# Supplementary material for: Cell division drives DNA methylation loss in late-replicating domains in primary human cells
Source: Nat Commun. 2022 Nov 8;13:6659. doi: 10.1038/s41467-022-34268-8 (PMC9643452; doi:10.1038/s41467-022-34268-8)
Supplement: Supplementary file 5 — Supplementary Dataset 2 [file 41467_2022_34268_MOESM5_ESM.xlsx]

## Sheet: Sheet1
userSet	dbSet	collection	pValueLog	oddsRatio	support	rnkPV	rnkOR	rnkSup	maxRnk	meanRnk	b	c	d	description	cellType	tissue	antibody	treatment	dataSource	filename	qValue	size
stably methylated	445	encode_segmentation	22.9407	1.79929	448	1	145	10	145	52	2522	2135	21627	Transcribed Segments	Huvec	NA	NA	NA	ENCODE segmentation	Huvec_T.bed	3.45261e-20	1498149
stably methylated	424	encode_segmentation	10.8059	2.12247	117	2	114	24	114	46.7	528	2466	23621	Transcribed Segments	H1hesc	NA	NA	NA	ENCODE segmentation	H1hesc_T.bed	2.35478e-08	324955
stably methylated	438	encode_segmentation	10.479	2.13068	112	3	113	25	113	47	503	2471	23646	Transcribed Segments	Hepg2	NA	NA	NA	ENCODE segmentation	Hepg2_T.bed	3.33253e-08	222291
stably methylated	452	encode_segmentation	9.96121	1.97535	128	4	121	20	121	48.3	621	2455	23528	Transcribed Segments	K562	NA	NA	NA	ENCODE segmentation	K562_T.bed	8.23359e-08	336262
stably methylated	417	encode_segmentation	9.10587	1.77721	158	5	148	18	148	57	854	2425	23295	Transcribed Segments	GM12878	NA	NA	NA	ENCODE segmentation	Gm12878_T.bed	4.72084e-07	621374
stably methylated	423	encode_segmentation	8.7016	1.34518	2066	6	195	4	195	68.3	18067	517	6082	Repressed Segments	H1hesc	NA	NA	NA	ENCODE segmentation	H1hesc_R.bed	9.97936e-07	543759
stably methylated	160	cistrome_epigenome	6.46371	2.86188	37	7	83	101	101	63.7	122	2546	24027	cistrome_epigenome LnCaP H3K36me3	LnCaP	prostate	H3K36me3	regular medium	NA	Human_LnCaP_H3K36me3_regular-medium_Chinnaiyan.bed	0.000147928	46112
stably methylated	211	cistrome_epigenome	5.02271	2.98405	26	8	79	165	165	84	82	2557	24067	cistrome_epigenome VCaP H3K36me3	VCaP	prostate	H3K36me3	regular medium	NA	Human_VCaP_H3K36me3_regular-medium_Chinnaiyan.bed	0.00357319	50257
stably methylated	431	encode_segmentation	4.53377	1.27376	387	9	217	12	217	79.3	2935	2196	21214	Transcribed Segments	HeLa-S3	NA	NA	NA	ENCODE segmentation	Helas3_T.bed	0.00979145	1472755
stably methylated	3000	ucsc_features	3.77711	1.24585	2259	10	223	1	223	78	20488	324	3661	UCSC coriellDelDup table	NA	NA	NA	NA	NA	coriellDelDup.bed	0.05032	957
stably methylated	1951	sheffield_dnase	3.10067	2.93259	15	11	80	293	293	128	48	2568	24101	sheffield_dnase	NA	NA	NA	NA	NA	1921.bed	0.217166	24857
stably methylated	2940	sheffield_dnase	2.61336	2.25764	19	12	109	236	236	119	79	2564	24070	Weak Endothelial and Htr8	NA	NA	NA	NA	NA	934.bed	0.611378	29710
stably methylated	220	cistrome_epigenome	2.52808	1.90748	27	13	122	151	151	95.3	133	2556	24016	cistrome_epigenome VCaP Pan-H3	VCaP	prostate	Pan-H3	regular medium	NA	Human_VCaP_Pan-H3_regular-medium_Chinnaiyan.bed	0.668906	8924
stably methylated	2981	sheffield_dnase	2.50736	3.9449	8	14	54	449	449	172	19	2575	24130	Weak complex tissue specific	NA	NA	NA	NA	NA	979.bed	0.668906	6934
stably methylated	97	cistrome_cistrome	2.39911	3.74776	8	15	55	449	449	173	20	2575	24129	cistrome_cistrome MCF-7 c_MYC	MCF-7	breast	c_MYC	E2(2hr)	NA	Human_MCF-7_c_MYC_E2-2hr_White.bed	0.801039	2202
stably methylated	76	cistrome_cistrome	2.29679	1.50416	54	16	172	56	172	81.3	338	2529	23811	cistrome_cistrome MCF-7 PolII	MCF-7	breast	PolII	No treatment	NA	Human_MCF-7_PolII_No-treatment_OMalley.bed	0.950482	65313
stably methylated	437	encode_segmentation	2.22856	1.16278	2230	17	256	2	256	91.7	20395	353	3754	Repressed Segments	Hepg2	NA	NA	NA	ENCODE segmentation	Hepg2_R.bed	1	346815
stably methylated	1891	sheffield_dnase	1.93752	2.99761	8	18	78	449	449	182	25	2575	24124	WI-38 and Colo829	NA	NA	NA	NA	NA	1835.bed	1	8561
stably methylated	2780	sheffield_dnase	1.91102	3.74563	6	19	56	512	512	196	15	2577	24134	sheffield_dnase	NA	NA	NA	NA	NA	729.bed	1	12888
stably methylated	415	encode_segmentation	1.84641	1.82169	20	20	142	228	228	130	103	2563	24046	Promoter Flank Segments	GM12878	NA	NA	NA	ENCODE segmentation	Gm12878_PF.bed	1	38635
stably methylated	7	cistrome_cistrome	1.69624	1.45365	41	21	178	85	178	94.7	265	2542	23884	cistrome_cistrome A594 cells PolIIser2	A594 cells	lung	PolIIser2	EtOH(1hr)	NA	Human_A594--cells_PolIIser2_EtOH-1hr_Myers.bed	1	36552
stably methylated	981	encode_tfbs	1.58174	18.7076	2	22	10	778	778	270	1	2581	24148	ChIP K562 Pol2(phosphoS2)	K562	NA	Pol2(phosphoS2)	None	NA	wgEncodeAwgTfbsSydhK562Pol2s2UniPk.narrowPeak	1	2220
stably methylated	449	encode_segmentation	1.57291	1.42111	41	23	184	85	184	97.3	271	2542	23878	Enhancers Segments	K562	NA	NA	NA	ENCODE segmentation	K562_E.bed	1	44380
stably methylated	5	cistrome_cistrome	1.54819	1.38006	47	24	193	68	193	95	320	2536	23829	cistrome_cistrome A594 cells PolII	A594 cells	lung	PolII	EtOH(1hr)	NA	Human_A594--cells_PolII_EtOH-1hr_Myers.bed	1	30955
stably methylated	1973	sheffield_dnase	1.45839	5.61441	3	25	33	676	676	245	5	2580	24144	Cervix;Endothelial;Primitive	NA	NA	NA	NA	NA	1958.bed	1	388
stably methylated	2402	sheffield_dnase	1.4209	3.12055	5	26	61	559	559	215	15	2578	24134	Hematopoietic	NA	NA	NA	NA	NA	265.bed	1	2424
stably methylated	6	cistrome_cistrome	1.40338	1.40804	36	27	187	107	187	107	240	2547	23909	cistrome_cistrome A594 cells PolIIser2	A594 cells	lung	PolIIser2	DEX(1hr)	NA	Human_A594--cells_PolIIser2_DEX-1hr_Myers.bed	1	29480
stably methylated	397	codex	1.37275	1.87376	12	28	123	342	342	164	60	2571	24089	Adult acute B cell precursor lymphoblastic leukaemia cell line carrying t(4;11)	Leukaemia cell	NA	AFF1	NA	GSE34941	GSM941544_AF4.bed	1	5219
stably methylated	1933	sheffield_dnase	1.30935	9.35406	2	29	11	778	778	273	2	2581	24147	Fibroblast	NA	NA	NA	NA	NA	1896.bed	1	562
stably methylated	2784	sheffield_dnase	1.30935	9.35406	2	29	11	778	778	273	2	2581	24147	Muscle;Epithelial	NA	NA	NA	NA	NA	732.bed	1	693
stably methylated	2692	sheffield_dnase	1.21738	1.80762	11	31	144	364	364	180	57	2572	24092	K562 specific	NA	NA	NA	NA	NA	615.bed	1	36694
stably methylated	1176	sheffield_dnase	1.18844	2.59997	5	32	86	559	559	226	18	2578	24131	Weak HA-sp specific	NA	NA	NA	NA	NA	1033.bed	1	14407
stably methylated	4	cistrome_cistrome	1.18258	1.30956	42	33	210	81	210	108	301	2541	23848	cistrome_cistrome A594 cells PolII	A594 cells	lung	PolII	DEX(1hr)	NA	Human_A594--cells_PolII_DEX-1hr_Myers.bed	1	26411
stably methylated	1779	sheffield_dnase	1.178	1.83634	10	34	141	397	397	191	51	2573	24098	Colon	NA	NA	NA	NA	NA	1705.bed	1	7442
stably methylated	436	encode_segmentation	1.15052	1.70307	12	35	150	342	342	176	66	2571	24083	Promoter Flank Segments	Hepg2	NA	NA	NA	ENCODE segmentation	Hepg2_PF.bed	1	30648
stably methylated	140	cistrome_cistrome	1.13559	1.36576	30	36	194	136	194	122	206	2553	23943	cistrome_cistrome lymphoblastoid(GM10855) VDR	lymphoblastoid(GM10855)	hematopoietic stem cell	VDR	No treatment	NA	Human_lymphoblastoid-GM10855_VDR_No-treatment_Knight.bed	1	25023
stably methylated	396	codex	1.1271	2.87937	4	37	81	608	608	242	13	2579	24136	Adult acute B cell precursor lymphoblastic leukaemia cell line carrying t(4;11)	Leukaemia cell	NA	KMT2A	NA	GSE34941	GSM941543_MLLN.bed	1	3495
stably methylated	980	encode_tfbs	1.1271	2.87937	4	37	81	608	608	242	13	2579	24136	ChIP K562 Pol2(phosphoS2)	K562	NA	Pol2(phosphoS2)	None	NA	wgEncodeAwgTfbsSydhK562Pol2s2IggrabUniPk.narrowPeak	1	5397
stably methylated	2043	sheffield_dnase	1.11589	6.23661	2	39	29	778	778	282	3	2581	24146	DNase Weak Unspecific	NA	NA	NA	NA	NA	2059.bed	1	3017
stably methylated	2092	sheffield_dnase	1.11589	6.23661	2	39	29	778	778	282	3	2581	24146	Hematopoietic	NA	NA	NA	NA	NA	2119.bed	1	557
stably methylated	2104	sheffield_dnase	1.11589	6.23661	2	39	29	778	778	282	3	2581	24146	Epithelial;Fibroblast;Muscle;Brain;Primitive;Stem;Endothelial;Colon;Cervix;Prost	NA	NA	NA	NA	NA	2133.bed	1	471
stably methylated	2893	sheffield_dnase	1.11589	6.23661	2	39	29	778	778	282	3	2581	24146	Muscle	NA	NA	NA	NA	NA	878.bed	1	971
stably methylated	2054	sheffield_dnase	1.11167	2.04792	7	43	119	482	482	215	32	2576	24117	Hematopoietic	NA	NA	NA	NA	NA	2072.bed	1	10488
stably methylated	862	encode_tfbs	1.08371	3.5086	3	44	59	676	676	260	8	2580	24141	ChIP HeLa-S3 RPC155	HeLa-S3	NA	RPC155	None	NA	wgEncodeAwgTfbsSydhHelas3Rpc155UniPk.narrowPeak	1	2668
stably methylated	1964	sheffield_dnase	1.08371	3.5086	3	44	59	676	676	260	8	2580	24141	sheffield_dnase	NA	NA	NA	NA	NA	1943.bed	1	8785
stably methylated	2521	sheffield_dnase	1.05884	2.33976	5	46	89	559	559	231	20	2578	24129	sheffield_dnase	NA	NA	NA	NA	NA	406.bed	1	11952
stably methylated	126	cistrome_cistrome	1.02973	2.08004	6	47	115	512	512	225	27	2577	24122	cistrome_cistrome UPR9 cells RXR	UPR9 cells	hematopoietic stem cell	RXR	No treatment	NA	Human_UPR9-cells_RXR_No-treatment_Stunnenberg.bed	1	1823
stably methylated	30	cistrome_cistrome	1.01491	Inf	1	48	1	899	899	316	0	2582	24149	cistrome_cistrome LnCaP AR	LnCaP	prostate	AR	10nmR1881(16hr)	NA	Human_LnCaP_AR_10nmR1881-16hr_Chinnaiyan.bed	1	7635
stably methylated	31	cistrome_cistrome	1.01491	Inf	1	48	1	899	899	316	0	2582	24149	cistrome_cistrome LnCaP AR	LnCaP	prostate	AR	1nmR1881(16hr)	NA	Human_LnCaP_AR_1nmR1881-16hr_Chinnaiyan.bed	1	4936
stably methylated	985	encode_tfbs	1.01491	Inf	1	48	1	899	899	316	0	2582	24149	ChIP K562 RPC155	K562	NA	RPC155	None	NA	wgEncodeAwgTfbsSydhK562Rpc155UniPk.narrowPeak	1	1310
stably methylated	1298	sheffield_dnase	1.01491	Inf	1	48	1	899	899	316	0	2582	24149	Brain;Primitive;Hematopoietic;Stem;Liver;Epithelial;Endothelial;Prostate;Muscle;	NA	NA	NA	NA	NA	1174.bed	1	296
stably methylated	1789	sheffield_dnase	1.01491	Inf	1	48	1	899	899	316	0	2582	24149	Brain;Epithelial;Fibroblast	NA	NA	NA	NA	NA	1717.bed	1	213
stably methylated	2153	sheffield_dnase	1.01491	Inf	1	48	1	899	899	316	0	2582	24149	Muscle;Skin;Fibroblast;Epithelial;Brain	NA	NA	NA	NA	NA	2202.bed	1	209
stably methylated	2195	sheffield_dnase	1.01491	Inf	1	48	1	899	899	316	0	2582	24149	Epithelial;Prostate;Mammary	NA	NA	NA	NA	NA	2250.bed	1	305
stably methylated	2620	sheffield_dnase	1.01491	Inf	1	48	1	899	899	316	0	2582	24149	Fibroblast;Muscle;Hematopoietic;Epithelial;Brain	NA	NA	NA	NA	NA	531.bed	1	219
stably methylated	2729	sheffield_dnase	1.01491	Inf	1	48	1	899	899	316	0	2582	24149	Hematopoietic	NA	NA	NA	NA	NA	663.bed	1	420
stably methylated	2654	sheffield_dnase	0.989928	3.11891	3	57	62	676	676	265	9	2580	24140	Weak tissue specific	NA	NA	NA	NA	NA	569.bed	1	9676
stably methylated	2147	sheffield_dnase	0.967913	4.67709	2	58	34	778	778	290	4	2581	24145	Epithelial;Skin	NA	NA	NA	NA	NA	2196.bed	1	325
stably methylated	2259	sheffield_dnase	0.967913	4.67709	2	58	34	778	778	290	4	2581	24145	Epithelial;Prostate	NA	NA	NA	NA	NA	2329.bed	1	652
stably methylated	267	codex	0.944641	1.48999	14	60	174	306	306	180	88	2569	24061	Adult B cell Non-Hodgkin Lymphoma (large diffuse cell lymphoma) carrying t(8;14)	Lymphoma cell	NA	MAFK	NA	GSE47784	GSM1159670_MAFK.bed	1	6721
stably methylated	2745	sheffield_dnase	0.933554	1.82007	7	61	143	482	482	229	36	2576	24113	Weak endothelial	NA	NA	NA	NA	NA	687.bed	1	19554
stably methylated	2613	sheffield_dnase	0.917162	2.33924	4	62	90	608	608	253	16	2579	24133	Weak lymphoblast specific	NA	NA	NA	NA	NA	518.bed	1	3402
stably methylated	442	encode_segmentation	0.915236	1.12682	123	63	270	22	270	118	1026	2460	23123	Enhancers Segments	Huvec	NA	NA	NA	ENCODE segmentation	Huvec_E.bed	1	53526
stably methylated	1963	sheffield_dnase	0.893902	2.03438	5	64	120	559	559	248	23	2578	24126	Weak Muscle	NA	NA	NA	NA	NA	1942.bed	1	9084
stably methylated	2483	sheffield_dnase	0.882986	1.62025	9	65	157	415	415	212	52	2574	24097	Hematopoietic	NA	NA	NA	NA	NA	367.bed	1	9200
stably methylated	2609	sheffield_dnase	0.858004	2.20162	4	66	110	608	608	261	17	2579	24132	sheffield_dnase	NA	NA	NA	NA	NA	510.bed	1	12575
stably methylated	1235	sheffield_dnase	0.84964	3.74138	2	67	57	778	778	301	5	2581	24144	Stem;Colon;Liver	NA	NA	NA	NA	NA	110.bed	1	2519
stably methylated	2992	sheffield_dnase	0.84964	3.74138	2	67	57	778	778	301	5	2581	24144	Endothelial plus others	NA	NA	NA	NA	NA	991.bed	1	821
stably methylated	1928	sheffield_dnase	0.832961	2.55146	3	69	87	676	676	277	11	2580	24138	HCPEpiC	NA	NA	NA	NA	NA	1890.bed	1	2757
stably methylated	2608	sheffield_dnase	0.832961	2.55146	3	69	87	676	676	277	11	2580	24138	Weak lymphoblast specific	NA	NA	NA	NA	NA	509.bed	1	5677
stably methylated	37	cistrome_cistrome	0.778801	1.42206	12	71	183	342	342	199	79	2571	24070	cistrome_cistrome LnCaP PolII	LnCaP	prostate	PolII	EtOH(16hr)	NA	Human_LnCaP_PolII_EtOH-16hr_Chinnaiyan.bed	1	20085
stably methylated	332	codex	0.766603	2.33872	3	72	91	676	676	280	12	2580	24137	Proerythroblasts were derived from mobilised CD34+ cells isolated from the healt	Erythroblast	NA	SMAD1	NA	GSE29194	GSM722397_SMAD1.bed	1	1035
stably methylated	933	encode_tfbs	0.766603	2.33872	3	72	91	676	676	280	12	2580	24137	ChIP K562 CHD2_(AB68301)	K562	NA	CHD2_(AB68301)	None	NA	wgEncodeAwgTfbsSydhK562Chd2ab68301IggrabUniPk.narrowPeak	1	7797
stably methylated	1046	encode_tfbs	0.766603	2.33872	3	72	91	676	676	280	12	2580	24137	ChIP K562 eGFP-HDAC8	K562	NA	eGFP-HDAC8	None	NA	wgEncodeAwgTfbsUchicagoK562Ehdac8UniPk.narrowPeak	1	1718
stably methylated	2883	sheffield_dnase	0.766603	2.33872	3	72	91	676	676	280	12	2580	24137	Hematopoietic	NA	NA	NA	NA	NA	867.bed	1	2506
stably methylated	1791	sheffield_dnase	0.752287	3.11809	2	76	63	778	778	306	6	2581	24143	HRPEpiC	NA	NA	NA	NA	NA	1719.bed	1	1249
stably methylated	2841	sheffield_dnase	0.752287	3.11809	2	76	63	778	778	306	6	2581	24143	Epithelial;Fibroblast;Muscle;Brain;Skin;Stem;Colon;Cervix;Mammary	NA	NA	NA	NA	NA	810.bed	1	290
stably methylated	758	encode_tfbs	0.735375	9.35083	1	78	13	899	899	330	1	2582	24148	ChIP GM12878 Nrf1	GM12878	NA	Nrf1	None	NA	wgEncodeAwgTfbsSydhGm12878Nrf1IggmusUniPk.narrowPeak	1	5683
stably methylated	778	encode_tfbs	0.735375	9.35083	1	78	13	899	899	330	1	2582	24148	ChIP GM12878 ZNF274	GM12878	NA	ZNF274	None	NA	wgEncodeAwgTfbsSydhGm12878Znf274UniPk.narrowPeak	1	233
stably methylated	847	encode_tfbs	0.735375	9.35083	1	78	13	899	899	330	1	2582	24148	ChIP HeLa-S3 IRF3	HeLa-S3	NA	IRF3	None	NA	wgEncodeAwgTfbsSydhHelas3Irf3IggrabUniPk.narrowPeak	1	1587
stably methylated	1530	sheffield_dnase	0.735375	9.35083	1	78	13	899	899	330	1	2582	24148	Fibroblast	NA	NA	NA	NA	NA	1431.bed	1	526
stably methylated	1561	sheffield_dnase	0.735375	9.35083	1	78	13	899	899	330	1	2582	24148	Fibroblast;Muscle;Brain;Epithelial;Endothelial;Bone	NA	NA	NA	NA	NA	1466.bed	1	152
stably methylated	1625	sheffield_dnase	0.735375	9.35083	1	78	13	899	899	330	1	2582	24148	Fibroblast;Muscle;Brain;Epithelial;Endothelial	NA	NA	NA	NA	NA	1531.bed	1	172
stably methylated	1803	sheffield_dnase	0.735375	9.35083	1	78	13	899	899	330	1	2582	24148	Fibroblast;Brain;Epithelial;Endothelial;Muscle	NA	NA	NA	NA	NA	1733.bed	1	243
stably methylated	1993	sheffield_dnase	0.735375	9.35083	1	78	13	899	899	330	1	2582	24148	Epithelial;Skin	NA	NA	NA	NA	NA	1982.bed	1	235
stably methylated	2096	sheffield_dnase	0.735375	9.35083	1	78	13	899	899	330	1	2582	24148	Brain	NA	NA	NA	NA	NA	2123.bed	1	781
stably methylated	2116	sheffield_dnase	0.735375	9.35083	1	78	13	899	899	330	1	2582	24148	Fibroblast;Muscle;Brain;Endothelial;Epithelial;Skin	NA	NA	NA	NA	NA	2152.bed	1	241
stably methylated	2174	sheffield_dnase	0.735375	9.35083	1	78	13	899	899	330	1	2582	24148	Epithelial;Muscle;Fibroblast;Brain;Endothelial	NA	NA	NA	NA	NA	2227.bed	1	263
stably methylated	2186	sheffield_dnase	0.735375	9.35083	1	78	13	899	899	330	1	2582	24148	Hematopoietic	NA	NA	NA	NA	NA	224.bed	1	277
stably methylated	2627	sheffield_dnase	0.735375	9.35083	1	78	13	899	899	330	1	2582	24148	Cervix;Endothelial	NA	NA	NA	NA	NA	538.bed	1	160
stably methylated	2662	sheffield_dnase	0.735375	9.35083	1	78	13	899	899	330	1	2582	24148	Hematopoietic	NA	NA	NA	NA	NA	579.bed	1	510
stably methylated	2766	sheffield_dnase	0.735375	9.35083	1	78	13	899	899	330	1	2582	24148	Fibroblast;Muscle;Epithelial;Hematopoietic	NA	NA	NA	NA	NA	712.bed	1	194
stably methylated	2926	sheffield_dnase	0.735375	9.35083	1	78	13	899	899	330	1	2582	24148	Fibroblast;Muscle;Brain;Hematopoietic;Skin;Epithelial;Cervix;Endothelial;Liver	NA	NA	NA	NA	NA	917.bed	1	165
stably methylated	1821	sheffield_dnase	0.706773	2.15877	3	94	111	676	676	294	13	2580	24136	sheffield_dnase	NA	NA	NA	NA	NA	1754.bed	1	18635
stably methylated	2146	sheffield_dnase	0.706773	2.15877	3	94	111	676	676	294	13	2580	24136	Brain;Epithelial;Skin	NA	NA	NA	NA	NA	2195.bed	1	1967
stably methylated	2034	sheffield_dnase	0.705555	1.87106	4	96	124	608	608	276	20	2579	24129	sheffield_dnase	NA	NA	NA	NA	NA	2042.bed	1	5638
stably methylated	2045	sheffield_dnase	0.705555	1.87106	4	96	124	608	608	276	20	2579	24129	Hematopoietic	NA	NA	NA	NA	NA	2060.bed	1	6219
stably methylated	2779	sheffield_dnase	0.705555	1.87106	4	96	124	608	608	276	20	2579	24129	CD14 specific	NA	NA	NA	NA	NA	726.bed	1	3152
stably methylated	451	encode_segmentation	0.693401	1.05095	2191	99	296	3	296	133	20327	392	3822	Repressed Segments	K562	NA	NA	NA	ENCODE segmentation	K562_R.bed	1	459545
stably methylated	551	encode_tfbs	0.691008	1.26173	19	100	218	236	236	185	141	2564	24008	ChIP GM12878 NFATC1_(SC-17834)	GM12878	NA	NFATC1_(SC-17834)	None	NA	wgEncodeAwgTfbsHaibGm12878Nfatc1sc17834V0422111UniPk.narrowPeak	1	10812
stably methylated	2661	sheffield_dnase	0.670459	2.67236	2	101	84	778	778	321	7	2581	24142	Hematopoietic	NA	NA	NA	NA	NA	577.bed	1	3032
stably methylated	2902	sheffield_dnase	0.670459	2.67236	2	101	84	778	778	321	7	2581	24142	Endothelial;Primitive	NA	NA	NA	NA	NA	890.bed	1	1550
stably methylated	111	cistrome_cistrome	0.661786	1.78196	4	103	146	608	608	286	21	2579	24128	cistrome_cistrome PR9 cells RARA	PR9 cells	hematopoietic stem cell	RARA	ZnSO4(4hr)	NA	Human_PR9-cells_RARA_ZnSO4-4hr_Zhang.bed	1	1393
stably methylated	1807	sheffield_dnase	0.661786	1.78196	4	103	146	608	608	286	21	2579	24128	Fibroblast	NA	NA	NA	NA	NA	1737.bed	1	4075
stably methylated	215	cistrome_epigenome	0.66122	1.15353	41	105	258	85	258	149	333	2542	23816	cistrome_epigenome VCaP H3K4me3	VCaP	prostate	H3K4me3	R1881(16hr)	NA	Human_VCaP_H3K4me3_R1881-16hr_Chinnaiyan.bed	1	20760
stably methylated	315	codex	0.657995	1.40376	9	106	188	415	415	236	60	2574	24089	Adult chronic myeloid leukaemia (at blast crisis) cell line carrying t(9;22) tra	Leukaemia cell	NA	GATA1	NA	GSE24779	GSM610335_GATA1.bed	1	7135
stably methylated	1795	sheffield_dnase	0.657492	1.43967	8	107	179	449	449	245	52	2575	24097	HeLa	NA	NA	NA	NA	NA	1724.bed	1	14267
stably methylated	692	encode_tfbs	0.634004	1.38069	9	108	192	415	415	238	61	2574	24088	ChIP K562 STAT5A_(SC-74442)	K562	NA	STAT5A_(SC-74442)	None	NA	wgEncodeAwgTfbsHaibK562Stat5asc74442V0422111UniPk.narrowPeak	1	9811
stably methylated	145	cistrome_cistrome	0.631051	1.14308	41	109	261	85	261	152	336	2542	23813	cistrome_cistrome metastatic prostate cancer tissue ERG	metastatic prostate cancer tissue	prostate	ERG	No treatment	NA	Human_metastatic-prostate-cancer-tissue_ERG_No-treatment_Chinnaiyan.bed	1	18059
stably methylated	2653	sheffield_dnase	0.621017	1.70089	4	110	151	608	608	290	22	2579	24127	sheffield_dnase	NA	NA	NA	NA	NA	568.bed	1	20902
stably methylated	83	cistrome_cistrome	0.615124	1.14156	39	111	262	93	262	155	320	2544	23829	cistrome_cistrome MCF-7 RARA	MCF-7	breast	RARA	AM580(1hr)	NA	Human_MCF-7_RARA_AM580-1hr_White.bed	1	14327
stably methylated	2737	sheffield_dnase	0.608673	1.55924	5	112	158	559	559	276	30	2578	24119	Weak CD14 specific	NA	NA	NA	NA	NA	675.bed	1	7868
stably methylated	1971	sheffield_dnase	0.60449	1.42382	7	113	182	482	482	259	46	2576	24103	Weak HCF	NA	NA	NA	NA	NA	1955.bed	1	12534
stably methylated	951	encode_tfbs	0.603337	1.87072	3	114	127	676	676	306	15	2580	24134	ChIP K562 GATA-1	K562	NA	GATA-1	None	NA	wgEncodeAwgTfbsSydhK562Gata1UcdUniPk.narrowPeak	1	4074
stably methylated	1984	sheffield_dnase	0.603337	1.87072	3	114	127	676	676	306	15	2580	24134	Epithelial	NA	NA	NA	NA	NA	1974.bed	1	3912
stably methylated	2619	sheffield_dnase	0.603337	1.87072	3	114	127	676	676	306	15	2580	24134	Weak lymphoblast specific	NA	NA	NA	NA	NA	528.bed	1	18868
stably methylated	1610	sheffield_dnase	0.600592	2.3382	2	117	95	778	778	330	8	2581	24141	Muscle;Brain	NA	NA	NA	NA	NA	1518.bed	1	1910
stably methylated	1036	encode_tfbs	0.59706	1.19053	22	118	232	211	232	187	173	2561	23976	ChIP PBDE GATA-1	PBDE	NA	GATA-1	None	NA	wgEncodeAwgTfbsSydhPbdeGata1UcdUniPk.narrowPeak	1	25001
stably methylated	32	cistrome_cistrome	0.590208	1.21216	18	119	227	248	248	198	139	2565	24010	cistrome_cistrome LnCaP AR	LnCaP	prostate	AR	DHT(4hr)	NA	Human_LnCaP_AR_DHT-4hr_Brown.bed	1	7059
stably methylated	204	cistrome_epigenome	0.588432	1.33675	9	120	196	415	415	244	63	2574	24086	cistrome_epigenome UPR9 cells H3K27me3	UPR9 cells	hematopoietic stem cell	H3K27me3	Zinc(5hr)	NA	Human_UPR9-cells_H3K27me3_Zinc-5hr_Stunnenberg.bed	1	6509
stably methylated	172	cistrome_epigenome	0.58299	1.62687	4	121	156	608	608	295	23	2579	24126	cistrome_epigenome LnCaP H3K9me3	LnCaP	prostate	H3K9me3	R1881(16hr)	NA	Human_LnCaP_H3K9me3_R1881-16hr_Chinnaiyan.bed	1	4675
stably methylated	322	codex	0.58041	4.67567	1	122	36	899	899	352	2	2582	24147	CD133+ Umbilical Cord Blood (UCB) cells were expanded in vitro for 10-11 days; f	Umbilical Cord Blood Stem and Progenitor Cells	NA	MEIS1	NA	GSE26014	GSM638314_15_16_MEIS1.bed	1	420
stably methylated	910	encode_tfbs	0.58041	4.67567	1	122	36	899	899	352	2	2582	24147	ChIP HepG2 ZNF274	HepG2	NA	ZNF274	None	NA	wgEncodeAwgTfbsSydhHepg2Znf274UcdUniPk.narrowPeak	1	245
stably methylated	928	encode_tfbs	0.58041	4.67567	1	122	36	899	899	352	2	2582	24147	ChIP K562 BRF2	K562	NA	BRF2	None	NA	wgEncodeAwgTfbsSydhK562Brf2UniPk.narrowPeak	1	1087
stably methylated	1387	sheffield_dnase	0.58041	4.67567	1	122	36	899	899	352	2	2582	24147	Fibroblast;Muscle;Brain;Epithelial	NA	NA	NA	NA	NA	1283.bed	1	330
stably methylated	1475	sheffield_dnase	0.58041	4.67567	1	122	36	899	899	352	2	2582	24147	Muscle;Endothelial;Fibroblast;Epithelial;Primitive;Skin	NA	NA	NA	NA	NA	1378.bed	1	178
stably methylated	1587	sheffield_dnase	0.58041	4.67567	1	122	36	899	899	352	2	2582	24147	Fibroblast;Muscle;Brain;Epithelial;Endothelial	NA	NA	NA	NA	NA	1492.bed	1	143
stably methylated	1662	sheffield_dnase	0.58041	4.67567	1	122	36	899	899	352	2	2582	24147	Fibroblast;Muscle;Skin;Brain;Endothelial;Epithelial	NA	NA	NA	NA	NA	1574.bed	1	276
stably methylated	1722	sheffield_dnase	0.58041	4.67567	1	122	36	899	899	352	2	2582	24147	Fibroblast;Muscle;Epithelial;Brain	NA	NA	NA	NA	NA	1642.bed	1	168
stably methylated	1743	sheffield_dnase	0.58041	4.67567	1	122	36	899	899	352	2	2582	24147	Skin;Brain;Endothelial	NA	NA	NA	NA	NA	1662.bed	1	317
stably methylated	1778	sheffield_dnase	0.58041	4.67567	1	122	36	899	899	352	2	2582	24147	Weak Th1	NA	NA	NA	NA	NA	1704.bed	1	4982
stably methylated	1805	sheffield_dnase	0.58041	4.67567	1	122	36	899	899	352	2	2582	24147	Endothelial;Fibroblast;Epithelial;Muscle	NA	NA	NA	NA	NA	1735.bed	1	405
stably methylated	2150	sheffield_dnase	0.58041	4.67567	1	122	36	899	899	352	2	2582	24147	Hematopoietic	NA	NA	NA	NA	NA	22.bed	1	777
stably methylated	2201	sheffield_dnase	0.58041	4.67567	1	122	36	899	899	352	2	2582	24147	Muscle;Epithelial;Endothelial;Fibroblast;Brain	NA	NA	NA	NA	NA	2260.bed	1	175
stably methylated	2239	sheffield_dnase	0.58041	4.67567	1	122	36	899	899	352	2	2582	24147	Complex tissue specific	NA	NA	NA	NA	NA	2305.bed	1	357
stably methylated	2265	sheffield_dnase	0.58041	4.67567	1	122	36	899	899	352	2	2582	24147	Epithelial;Prostate;Mammary;Skin	NA	NA	NA	NA	NA	2334.bed	1	301
stably methylated	2397	sheffield_dnase	0.58041	4.67567	1	122	36	899	899	352	2	2582	24147	Stem;Epithelial	NA	NA	NA	NA	NA	259.bed	1	202
stably methylated	2618	sheffield_dnase	0.58041	4.67567	1	122	36	899	899	352	2	2582	24147	Hematopoietic	NA	NA	NA	NA	NA	527.bed	1	899
stably methylated	2857	sheffield_dnase	0.58041	4.67567	1	122	36	899	899	352	2	2582	24147	Muscle;Endothelial	NA	NA	NA	NA	NA	829.bed	1	502
stably methylated	1221	sheffield_dnase	0.576547	1.50888	5	140	171	559	559	290	31	2578	24118	HA-sp specific	NA	NA	NA	NA	NA	1086.bed	1	8217
stably methylated	312	codex	0.566796	1.31581	9	141	209	415	415	255	64	2574	24085	Infantile acute megakaryoblastic leukaemia (AML M7) cell line with Trisomy 21.	Leukaemia cell	NA	RUNX1	NA	GSE24779	GSM610330_RUNX1.bed	1	6857
stably methylated	2242	sheffield_dnase	0.558417	1.7538	3	142	149	676	676	322	16	2580	24133	Brain;Epithelial;Fibroblast	NA	NA	NA	NA	NA	2310.bed	1	1556
stably methylated	191	cistrome_epigenome	0.545132	1.22881	13	143	224	322	322	230	99	2570	24050	cistrome_epigenome MCF-7 H3R17me2	MCF-7	breast	H3R17me2	E2(45min)	NA	Human_MCF-7_H3R17me2_E2-45min_Brown.bed	1	4840
stably methylated	899	encode_tfbs	0.54021	2.07837	2	144	116	778	778	346	9	2581	24140	ChIP HepG2 PGC1A	HepG2	NA	PGC1A	forskolin	NA	wgEncodeAwgTfbsSydhHepg2Pgc1aForsklnUniPk.narrowPeak	1	1308
stably methylated	1457	sheffield_dnase	0.54021	2.07837	2	144	116	778	778	346	9	2581	24140	Hematopoietic	NA	NA	NA	NA	NA	1358.bed	1	2178
stably methylated	2449	sheffield_dnase	0.54021	2.07837	2	144	116	778	778	346	9	2581	24140	Hematopoietic	NA	NA	NA	NA	NA	326.bed	1	1484
stably methylated	447	encode_segmentation	0.51741	1.41732	5	147	185	559	559	297	33	2578	24116	Weak Enhancer Segments	Huvec	NA	NA	NA	ENCODE segmentation	Huvec_WE.bed	1	12143
stably methylated	1934	sheffield_dnase	0.51741	1.41732	5	147	185	559	559	297	33	2578	24116	Epithelial	NA	NA	NA	NA	NA	1897.bed	1	6449
stably methylated	2035	sheffield_dnase	0.517334	1.65057	3	149	155	676	676	327	17	2580	24132	Skin	NA	NA	NA	NA	NA	2043.bed	1	3115
stably methylated	584	encode_tfbs	0.514276	1.4966	4	150	173	608	608	310	25	2579	24124	ChIP GM12892 PAX5-C20	GM12892	NA	PAX5-C20	None	NA	wgEncodeAwgTfbsHaibGm12892Pax5c20V0416101UniPk.narrowPeak	1	10300
stably methylated	190	cistrome_epigenome	0.514018	1.13191	26	151	267	165	267	194	215	2557	23934	cistrome_epigenome MCF-7 H3K9me3	MCF-7	breast	H3K9me3	E2(3hr)	NA	Human_MCF-7_H3K9me3_E2-3hr_Liu.bed	1	47408
stably methylated	141	cistrome_cistrome	0.512099	1.08436	55	152	284	55	284	164	475	2528	23674	cistrome_cistrome lymphoblastoid(GM10855) VDR	lymphoblastoid(GM10855)	hematopoietic stem cell	VDR	calcitriol(36hr)	NA	Human_lymphoblastoid-GM10855_VDR_calcitriol-36hr_Knight.bed	1	37890
stably methylated	70	cistrome_cistrome	0.506342	1.10898	34	153	280	117	280	183	287	2549	23862	cistrome_cistrome MCF-7 PolII	MCF-7	breast	PolII	E2(1hr)	NA	Human_MCF-7_PolII_E2-1hr_OMalley.bed	1	64675
stably methylated	209	cistrome_epigenome	0.498513	1.33636	6	154	197	512	512	288	42	2577	24107	cistrome_epigenome VCaP H3K27me3	VCaP	prostate	H3K27me3	R1881(16hr)	NA	Human_VCaP_H3K27me3_R1881-16hr_Chinnaiyan.bed	1	4510
stably methylated	51	cistrome_cistrome	0.494304	1.1537	18	155	257	248	257	220	146	2565	24003	cistrome_cistrome MCF-7 ESR1	MCF-7	breast	ESR1	E2(45min)	NA	Human_MCF-7_ESR1_E2-45min_White.bed	1	6508
stably methylated	2131	sheffield_dnase	0.487519	1.87039	2	156	130	778	778	355	10	2581	24139	Endothelial	NA	NA	NA	NA	NA	2174.bed	1	1743
stably methylated	742	encode_tfbs	0.483205	1.43899	4	157	180	608	608	315	26	2579	24123	ChIP GM12878 CHD1_(A301-218A)	GM12878	NA	CHD1_(A301-218A)	None	NA	wgEncodeAwgTfbsSydhGm12878Chd1a301218aIggmusUniPk.narrowPeak	1	6668
stably methylated	1808	sheffield_dnase	0.479668	1.5588	3	158	159	676	676	331	18	2580	24131	Muscle;Fibroblast	NA	NA	NA	NA	NA	1738.bed	1	5138
stably methylated	779	encode_tfbs	0.476226	3.11727	1	159	65	899	899	374	3	2582	24146	ChIP GM12878 ZZZ3	GM12878	NA	ZZZ3	None	NA	wgEncodeAwgTfbsSydhGm12878Zzz3UniPk.narrowPeak	1	713
stably methylated	876	encode_tfbs	0.476226	3.11727	1	159	65	899	899	374	3	2582	24146	ChIP HeLa-S3 ZZZ3	HeLa-S3	NA	ZZZ3	None	NA	wgEncodeAwgTfbsSydhHelas3Zzz3UniPk.narrowPeak	1	251
stably methylated	1153	sheffield_dnase	0.476226	3.11727	1	159	65	899	899	374	3	2582	24146	Liver;Epithelial	NA	NA	NA	NA	NA	1009.bed	1	699
stably methylated	1499	sheffield_dnase	0.476226	3.11727	1	159	65	899	899	374	3	2582	24146	Fibroblast;Muscle;Skin;Brain	NA	NA	NA	NA	NA	1400.bed	1	188
stably methylated	1644	sheffield_dnase	0.476226	3.11727	1	159	65	899	899	374	3	2582	24146	Brain	NA	NA	NA	NA	NA	1553.bed	1	644
stably methylated	1811	sheffield_dnase	0.476226	3.11727	1	159	65	899	899	374	3	2582	24146	Epithelial;Fibroblast	NA	NA	NA	NA	NA	1740.bed	1	514
stably methylated	1892	sheffield_dnase	0.476226	3.11727	1	159	65	899	899	374	3	2582	24146	Fibroblast	NA	NA	NA	NA	NA	1836.bed	1	440
stably methylated	1913	sheffield_dnase	0.476226	3.11727	1	159	65	899	899	374	3	2582	24146	Epithelial;Fibroblast;Muscle;Skin;Endothelial;Cervix;Primitive	NA	NA	NA	NA	NA	1874.bed	1	204
stably methylated	1948	sheffield_dnase	0.476226	3.11727	1	159	65	899	899	374	3	2582	24146	Skin;Epithelial	NA	NA	NA	NA	NA	1916.bed	1	517
stably methylated	1998	sheffield_dnase	0.476226	3.11727	1	159	65	899	899	374	3	2582	24146	Fibroblast;Muscle;Epithelial;Cervix;Brain	NA	NA	NA	NA	NA	1987.bed	1	263
stably methylated	2087	sheffield_dnase	0.476226	3.11727	1	159	65	899	899	374	3	2582	24146	Skin;Hematopoietic	NA	NA	NA	NA	NA	2112.bed	1	279
stably methylated	2579	sheffield_dnase	0.476226	3.11727	1	159	65	899	899	374	3	2582	24146	Hematopoietic	NA	NA	NA	NA	NA	472.bed	1	471
stably methylated	2693	sheffield_dnase	0.476226	3.11727	1	159	65	899	899	374	3	2582	24146	K562 specific	NA	NA	NA	NA	NA	617.bed	1	908
stably methylated	270	codex	0.475001	1.30523	6	172	211	512	512	298	43	2577	24106	Jurkat T-ALL cell line treated with THZ-2-149 for 6 hours (competitive Cdk7 inhi	Leukemia cell	NA	POLR2A	NA	GSE50625	GSM1224786_POLR2A.bed	1	17457
stably methylated	676	encode_tfbs	0.471039	1.18179	12	173	235	342	342	250	95	2571	24054	ChIP K562 GATA2_(SC-267)	K562	NA	GATA2_(SC-267)	None	NA	wgEncodeAwgTfbsHaibK562Gata2sc267Pcr1xUniPk.narrowPeak	1	19322
stably methylated	1941	sheffield_dnase	0.46441	1.33623	5	174	198	559	559	310	35	2578	24114	sheffield_dnase	NA	NA	NA	NA	NA	1909.bed	1	29989
stably methylated	775	encode_tfbs	0.463682	1.19938	10	175	229	397	397	267	78	2573	24071	ChIP GM12878 WHIP	GM12878	NA	WHIP	None	NA	wgEncodeAwgTfbsSydhGm12878WhipIggmusUniPk.narrowPeak	1	14102
stably methylated	853	encode_tfbs	0.454104	1.38564	4	176	190	608	608	325	27	2579	24122	ChIP HeLa-S3 NF-YA	HeLa-S3	NA	NF-YA	None	NA	wgEncodeAwgTfbsSydhHelas3NfyaIggrabUniPk.narrowPeak	1	5978
stably methylated	1009	encode_tfbs	0.454104	1.38564	4	176	190	608	608	325	27	2579	24122	ChIP K562 ZNF274_(M01)	K562	NA	ZNF274_(M01)	None	NA	wgEncodeAwgTfbsSydhK562Znf274m01UcdUniPk.narrowPeak	1	1997
stably methylated	487	encode_tfbs	0.452565	1.27552	6	178	213	512	512	301	44	2577	24105	ChIP K562 Pol2(b)	K562	NA	Pol2(b)	None	NA	wgEncodeAwgTfbsBroadK562Pol2bUniPk.narrowPeak	1	11424
stably methylated	1854	sheffield_dnase	0.445058	1.47671	3	179	175	676	676	343	19	2580	24130	Epithelial	NA	NA	NA	NA	NA	1791.bed	1	5841
stably methylated	1970	sheffield_dnase	0.445058	1.47671	3	179	175	676	676	343	19	2580	24130	Fibroblast	NA	NA	NA	NA	NA	1953.bed	1	10699
stably methylated	2017	sheffield_dnase	0.445058	1.47671	3	179	175	676	676	343	19	2580	24130	Weak Th2	NA	NA	NA	NA	NA	2020.bed	1	11466
stably methylated	682	encode_tfbs	0.443954	1.16936	11	182	236	364	364	261	88	2572	24061	ChIP K562 PML_(SC-71910)	K562	NA	PML_(SC-71910)	None	NA	wgEncodeAwgTfbsHaibK562Pmlsc71910V0422111UniPk.narrowPeak	1	15895
stably methylated	1344	sheffield_dnase	0.44118	1.70035	2	183	152	778	778	371	11	2581	24138	Brain;Fibroblast	NA	NA	NA	NA	NA	1232.bed	1	1723
stably methylated	1932	sheffield_dnase	0.44118	1.70035	2	183	152	778	778	371	11	2581	24138	AoAF and Muscle	NA	NA	NA	NA	NA	1895.bed	1	2892
stably methylated	2699	sheffield_dnase	0.44118	1.70035	2	183	152	778	778	371	11	2581	24138	Hematopoietic	NA	NA	NA	NA	NA	624.bed	1	1252
stably methylated	2178	sheffield_dnase	0.439985	1.29906	5	186	212	559	559	319	36	2578	24113	Prostate Cancer and Muscle	NA	NA	NA	NA	NA	2230.bed	1	15238
stably methylated	2224	sheffield_dnase	0.426825	1.3361	4	187	199	608	608	331	28	2579	24121	sheffield_dnase	NA	NA	NA	NA	NA	2287.bed	1	16192
stably methylated	2	cistrome_cistrome	0.42137	1.07033	35	188	290	112	290	197	306	2548	23843	cistrome_cistrome A594 cells NR3C1	A594 cells	lung	NR3C1	DEX(1hr)	NA	Human_A594--cells_NR3C1_DEX-1hr_Myers.bed	1	11083
stably methylated	2874	sheffield_dnase	0.421089	1.18777	8	189	234	449	449	291	63	2575	24086	Medullo specific	NA	NA	NA	NA	NA	856.bed	1	43589
stably methylated	219	cistrome_epigenome	0.413198	1.40282	3	190	189	676	676	352	20	2580	24129	cistrome_epigenome VCaP H3K9me3	VCaP	prostate	H3K9me3	regular medium	NA	Human_VCaP_H3K9me3_regular-medium_Chinnaiyan.bed	1	5404
stably methylated	1929	sheffield_dnase	0.410714	1.21996	6	191	225	512	512	309	46	2577	24103	HAEpiC	NA	NA	NA	NA	NA	1891.bed	1	22664
stably methylated	794	encode_tfbs	0.406733	1.19041	7	192	233	482	482	302	55	2576	24094	ChIP GM19193 NFKB	GM19193	NA	NFKB	TNFa	NA	wgEncodeAwgTfbsSydhGm19193NfkbTnfaIggrabUniPk.narrowPeak	1	5280
stably methylated	331	codex	0.400313	1.13066	11	193	268	364	364	275	91	2572	24058	CD36+ erythroid progenitor cells were derived from mobilised CD34+ cells isolate	Erythroid Progenitor	NA	SMARCA4	NA	GSE26501	GSM651553_BRG1.bed	1	7687
stably methylated	569	encode_tfbs	0.400313	1.13066	11	193	268	364	364	275	91	2572	24058	ChIP GM12878 STAT5A_(SC-74442)	GM12878	NA	STAT5A_(SC-74442)	None	NA	wgEncodeAwgTfbsHaibGm12878Stat5asc74442V0422111UniPk.narrowPeak	1	7423
stably methylated	333	codex	0.400163	1.55859	2	195	160	778	778	378	12	2581	24137	Proerythroblasts were derived from mobilised CD34+ cells isolated from the healt	Erythroblast	NA	SMAD1	NA	GSE29194	GSM722398_SMAD1.bed	1	1293
stably methylated	953	encode_tfbs	0.400163	1.55859	2	195	160	778	778	378	12	2581	24137	ChIP K562 GTF2B	K562	NA	GTF2B	None	NA	wgEncodeAwgTfbsSydhK562Gtf2bUniPk.narrowPeak	1	2928
stably methylated	2081	sheffield_dnase	0.400163	1.55859	2	195	160	778	778	378	12	2581	24137	Fibroblast	NA	NA	NA	NA	NA	2104.bed	1	4622
stably methylated	2185	sheffield_dnase	0.400163	1.55859	2	195	160	778	778	378	12	2581	24137	Mammary	NA	NA	NA	NA	NA	2239.bed	1	3646
stably methylated	2826	sheffield_dnase	0.400163	1.55859	2	195	160	778	778	378	12	2581	24137	Endothelial and Htr8	NA	NA	NA	NA	NA	790.bed	1	1841
stably methylated	173	cistrome_epigenome	0.399875	1.12245	12	200	271	342	342	271	100	2571	24049	cistrome_epigenome LnCaP H3K9me3	LnCaP	prostate	H3K9me3	regular medium	NA	Human_LnCaP_H3K9me3_regular-medium_Chinnaiyan.bed	1	25317
stably methylated	734	encode_tfbs	0.399701	2.33769	1	201	96	899	899	399	4	2582	24145	ChIP A549 Pol2(phosphoS2)	A549	NA	Pol2(phosphoS2)	None	NA	wgEncodeAwgTfbsSydhA549Pol2s2IggrabUniPk.narrowPeak	1	3454
stably methylated	736	encode_tfbs	0.399701	2.33769	1	201	96	899	899	399	4	2582	24145	ChIP GM08714 ZNF274	GM08714	NA	ZNF274	None	NA	wgEncodeAwgTfbsSydhGm08714Znf274UcdUniPk.narrowPeak	1	667
stably methylated	746	encode_tfbs	0.399701	2.33769	1	201	96	899	899	399	4	2582	24145	ChIP GM12878 E2F4	GM12878	NA	E2F4	None	NA	wgEncodeAwgTfbsSydhGm12878E2f4IggmusUniPk.narrowPeak	1	3440
stably methylated	1681	sheffield_dnase	0.399701	2.33769	1	201	96	899	899	399	4	2582	24145	Fibroblast;Muscle;Skin;Brain	NA	NA	NA	NA	NA	1595.bed	1	257
stably methylated	2099	sheffield_dnase	0.399701	2.33769	1	201	96	899	899	399	4	2582	24145	Epithelial;Cervix	NA	NA	NA	NA	NA	2128.bed	1	467
stably methylated	2200	sheffield_dnase	0.399701	2.33769	1	201	96	899	899	399	4	2582	24145	Hematopoietic	NA	NA	NA	NA	NA	226.bed	1	359
stably methylated	2281	sheffield_dnase	0.399701	2.33769	1	201	96	899	899	399	4	2582	24145	Epithelial;Skin	NA	NA	NA	NA	NA	2357.bed	1	664
stably methylated	2342	sheffield_dnase	0.399701	2.33769	1	201	96	899	899	399	4	2582	24145	Epithelial;Mammary	NA	NA	NA	NA	NA	2438.bed	1	1087
stably methylated	2577	sheffield_dnase	0.399701	2.33769	1	201	96	899	899	399	4	2582	24145	Hematopoietic	NA	NA	NA	NA	NA	470.bed	1	3515
stably methylated	2741	sheffield_dnase	0.399701	2.33769	1	201	96	899	899	399	4	2582	24145	Hematopoietic;Epithelial	NA	NA	NA	NA	NA	682.bed	1	349
stably methylated	2818	sheffield_dnase	0.399701	2.33769	1	201	96	899	899	399	4	2582	24145	Endothelial;Fibroblast;Epithelial;Muscle	NA	NA	NA	NA	NA	779.bed	1	316
stably methylated	2856	sheffield_dnase	0.399701	2.33769	1	201	96	899	899	399	4	2582	24145	Cervix	NA	NA	NA	NA	NA	827.bed	1	967
stably methylated	3011	ucsc_features	0.399701	2.33769	1	201	96	899	899	399	4	2582	24145	UCSC Switch DB TSSs	NA	NA	NA	NA	NA	switchDbTss.bed	1	131780
stably methylated	230	codex	0.399682	1.1156	13	214	278	322	322	271	109	2570	24040	Adult B cell Non-Hodgkin Lymphoma (large diffuse cell lymphoma) carrying t(8;14)	Lymphoma cell	NA	BACH2	NA	GSE44420	GSM1084800_BACH2.bed	1	10250
stably methylated	578	encode_tfbs	0.391203	1.19396	6	215	231	512	512	319	47	2577	24102	ChIP GM12891 Pol2-4H8	GM12891	NA	Pol2-4H8	None	NA	wgEncodeAwgTfbsHaibGm12891Pol24h8Pcr1xUniPk.narrowPeak	1	16236
stably methylated	2528	sheffield_dnase	0.386958	1.13753	9	216	263	415	415	298	74	2574	24075	Weak PANC-1 specific	NA	NA	NA	NA	NA	416.bed	1	26317
stably methylated	170	cistrome_epigenome	0.385031	1.0591	30	217	295	136	295	216	265	2553	23884	cistrome_epigenome LnCaP H3K4me3	LnCaP	prostate	H3K4me3	regular medium	NA	Human_LnCaP_H3K4me3_regular-medium_Chinnaiyan.bed	1	24259
stably methylated	997	encode_tfbs	0.383819	1.33597	3	218	200	676	676	365	21	2580	24128	ChIP K562 TBLR1_(ab24550)	K562	NA	TBLR1_(ab24550)	None	NA	wgEncodeAwgTfbsSydhK562Tblr1ab24550IggrabUniPk.narrowPeak	1	5086
stably methylated	1925	sheffield_dnase	0.383819	1.33597	3	218	200	676	676	365	21	2580	24128	Weak	NA	NA	NA	NA	NA	1888.bed	1	14037
stably methylated	13	cistrome_cistrome	0.37722	1.24693	4	220	219	608	608	349	30	2579	24119	cistrome_cistrome Caco-2(differentiated) GATA6	Caco-2(differentiated)	intestine	GATA6	No treatment	NA	Human_Caco-2-differentiated_GATA6_No-treatment_Shivdasani.bed	1	3334
stably methylated	1939	sheffield_dnase	0.374082	1.19899	5	221	230	559	559	337	39	2578	24110	sheffield_dnase	NA	NA	NA	NA	NA	1906.bed	1	14468
stably methylated	44	cistrome_cistrome	0.368578	1.07441	17	222	289	261	289	257	148	2566	24001	cistrome_cistrome MCF-7 ESR1	MCF-7	breast	ESR1	E2(45min)	NA	Human_MCF-7_ESR1_E2-45min_Brown.bed	1	7218
stably methylated	744	encode_tfbs	0.363663	1.43865	2	223	181	778	778	394	13	2581	24136	ChIP GM12878 COREST_(sc-30189)	GM12878	NA	COREST_(sc-30189)	None	NA	wgEncodeAwgTfbsSydhGm12878Corestsc30189IggmusUniPk.narrowPeak	1	1397
stably methylated	189	cistrome_epigenome	0.35843	1.06715	17	224	292	261	292	259	149	2566	24000	cistrome_epigenome MCF-7 H3K9me3	MCF-7	breast	H3K9me3	DMSO(3hr)	NA	Human_MCF-7_H3K9me3_DMSO-3hr_Liu.bed	1	31814
stably methylated	326	codex	0.357892	1.10749	9	225	281	415	415	307	76	2574	24073	CD36+ erythroid progenitor cells were derived from mobilised CD34+ cells isolate	Erythroid Progenitor	NA	TAL1	NA	GSE26501	GSM651544_TAL1.bed	1	9130
stably methylated	1028	encode_tfbs	0.356795	1.06893	16	226	291	276	291	264	140	2567	24009	ChIP MCF-7 ZNF217	MCF-7	NA	ZNF217	None	NA	wgEncodeAwgTfbsSydhMcf7Znf217UcdUniPk.narrowPeak	1	9933
stably methylated	737	encode_tfbs	0.3567	1.11666	8	227	277	449	449	318	67	2575	24082	ChIP GM10847 NFKB	GM10847	NA	NFKB	TNFa	NA	wgEncodeAwgTfbsSydhGm10847NfkbTnfaIggrabUniPk.narrowPeak	1	9262
stably methylated	22	cistrome_cistrome	0.356689	1.2752	3	228	214	676	676	373	22	2580	24127	cistrome_cistrome HepG2 liver cells FoxA2	HepG2 liver cells	liver	FoxA2	No treatment	NA	Human_HepG2-liver-cells_FoxA2_No-treatment_Wadelius.bed	1	9115
stably methylated	33	cistrome_cistrome	0.356689	1.2752	3	228	214	676	676	373	22	2580	24127	cistrome_cistrome LnCaP AR	LnCaP	prostate	AR	EtOH(16hr)	NA	Human_LnCaP_AR_EtOH-16hr_Chinnaiyan.bed	1	13225
stably methylated	2979	sheffield_dnase	0.356689	1.2752	3	228	214	676	676	373	22	2580	24127	HA-sp specific	NA	NA	NA	NA	NA	977.bed	1	2457
stably methylated	208	cistrome_epigenome	0.354794	1.14513	6	231	259	512	512	334	49	2577	24100	cistrome_epigenome VCaP H3K27me3	VCaP	prostate	H3K27me3	EtOH(16hr)	NA	Human_VCaP_H3K27me3_EtOH-16hr_Chinnaiyan.bed	1	5702
stably methylated	2726	sheffield_dnase	0.354794	1.14513	6	231	259	512	512	334	49	2577	24100	Hematopoietic	NA	NA	NA	NA	NA	66.bed	1	6286
stably methylated	248	codex	0.354665	1.20666	4	233	228	608	608	356	31	2579	24118	Acute myelomonocytic leukaemia cell line carrying inv(16) translocation (CBFbeta	Leukaemia cell	NA	TAL1	NA	GSE46044	GSM1122311_TAL1.bed	1	9472
stably methylated	2032	sheffield_dnase	0.354347	1.16897	5	234	237	559	559	343	40	2578	24109	sheffield_dnase	NA	NA	NA	NA	NA	2037.bed	1	23100
stably methylated	327	codex	0.348516	1.05999	17	235	294	261	294	263	150	2566	23999	CD36+ erythroid progenitor cells were derived from mobilised CD34+ cells isolate	Erythroid Progenitor	NA	TAL1	NA	GSE26501	GSM651545_TAL1.bed	1	17834
stably methylated	549	encode_tfbs	0.347988	1.08292	11	236	285	364	364	295	95	2572	24054	ChIP GM12878 MEF2C_(SC-13268)	GM12878	NA	MEF2C_(SC-13268)	None	NA	wgEncodeAwgTfbsHaibGm12878Mef2csc13268V0416101UniPk.narrowPeak	1	9216
stably methylated	782	encode_tfbs	0.342069	1.10018	8	237	282	449	449	323	68	2575	24081	ChIP GM12892 NFKB	GM12892	NA	NFKB	TNFa	NA	wgEncodeAwgTfbsSydhGm12892NfkbTnfaIggrabUniPk.narrowPeak	1	8152
stably methylated	902	encode_tfbs	0.340536	1.87005	1	238	131	899	899	423	5	2582	24144	ChIP HepG2 Pol2(phosphoS2)	HepG2	NA	Pol2(phosphoS2)	None	NA	wgEncodeAwgTfbsSydhHepg2Pol2s2IggrabUniPk.narrowPeak	1	4091
stably methylated	1034	encode_tfbs	0.340536	1.87005	1	238	131	899	899	423	5	2582	24144	ChIP NT2-D1 ZNF274	NT2-D1	NA	ZNF274	None	NA	wgEncodeAwgTfbsSydhNt2d1Znf274UcdUniPk.narrowPeak	1	745
stably methylated	1427	sheffield_dnase	0.340536	1.87005	1	238	131	899	899	423	5	2582	24144	Epithelial	NA	NA	NA	NA	NA	1328.bed	1	490
stably methylated	1862	sheffield_dnase	0.340536	1.87005	1	238	131	899	899	423	5	2582	24144	Hematopoietic;Epithelial	NA	NA	NA	NA	NA	18.bed	1	618
stably methylated	1926	sheffield_dnase	0.340536	1.87005	1	238	131	899	899	423	5	2582	24144	sheffield_dnase	NA	NA	NA	NA	NA	1889.bed	1	4709
stably methylated	1965	sheffield_dnase	0.340536	1.87005	1	238	131	899	899	423	5	2582	24144	Muscle	NA	NA	NA	NA	NA	1944.bed	1	753
stably methylated	2046	sheffield_dnase	0.340536	1.87005	1	238	131	899	899	423	5	2582	24144	Fibroblast;Muscle;Epithelial;Skin	NA	NA	NA	NA	NA	2061.bed	1	764
stably methylated	2128	sheffield_dnase	0.340536	1.87005	1	238	131	899	899	423	5	2582	24144	Hematopoietic	NA	NA	NA	NA	NA	2170.bed	1	730
stably methylated	2243	sheffield_dnase	0.340536	1.87005	1	238	131	899	899	423	5	2582	24144	Fibroblast;Muscle;Skin;Brain;Epithelial;Endothelial	NA	NA	NA	NA	NA	2312.bed	1	180
stably methylated	2772	sheffield_dnase	0.340536	1.87005	1	238	131	899	899	423	5	2582	24144	Hematopoietic	NA	NA	NA	NA	NA	719.bed	1	1863
stably methylated	1037	encode_tfbs	0.337816	1.12217	6	248	272	512	512	344	50	2577	24099	ChIP PBDE Pol2	PBDE	NA	Pol2	None	NA	wgEncodeAwgTfbsSydhPbdePol2UcdUniPk.narrowPeak	1	18332
stably methylated	817	encode_tfbs	0.331602	1.21971	3	249	226	676	676	384	23	2580	24126	ChIP HCT-116 Pol2	HCT-116	NA	Pol2	None	NA	wgEncodeAwgTfbsSydhHct116Pol2UcdUniPk.narrowPeak	1	12864
stably methylated	2155	sheffield_dnase	0.331034	1.33584	2	250	202	778	778	410	14	2581	24135	Skin;Epithelial	NA	NA	NA	NA	NA	2204.bed	1	1971
stably methylated	2941	sheffield_dnase	0.331034	1.33584	2	250	202	778	778	410	14	2581	24135	Endothelial	NA	NA	NA	NA	NA	935.bed	1	4575
stably methylated	56	cistrome_cistrome	0.322661	1.03908	18	252	298	248	298	266	162	2565	23987	cistrome_cistrome MCF-7 ESR1	MCF-7	breast	ESR1	Fulv	NA	Human_MCF-7_ESR1_Fulv_Stunnenberg.bed	1	7031
stably methylated	345	codex	0.32252	1.02994	25	253	312	176	312	247	227	2558	23922	Macrophages were derived from peripheral blood monocytes by incubation with huma	Macrophage	NA	SPI1	NA	GSE31621	GSM785501_PU1.bed	1	26490
stably methylated	328	codex	0.317942	1.06535	9	254	293	415	415	321	79	2574	24070	CD36+ erythroid progenitor cells were derived from mobilised CD34+ cells isolate	Erythroid Progenitor	NA	GATA1	NA	GSE26501	GSM651546_GATA1.bed	1	10328
stably methylated	601	encode_tfbs	0.317864	1.11319	5	255	279	559	559	364	42	2578	24107	ChIP H1-hESC Pol2-4H8	H1-hESC	NA	Pol2-4H8	None	NA	wgEncodeAwgTfbsHaibH1hescPol24h8V0416102UniPk.narrowPeak	1	21342
stably methylated	157	cistrome_epigenome	0.317765	1.0202	36	256	319	107	319	227	330	2547	23819	cistrome_epigenome LnCaP Ace_H3	LnCaP	prostate	Ace_H3	regular medium	NA	Human_LnCaP_Ace_H3_regular-medium_Chinnaiyan.bed	1	33589
stably methylated	541	encode_tfbs	0.315657	1.02866	22	257	313	211	313	260	200	2561	23949	ChIP GM12878 EBF1_(SC-137065)	GM12878	NA	EBF1_(SC-137065)	None	NA	wgEncodeAwgTfbsHaibGm12878Ebf1sc137065Pcr1xUniPk.narrowPeak	1	36140
stably methylated	411	codex	0.313554	1.13343	4	258	264	608	608	377	33	2579	24116	codex Embryonic Stem Cell TP53	Embryonic Stem Cell	NA	TP53	NA	GSE39912	GSM981236_TP53.bed	1	4067
stably methylated	723	encode_tfbs	0.313554	1.13343	4	258	264	608	608	377	33	2579	24116	ChIP T-47D ERalpha_a	T-47D	NA	ERalpha_a	BPA_100nM	NA	wgEncodeAwgTfbsHaibT47dEraaV0416102Bpa1hUniPk.narrowPeak	1	3902
stably methylated	2039	sheffield_dnase	0.313554	1.13343	4	258	264	608	608	377	33	2579	24116	Fibrobl specific	NA	NA	NA	NA	NA	2052.bed	1	25640
stably methylated	119	cistrome_cistrome	0.312761	1.04962	11	261	297	364	364	307	98	2572	24051	cistrome_cistrome T47D PGR	T47D	breast	PGR	E2(45min)	NA	Human_T47D_PGR_E2-45min_Brown.bed	1	5404
stably methylated	305	codex	0.308377	1.16884	3	262	238	676	676	392	24	2580	24125	Human K562 erythroleukemia cells (ATCC # CCL-243) were cultured in RPMI medium 1	Myeloid Leukemia	NA	GATA1	NA	GSE18868	GSM467647_GATA1.bed	1	4065
stably methylated	677	encode_tfbs	0.308377	1.16884	3	262	238	676	676	392	24	2580	24125	ChIP K562 HDAC2_(SC-6296)	K562	NA	HDAC2_(SC-6296)	None	NA	wgEncodeAwgTfbsHaibK562Hdac2sc6296V0416102UniPk.narrowPeak	1	6672
stably methylated	763	encode_tfbs	0.308377	1.16884	3	262	238	676	676	392	24	2580	24125	ChIP GM12878 Pol2(phosphoS2)	GM12878	NA	Pol2(phosphoS2)	None	NA	wgEncodeAwgTfbsSydhGm12878Pol2s2IggmusUniPk.narrowPeak	1	9370
stably methylated	585	encode_tfbs	0.306127	1.07897	6	265	286	512	512	354	52	2577	24097	ChIP GM12892 Pol2-4H8	GM12892	NA	Pol2-4H8	None	NA	wgEncodeAwgTfbsHaibGm12892Pol24h8V0416102UniPk.narrowPeak	1	17407
stably methylated	203	cistrome_epigenome	0.305317	1.03899	12	266	299	342	342	302	108	2571	24041	cistrome_epigenome UPR9 cells H3K27me3	UPR9 cells	hematopoietic stem cell	H3K27me3	No treatment	NA	Human_UPR9-cells_H3K27me3_No-treatment_Stunnenberg.bed	1	15117
stably methylated	755	encode_tfbs	0.305239	1.02276	21	267	316	222	316	268	192	2562	23957	ChIP GM12878 NFKB	GM12878	NA	NFKB	TNFa	NA	wgEncodeAwgTfbsSydhGm12878NfkbTnfaIggrabUniPk.narrowPeak	1	17036
stably methylated	422	encode_segmentation	0.302966	1.01724	26	268	323	165	323	252	239	2557	23910	Promoter Flank Segments	H1hesc	NA	NA	NA	ENCODE segmentation	H1hesc_PF.bed	1	33023
stably methylated	391	codex	0.301754	1.24674	2	269	220	778	778	422	15	2581	24134	Proerythroblasts were derived from CD34+ adult bone marrow cells isolated from h	Erythroblast	NA	TAL1	NA	GSE36985	GSM908055_TAL1.bed	1	1137
stably methylated	762	encode_tfbs	0.301754	1.24674	2	269	220	778	778	422	15	2581	24134	ChIP GM12878 Pol2	GM12878	NA	Pol2	None	NA	wgEncodeAwgTfbsSydhGm12878Pol2UniPk.narrowPeak	1	11086
stably methylated	2802	sheffield_dnase	0.301754	1.24674	2	269	220	778	778	422	15	2581	24134	Liver	NA	NA	NA	NA	NA	759.bed	1	8770
stably methylated	329	codex	0.299241	1.02473	16	272	314	276	314	287	146	2567	24003	CD36+ erythroid progenitor cells were derived from mobilised CD34+ cells isolate	Erythroid Progenitor	NA	GATA1	NA	GSE26501	GSM651547_GATA1.bed	1	16428
stably methylated	697	encode_tfbs	0.297838	1.03896	10	273	300	397	397	323	90	2573	24059	ChIP K562 TRIM28_(SC-81411)	K562	NA	TRIM28_(SC-81411)	None	NA	wgEncodeAwgTfbsHaibK562Trim28sc81411V0422111UniPk.narrowPeak	1	12137
stably methylated	102	cistrome_cistrome	0.29324	1.55837	1	274	165	899	899	446	6	2582	24143	cistrome_cistrome NB4 cells PML	NB4 cells	hematopoietic stem cell	PML	ATRA(24hr)	NA	Human_NB4-cells_PML_ATRA-24hr_Stunnenberg.bed	1	4179
stably methylated	575	encode_tfbs	0.29324	1.55837	1	274	165	899	899	446	6	2582	24143	ChIP GM12878 ZBTB33	GM12878	NA	ZBTB33	None	NA	wgEncodeAwgTfbsHaibGm12878Zbtb33Pcr1xUniPk.narrowPeak	1	2144
stably methylated	1262	sheffield_dnase	0.29324	1.55837	1	274	165	899	899	446	6	2582	24143	Muscle;Brain;Fibroblast	NA	NA	NA	NA	NA	1135.bed	1	1641
stably methylated	1910	sheffield_dnase	0.29324	1.55837	1	274	165	899	899	446	6	2582	24143	Epithelial	NA	NA	NA	NA	NA	1869.bed	1	397
stably methylated	2127	sheffield_dnase	0.29324	1.55837	1	274	165	899	899	446	6	2582	24143	Hematopoietic	NA	NA	NA	NA	NA	217.bed	1	2032
stably methylated	2820	sheffield_dnase	0.29324	1.55837	1	274	165	899	899	446	6	2582	24143	Epithelial	NA	NA	NA	NA	NA	782.bed	1	904
stably methylated	558	encode_tfbs	0.292564	1.0227	14	280	317	306	317	301	128	2569	24021	ChIP GM12878 PML_(SC-71910)	GM12878	NA	PML_(SC-71910)	None	NA	wgEncodeAwgTfbsHaibGm12878Pmlsc71910V0422111UniPk.narrowPeak	1	16678
stably methylated	1045	encode_tfbs	0.290452	1.01771	16	281	322	276	322	293	147	2567	24002	ChIP K562 eGFP-GATA2	K562	NA	eGFP-GATA2	None	NA	wgEncodeAwgTfbsUchicagoK562Egata2UniPk.narrowPeak	1	11478
stably methylated	45	cistrome_cistrome	0.286855	1.12203	3	282	273	676	676	410	25	2580	24124	cistrome_cistrome MCF-7 ESR1	MCF-7	breast	ESR1	E2(45min)	NA	Human_MCF-7_ESR1_E2-45min_Carroll.bed	1	2372
stably methylated	568	encode_tfbs	0.286855	1.12203	3	282	273	676	676	410	25	2580	24124	ChIP GM12878 SRF	GM12878	NA	SRF	None	NA	wgEncodeAwgTfbsHaibGm12878SrfPcr2xUniPk.narrowPeak	1	8544
stably methylated	767	encode_tfbs	0.286855	1.12203	3	282	273	676	676	410	25	2580	24124	ChIP GM12878 SIN3A_(NB600-1263)	GM12878	NA	SIN3A_(NB600-1263)	None	NA	wgEncodeAwgTfbsSydhGm12878Sin3anb6001263IggmusUniPk.narrowPeak	1	10392
stably methylated	1031	encode_tfbs	0.286855	1.12203	3	282	273	676	676	410	25	2580	24124	ChIP NB4 Pol2	NB4	NA	Pol2	None	NA	wgEncodeAwgTfbsSydhNb4Pol2UniPk.narrowPeak	1	16703
stably methylated	952	encode_tfbs	0.276733	1.02465	8	286	315	449	449	350	73	2575	24076	ChIP K562 GATA-2	K562	NA	GATA-2	None	NA	wgEncodeAwgTfbsSydhK562Gata2UcdUniPk.narrowPeak	1	10648
stably methylated	1149	sheffield_dnase	0.276016	1.01628	10	287	324	397	397	336	92	2573	24057	Brain	NA	NA	NA	NA	NA	1003.bed	1	33665
stably methylated	217	cistrome_epigenome	0.275393	1.16877	2	288	241	778	778	436	16	2581	24133	cistrome_epigenome VCaP H3K9me3	VCaP	prostate	H3K9me3	EtOH(16hr)	NA	Human_VCaP_H3K9me3_EtOH-16hr_Chinnaiyan.bed	1	4293
stably methylated	576	encode_tfbs	0.275393	1.16877	2	288	241	778	778	436	16	2581	24133	ChIP GM12878 ZEB1_(SC-25388)	GM12878	NA	ZEB1_(SC-25388)	None	NA	wgEncodeAwgTfbsHaibGm12878Zeb1sc25388V0416102UniPk.narrowPeak	1	4845
stably methylated	1979	sheffield_dnase	0.275393	1.16877	2	288	241	778	778	436	16	2581	24133	Epithelial	NA	NA	NA	NA	NA	1967.bed	1	3468
stably methylated	2112	sheffield_dnase	0.275393	1.16877	2	288	241	778	778	436	16	2581	24133	Epithelial;Skin	NA	NA	NA	NA	NA	2146.bed	1	2091
stably methylated	205	cistrome_epigenome	0.274378	0.995825	106	292	329	27	329	216	995	2477	23154	cistrome_epigenome UPR9 cells H3K9K14ac	UPR9 cells	hematopoietic stem cell	H3K9K14ac	No treatment	NA	Human_UPR9-cells_H3K9K14ac_No-treatment_Stunnenberg.bed	1	49690
stably methylated	198	cistrome_epigenome	0.271281	0.996754	29	293	328	143	328	255	272	2554	23877	cistrome_epigenome NB4 cells H3K9K14ac	NB4 cells	hematopoietic stem cell	H3K9K14ac	No treatment	NA	Human_NB4-cells_H3K9K14ac_No-treatment_Stunnenberg.bed	1	14486
stably methylated	306	codex	0.270735	1.02263	7	294	318	482	482	365	64	2576	24085	Human K562 erythroleukemia cells (ATCC # CCL-243) were cultured in RPMI medium 1	Myeloid Leukemia	NA	GATA2	NA	GSE18868	GSM467648_GATA2.bed	1	8820
stably methylated	1896	sheffield_dnase	0.266894	1.07887	3	295	287	676	676	419	26	2580	24123	HPdLF	NA	NA	NA	NA	NA	1845.bed	1	7664
stably methylated	1912	sheffield_dnase	0.266894	1.07887	3	295	287	676	676	419	26	2580	24123	Complex tissue specific	NA	NA	NA	NA	NA	1872.bed	1	3895
stably methylated	84	cistrome_cistrome	0.265006	0.995744	18	297	330	248	330	292	169	2565	23980	cistrome_cistrome MCF-7 RARG	MCF-7	breast	RARG	CD437(1hr)	NA	Human_MCF-7_RARG_CD437-1hr_White.bed	1	8860
stably methylated	19	cistrome_cistrome	0.263771	1.01996	6	298	320	512	512	377	55	2577	24094	cistrome_cistrome ECC-1 ESR1	ECC-1	uterus	ESR1	EtOH(45min)	NA	Human_ECC-1_ESR1_EtOH-45min_Liu.bed	1	8848
stably methylated	998	encode_tfbs	0.263771	1.01996	6	298	320	512	512	377	55	2577	24094	ChIP K562 TBLR1_(NB600-270)	K562	NA	TBLR1_(NB600-270)	None	NA	wgEncodeAwgTfbsSydhK562Tblr1nb600270IggrabUniPk.narrowPeak	1	8505
stably methylated	313	codex	0.260627	1.03887	4	300	301	608	608	403	36	2579	24113	Adult chronic myeloid leukaemia (at blast crisis) cell line carrying t(9;22) tra	Leukaemia cell	NA	RUNX1	NA	GSE24779	GSM610332_RUNX1.bed	1	5430
stably methylated	583	encode_tfbs	0.260627	1.03887	4	300	301	608	608	403	36	2579	24113	ChIP GM12891 YY1_(SC-281)	GM12891	NA	YY1_(SC-281)	None	NA	wgEncodeAwgTfbsHaibGm12891Yy1sc281V0416101UniPk.narrowPeak	1	13593
stably methylated	2541	sheffield_dnase	0.255436	1.01625	5	302	325	559	559	395	46	2578	24103	Hematopoietic	NA	NA	NA	NA	NA	430.bed	1	19370
stably methylated	354	codex	0.254534	1.33571	1	303	204	899	899	469	7	2582	24142	K562 erythrocytic leukaemia cells (ATCC CCL-243) were grown according to standar	Erythrocytic leukaemia cells	NA	CREBBP	NA	GSE32509	GSM831001_CREBBP.bed	1	2277
stably methylated	748	encode_tfbs	0.254534	1.33571	1	303	204	899	899	469	7	2582	24142	ChIP GM12878 ELK1_(1277-1)	GM12878	NA	ELK1_(1277-1)	None	NA	wgEncodeAwgTfbsSydhGm12878Elk112771IggmusUniPk.narrowPeak	1	5584
stably methylated	923	encode_tfbs	0.254534	1.33571	1	303	204	899	899	469	7	2582	24142	ChIP K562 ATF3	K562	NA	ATF3	None	NA	wgEncodeAwgTfbsSydhK562Atf3UniPk.narrowPeak	1	1233
stably methylated	2704	sheffield_dnase	0.254534	1.33571	1	303	204	899	899	469	7	2582	24142	NB4 specific	NA	NA	NA	NA	NA	631.bed	1	1977
stably methylated	2983	sheffield_dnase	0.254534	1.33571	1	303	204	899	899	469	7	2582	24142	sheffield_dnase	NA	NA	NA	NA	NA	982.bed	1	2560
stably methylated	341	codex	0.251592	1.09995	2	308	283	778	778	456	17	2581	24132	Kasumi-1 (AML FAB M2) with t(8;21) translocation and mismatch siRNA derived from	Acute Myeloid Leukemia	NA	POLR2A	NA	GSE29225	GSM722709_POLR2A.bed	1	10124
stably methylated	753	encode_tfbs	0.249737	0.989881	9	309	331	415	415	352	85	2574	24064	ChIP GM12878 Mxi1_(AF4185)	GM12878	NA	Mxi1_(AF4185)	None	NA	wgEncodeAwgTfbsSydhGm12878Mxi1IggmusUniPk.narrowPeak	1	17735
stably methylated	772	encode_tfbs	0.247699	0.984053	12	310	334	342	342	329	114	2571	24035	ChIP GM12878 TBP	GM12878	NA	TBP	None	NA	wgEncodeAwgTfbsSydhGm12878TbpIggmusUniPk.narrowPeak	1	14893
stably methylated	539	encode_tfbs	0.245026	1.01074	4	311	326	608	608	415	37	2579	24112	ChIP GM12878 BCLAF1_(SC-101388)	GM12878	NA	BCLAF1_(SC-101388)	None	NA	wgEncodeAwgTfbsHaibGm12878Bclaf101388V0416101UniPk.narrowPeak	1	6114
stably methylated	602	encode_tfbs	0.238636	0.98409	6	312	333	512	512	386	57	2577	24092	ChIP H1-hESC Pol2	H1-hESC	NA	Pol2	None	NA	wgEncodeAwgTfbsHaibH1hescPol2V0416102UniPk.narrowPeak	1	20317
stably methylated	68	cistrome_cistrome	0.234446	0.974191	32	313	336	124	336	258	307	2551	23842	cistrome_cistrome MCF-7 PolII	MCF-7	breast	PolII	17b-E2(1hr)	NA	Human_MCF-7_PolII_17b-E2-1hr_Stunnenberg.bed	1	53584
stably methylated	142	cistrome_cistrome	0.231672	0.969945	22	314	337	211	337	287	212	2561	23937	cistrome_cistrome lymphoblastoid(GM10861) VDR	lymphoblastoid(GM10861)	hematopoietic stem cell	VDR	No treatment	NA	Human_lymphoblastoid-GM10861_VDR_No-treatment_Knight.bed	1	26097
stably methylated	115	cistrome_cistrome	0.231152	1.0017	3	315	327	676	676	439	28	2580	24121	cistrome_cistrome T47D ESR1	T47D	breast	ESR1	EtOH(45min)	NA	Human_T47D_ESR1_EtOH-45min_Liu.bed	1	3060
stably methylated	533	encode_tfbs	0.23005	1.03884	2	316	303	778	778	466	18	2581	24131	ChIP ECC-1 Pol2	ECC-1	NA	Pol2	DMSO_0.02pct	NA	wgEncodeAwgTfbsHaibEcc1Pol2V0416102Dm002p1hUniPk.narrowPeak	1	20137
stably methylated	610	encode_tfbs	0.23005	1.03884	2	316	303	778	778	466	18	2581	24131	ChIP H1-hESC SP4_(V-20)	H1-hESC	NA	SP4_(V-20)	None	NA	wgEncodeAwgTfbsHaibH1hescSp4v20V0422111UniPk.narrowPeak	1	5752
stably methylated	2082	sheffield_dnase	0.23005	1.03884	2	316	303	778	778	466	18	2581	24131	Muscle;Endothelial;Fibroblast;Epithelial;Primitive;Brain	NA	NA	NA	NA	NA	2105.bed	1	1965
stably methylated	2396	sheffield_dnase	0.23005	1.03884	2	316	303	778	778	466	18	2581	24131	Stem	NA	NA	NA	NA	NA	254.bed	1	1944
stably methylated	2878	sheffield_dnase	0.224984	0.960967	11	320	344	364	364	343	107	2572	24042	Liver;Epithelial	NA	NA	NA	NA	NA	862.bed	1	31688
stably methylated	759	encode_tfbs	0.222913	0.965597	28	321	341	146	341	269	271	2555	23878	ChIP GM12878 p300	GM12878	NA	p300	None	NA	wgEncodeAwgTfbsSydhGm12878P300IggmusUniPk.narrowPeak	1	17461
stably methylated	110	cistrome_cistrome	0.222307	1.16871	1	322	245	899	899	489	8	2582	24141	cistrome_cistrome NB4 cells RXR	NB4 cells	hematopoietic stem cell	RXR	No treatment(Antibody RXR _sc774)	NA	Human_NB4-cells_RXR_No-treatment-Antibody-RXR-_sc774_Stunnenberg.bed	1	5248
stably methylated	799	encode_tfbs	0.222307	1.16871	1	322	245	899	899	489	8	2582	24141	ChIP H1-hESC CHD1_(A301-218A)	H1-hESC	NA	CHD1_(A301-218A)	None	NA	wgEncodeAwgTfbsSydhH1hescChd1a301218aIggrabUniPk.narrowPeak	1	2191
stably methylated	987	encode_tfbs	0.222307	1.16871	1	322	245	899	899	489	8	2582	24141	ChIP K562 SETDB1	K562	NA	SETDB1	None	NA	wgEncodeAwgTfbsSydhK562Setdb1UcdUniPk.narrowPeak	1	3882
stably methylated	1729	sheffield_dnase	0.222307	1.16871	1	322	245	899	899	489	8	2582	24141	Skin;Fibroblast	NA	NA	NA	NA	NA	1649.bed	1	2664
stably methylated	1888	sheffield_dnase	0.222307	1.16871	1	322	245	899	899	489	8	2582	24141	Muscle;Skin;Brain;Epithelial;Endothelial;Fibroblast;Cervix	NA	NA	NA	NA	NA	1832.bed	1	145
stably methylated	2214	sheffield_dnase	0.222307	1.16871	1	322	245	899	899	489	8	2582	24141	Ewing sarcoma	NA	NA	NA	NA	NA	2273.bed	1	1048
stably methylated	2232	sheffield_dnase	0.222307	1.16871	1	322	245	899	899	489	8	2582	24141	Epithelial;Skin	NA	NA	NA	NA	NA	2298.bed	1	1684
stably methylated	2686	sheffield_dnase	0.222307	1.16871	1	322	245	899	899	489	8	2582	24141	Fibroblast	NA	NA	NA	NA	NA	607.bed	1	692
stably methylated	2836	sheffield_dnase	0.222307	1.16871	1	322	245	899	899	489	8	2582	24141	PANC-1 specific	NA	NA	NA	NA	NA	806.bed	1	4431
stably methylated	2898	sheffield_dnase	0.222307	1.16871	1	322	245	899	899	489	8	2582	24141	Endothelial and Htr8	NA	NA	NA	NA	NA	884.bed	1	1914
stably methylated	2984	sheffield_dnase	0.222307	1.16871	1	322	245	899	899	489	8	2582	24141	Fibroblast	NA	NA	NA	NA	NA	984.bed	1	777
stably methylated	1017	encode_tfbs	0.220776	0.956015	9	333	346	415	415	365	88	2574	24061	ChIP MCF10A-Er-Src Pol2	MCF10A-Er-Src	NA	Pol2	EtOH_0.01pct	NA	wgEncodeAwgTfbsSydhMcf10aesPol2Etoh01UniPk.narrowPeak	1	22298
stably methylated	680	encode_tfbs	0.216703	0.952029	11	334	349	364	364	349	108	2572	24041	ChIP K562 NR2F2_(SC-271940)	K562	NA	NR2F2_(SC-271940)	None	NA	wgEncodeAwgTfbsHaibK562Nr2f2sc271940V0422111UniPk.narrowPeak	1	16678
stably methylated	1877	sheffield_dnase	0.216515	0.958829	4	335	345	608	608	429	39	2579	24110	sheffield_dnase	NA	NA	NA	NA	NA	1820.bed	1	23329
stably methylated	554	encode_tfbs	0.216475	0.953911	5	336	348	559	559	414	49	2578	24100	ChIP GM12878 p300	GM12878	NA	p300	None	NA	wgEncodeAwgTfbsHaibGm12878P300Pcr1xUniPk.narrowPeak	1	5168
stably methylated	309	codex	0.215154	0.967121	3	337	339	676	676	451	29	2580	24120	CD34+ Umbilical Cord Blood (UCB) were differentiated into megakaryocytes for 10	Megakaryocyte	NA	RUNX1	NA	GSE24674	GSM607951_RUNX1.bed	1	7868
stably methylated	970	encode_tfbs	0.215154	0.967121	3	337	339	676	676	451	29	2580	24120	ChIP K562 NF-YA	K562	NA	NF-YA	None	NA	wgEncodeAwgTfbsSydhK562NfyaUniPk.narrowPeak	1	4286
stably methylated	414	encode_segmentation	0.212062	0.967583	58	339	338	51	339	243	560	2525	23589	Enhancers Segments	GM12878	NA	NA	NA	ENCODE segmentation	Gm12878_E.bed	1	51760
stably methylated	236	codex	0.211806	0.945234	9	340	350	415	415	368	89	2574	24060	Mobilised CD34+ cells isolated from the healthly peripheral blood.	Hematopoietic Stem and Progenitor Cells	NA	GATA2	NA	GSE45144	GSM1097883_GATA2.bed	1	7046
stably methylated	559	encode_tfbs	0.211806	0.945234	9	340	350	415	415	368	89	2574	24060	ChIP GM12878 Pol2-4H8	GM12878	NA	Pol2-4H8	None	NA	wgEncodeAwgTfbsHaibGm12878Pol24h8Pcr1xUniPk.narrowPeak	1	19234
stably methylated	1872	sheffield_dnase	0.210511	0.984115	2	342	332	778	778	484	19	2581	24130	Epithelial	NA	NA	NA	NA	NA	1816.bed	1	6150
stably methylated	586	encode_tfbs	0.204788	0.934793	5	343	367	559	559	423	50	2578	24099	ChIP GM12892 Pol2	GM12892	NA	Pol2	None	NA	wgEncodeAwgTfbsHaibGm12892Pol2V0416102UniPk.narrowPeak	1	20075
stably methylated	750	encode_tfbs	0.203497	0.934818	4	344	366	608	608	439	40	2579	24109	ChIP GM12878 JunD	GM12878	NA	JunD	None	NA	wgEncodeAwgTfbsSydhGm12878JundUniPk.narrowPeak	1	2472
stably methylated	78	cistrome_cistrome	0.202321	0.940851	15	345	353	293	353	330	149	2568	24000	cistrome_cistrome MCF-7 PolII	MCF-7	breast	PolII	Tam	NA	Human_MCF-7_PolII_Tam_Stunnenberg.bed	1	25209
stably methylated	409	codex	0.200277	0.934844	3	346	365	676	676	462	30	2580	24119	Proerythroblasts were derived from CD34+ adult bone marrow cells isolated from h	Erythroblast	NA	POLR2A	NA	GSE36985	GSM970260_PolII.bed	1	25986
stably methylated	242	codex	0.195117	1.03882	1	347	307	899	899	518	9	2582	24140	Acute myelomonocytic leukaemia cell line carrying inv(16) translocation (CBFbeta	Leukaemia cell	NA	MYH11	NA	GSE46044	GSM1122305_MYH11.bed	1	6452
stably methylated	544	encode_tfbs	0.195117	1.03882	1	347	307	899	899	518	9	2582	24140	ChIP GM12878 ETS1	GM12878	NA	ETS1	None	NA	wgEncodeAwgTfbsHaibGm12878Ets1Pcr1xUniPk.narrowPeak	1	4120
stably methylated	1364	sheffield_dnase	0.195117	1.03882	1	347	307	899	899	518	9	2582	24140	Brain	NA	NA	NA	NA	NA	1251.bed	1	2496
stably methylated	1613	sheffield_dnase	0.195117	1.03882	1	347	307	899	899	518	9	2582	24140	Muscle	NA	NA	NA	NA	NA	1520.bed	1	4246
stably methylated	2815	sheffield_dnase	0.195117	1.03882	1	347	307	899	899	518	9	2582	24140	PANC-1 specific	NA	NA	NA	NA	NA	773.bed	1	2004
stably methylated	408	codex	0.194879	0.919404	6	352	373	512	512	412	61	2577	24088	Proerythroblasts derived from CD34+ foetal liver cells (2-trimester stage).	Erythroblast	NA	POLR2A	NA	GSE36985	GSM970259_PolII.bed	1	35015
stably methylated	406	codex	0.194827	0.924381	9	353	368	415	415	379	91	2574	24058	Proerythroblasts derived from CD34+ foetal liver cells (2-trimester stage).	Erythroblast	NA	GATA1	NA	GSE36985	GSM970257_GATA1.bed	1	10094
stably methylated	786	encode_tfbs	0.194827	0.924381	9	353	368	415	415	379	91	2574	24058	ChIP GM18505 NFKB	GM18505	NA	NFKB	TNFa	NA	wgEncodeAwgTfbsSydhGm18505NfkbTnfaIggrabUniPk.narrowPeak	1	8805
stably methylated	197	cistrome_epigenome	0.194097	0.964421	85	355	342	39	355	245	823	2498	23326	cistrome_epigenome NB4 cells H3K9K14ac	NB4 cells	hematopoietic stem cell	H3K9K14ac	ATRA(24hr)	NA	Human_NB4-cells_H3K9K14ac_ATRA-24hr_Stunnenberg.bed	1	46628
stably methylated	285	codex	0.192756	0.934869	2	356	363	778	778	499	20	2581	24129	Proerythroblasts derived from CD34+ bone marrow cells isolated from heathly dono	Erythroblast	NA	GFI1B	NA	GSE52924	GSM1278242_GFI1B.bed	1	3000
stably methylated	1217	sheffield_dnase	0.192756	0.934869	2	356	363	778	778	499	20	2581	24129	sheffield_dnase	NA	NA	NA	NA	NA	1079.bed	1	6152
stably methylated	428	encode_segmentation	0.187546	0.954404	56	358	347	53	358	253	548	2527	23601	Enhancers Segments	HeLa-S3	NA	NA	NA	ENCODE segmentation	Helas3_E.bed	1	41844
stably methylated	930	encode_tfbs	0.186798	0.914295	9	359	376	415	415	383	92	2574	24057	ChIP K562 CCNT2	K562	NA	CCNT2	None	NA	wgEncodeAwgTfbsSydhK562Ccnt2UniPk.narrowPeak	1	20057
stably methylated	101	cistrome_cistrome	0.186722	0.911841	8	360	377	449	449	395	82	2575	24067	cistrome_cistrome MR4 cells PML	MR4 cells	hematopoietic stem cell	PML	No treatment	NA	Human_MR4-cells_PML_No-treatment_Stunnenberg.bed	1	15258
stably methylated	743	encode_tfbs	0.186586	0.916262	10	361	375	397	397	378	102	2573	24047	ChIP GM12878 CHD2_(AB68301)	GM12878	NA	CHD2_(AB68301)	None	NA	wgEncodeAwgTfbsSydhGm12878Chd2ab68301IggmusUniPk.narrowPeak	1	15597
stably methylated	75	cistrome_cistrome	0.185163	0.904536	6	362	380	512	512	418	62	2577	24087	cistrome_cistrome MCF-7 PolII	MCF-7	breast	PolII	No treatment	NA	Human_MCF-7_PolII_No-treatment_Brown.bed	1	11240
stably methylated	429	encode_segmentation	0.185163	0.904536	6	362	380	512	512	418	62	2577	24087	Promoter Flank Segments	HeLa-S3	NA	NA	NA	ENCODE segmentation	Helas3_PF.bed	1	22253
stably methylated	2008	sheffield_dnase	0.185163	0.904536	6	362	380	512	512	418	62	2577	24087	sheffield_dnase	NA	NA	NA	NA	NA	2006.bed	1	44090
stably methylated	284	codex	0.184908	0.920352	13	365	372	322	372	353	132	2570	24017	Proerythroblasts derived from CD34+ bone marrow cells isolated from heathly dono	Erythroblast	NA	TAL1	NA	GSE52924	GSM1278241_TAL1.bed	1	18003
stably methylated	3004	ucsc_features	0.179524	0.974298	276	366	335	13	366	238	2641	2307	21508	UCSC LaminBq	NA	NA	NA	NA	NA	laminB1.bed	1	2859884
stably methylated	683	encode_tfbs	0.178553	0.900817	8	367	384	449	449	400	83	2575	24066	ChIP K562 Pol2-4H8	K562	NA	Pol2-4H8	None	NA	wgEncodeAwgTfbsHaibK562Pol24h8V0416101UniPk.narrowPeak	1	23352
stably methylated	789	encode_tfbs	0.176597	0.89031	2	368	390	778	778	512	21	2581	24128	ChIP GM18526 Pol2	GM18526	NA	Pol2	None	NA	wgEncodeAwgTfbsSydhGm18526Pol2IggmusUniPk.narrowPeak	1	16856
stably methylated	1056	encode_tfbs	0.173553	0.876337	3	369	397	676	676	481	32	2580	24117	ChIP GM12878 Pol2	GM12878	NA	Pol2	None	NA	wgEncodeAwgTfbsUtaGm12878Pol2UniPk.narrowPeak	1	14237
stably methylated	124	cistrome_cistrome	0.171937	0.934894	1	370	356	899	899	542	10	2582	24139	cistrome_cistrome UPR9 cells RARA	UPR9 cells	hematopoietic stem cell	RARA	No treatment	NA	Human_UPR9-cells_RARA_No-treatment_Stunnenberg.bed	1	1818
stably methylated	171	cistrome_epigenome	0.171937	0.934894	1	370	356	899	899	542	10	2582	24139	cistrome_epigenome LnCaP H3K9me3	LnCaP	prostate	H3K9me3	EtOH(16hr)	NA	Human_LnCaP_H3K9me3_EtOH-16hr_Chinnaiyan.bed	1	2696
stably methylated	482	encode_tfbs	0.171937	0.934894	1	370	356	899	899	542	10	2582	24139	ChIP K562 HDAC2_(A300-705A)	K562	NA	HDAC2_(A300-705A)	None	NA	wgEncodeAwgTfbsBroadK562Hdac2a300705aUniPk.narrowPeak	1	5247
stably methylated	577	encode_tfbs	0.171937	0.934894	1	370	356	899	899	542	10	2582	24139	ChIP GM12891 PAX5-C20	GM12891	NA	PAX5-C20	None	NA	wgEncodeAwgTfbsHaibGm12891Pax5c20V0416101UniPk.narrowPeak	1	3156
stably methylated	871	encode_tfbs	0.171937	0.934894	1	370	356	899	899	542	10	2582	24139	ChIP HeLa-S3 TR4	HeLa-S3	NA	TR4	None	NA	wgEncodeAwgTfbsSydhHelas3Tr4UniPk.narrowPeak	1	2115
stably methylated	992	encode_tfbs	0.171937	0.934894	1	370	356	899	899	542	10	2582	24139	ChIP K562 STAT1	K562	NA	STAT1	IFNg30	NA	wgEncodeAwgTfbsSydhK562Stat1Ifng30UniPk.narrowPeak	1	2203
stably methylated	1088	encode_tfbs	0.171937	0.934894	1	370	356	899	899	542	10	2582	24139	ChIP MCF-7 Pol2	MCF-7	NA	Pol2	None	NA	wgEncodeAwgTfbsUtaMcf7Pol2UniPk.narrowPeak	1	16136
stably methylated	114	cistrome_cistrome	0.16926	0.884064	7	377	394	482	482	418	74	2576	24075	cistrome_cistrome T47D ESR1	T47D	breast	ESR1	E2(45min)	NA	Human_T47D_ESR1_E2-45min_Liu.bed	1	5437
stably methylated	784	encode_tfbs	0.16926	0.884064	7	377	394	482	482	418	74	2576	24075	ChIP GM15510 NFKB	GM15510	NA	NFKB	TNFa	NA	wgEncodeAwgTfbsSydhGm15510NfkbTnfaIggrabUniPk.narrowPeak	1	12803
stably methylated	579	encode_tfbs	0.168823	0.869483	4	379	401	608	608	463	43	2579	24106	ChIP GM12891 Pol2	GM12891	NA	Pol2	None	NA	wgEncodeAwgTfbsHaibGm12891Pol2Pcr1xUniPk.narrowPeak	1	16585
stably methylated	545	encode_tfbs	0.168133	0.923483	26	380	370	165	380	305	263	2557	23886	ChIP GM12878 FOXM1_(SC-502)	GM12878	NA	FOXM1_(SC-502)	None	NA	wgEncodeAwgTfbsHaibGm12878Foxm1sc502V0422111UniPk.narrowPeak	1	22926
stably methylated	771	encode_tfbs	0.166116	0.899785	13	381	385	322	385	363	135	2570	24014	ChIP GM12878 TBLR1_(ab24550)	GM12878	NA	TBLR1_(ab24550)	None	NA	wgEncodeAwgTfbsSydhGm12878Tblr1ab24550IggmusUniPk.narrowPeak	1	13702
stably methylated	335	codex	0.163712	0.865398	5	382	404	559	559	448	54	2578	24095	Mobilised CD34+ cells isolated from the healthly peripheral blood were expanded	Hematopoietic Stem and Progenitor Cells	NA	TCF7L2	NA	GSE29194	GSM722401_TCFL72.bed	1	3739
stably methylated	23	cistrome_cistrome	0.161868	0.849801	2	383	414	778	778	525	22	2581	24127	cistrome_cistrome HepG2 liver cells GABP	HepG2 liver cells	liver	GABP	No treatment	NA	Human_HepG2-liver-cells_GABP_No-treatment_Wadelius.bed	1	24799
stably methylated	488	encode_tfbs	0.161868	0.849801	2	383	414	778	778	525	22	2581	24127	ChIP K562 RBBP5_(A300-109A)	K562	NA	RBBP5_(A300-109A)	None	NA	wgEncodeAwgTfbsBroadK562Rbbp5a300109aUniPk.narrowPeak	1	14258
stably methylated	776	encode_tfbs	0.161868	0.849801	2	383	414	778	778	525	22	2581	24127	ChIP GM12878 YY1	GM12878	NA	YY1	None	NA	wgEncodeAwgTfbsSydhGm12878Yy1UniPk.narrowPeak	1	2077
stably methylated	1067	encode_tfbs	0.161868	0.849801	2	383	414	778	778	525	22	2581	24127	ChIP HeLa-S3 Pol2	HeLa-S3	NA	Pol2	None	NA	wgEncodeAwgTfbsUtaHelas3Pol2UniPk.narrowPeak	1	15736
stably methylated	2037	sheffield_dnase	0.161868	0.849801	2	383	414	778	778	525	22	2581	24127	Stem	NA	NA	NA	NA	NA	205.bed	1	5301
stably methylated	2485	sheffield_dnase	0.161868	0.849801	2	383	414	778	778	525	22	2581	24127	Hematopoietic	NA	NA	NA	NA	NA	369.bed	1	3517
stably methylated	2607	sheffield_dnase	0.161868	0.849801	2	383	414	778	778	525	22	2581	24127	Weak stem and HCT-116	NA	NA	NA	NA	NA	507.bed	1	1956
stably methylated	1900	sheffield_dnase	0.161558	0.849742	3	390	421	676	676	496	33	2580	24116	Colon;Mammary	NA	NA	NA	NA	NA	1855.bed	1	6619
stably methylated	1976	sheffield_dnase	0.161558	0.849742	3	390	421	676	676	496	33	2580	24116	Skin;Hematopoietic	NA	NA	NA	NA	NA	1963.bed	1	9751
stably methylated	525	encode_tfbs	0.158584	0.849684	4	392	423	608	608	474	44	2579	24105	ChIP A549 YY1_(SC-281)	A549	NA	YY1_(SC-281)	EtOH_0.02pct	NA	wgEncodeAwgTfbsHaibA549Yy1cV0422111Etoh02UniPk.narrowPeak	1	10259
stably methylated	570	encode_tfbs	0.158584	0.849684	4	392	423	608	608	474	44	2579	24105	ChIP GM12878 TAF1	GM12878	NA	TAF1	None	NA	wgEncodeAwgTfbsHaibGm12878Taf1Pcr1xUniPk.narrowPeak	1	14278
stably methylated	537	encode_tfbs	0.157262	0.910349	23	394	378	195	394	322	236	2560	23913	ChIP GM12878 BCL11A	GM12878	NA	BCL11A	None	NA	wgEncodeAwgTfbsHaibGm12878Bcl11aPcr1xUniPk.narrowPeak	1	17876
stably methylated	1024	encode_tfbs	0.153692	0.860724	7	395	405	482	482	427	76	2576	24073	ChIP MCF-7 GATA3_(SC-268)	MCF-7	NA	GATA3_(SC-268)	None	NA	wgEncodeAwgTfbsSydhMcf7Gata3UcdUniPk.narrowPeak	1	6081
stably methylated	986	encode_tfbs	0.15201	0.849859	1	396	410	899	899	568	11	2582	24138	ChIP K562 SETDB1	K562	NA	SETDB1	MNaseD	NA	wgEncodeAwgTfbsSydhK562Setdb1MnasedUcdUniPk.narrowPeak	1	2967
stably methylated	1839	sheffield_dnase	0.15201	0.849859	1	396	410	899	899	568	11	2582	24138	Skeletal Muscle	NA	NA	NA	NA	NA	1772.bed	1	2814
stably methylated	2117	sheffield_dnase	0.15201	0.849859	1	396	410	899	899	568	11	2582	24138	Epithelial;Fibroblast	NA	NA	NA	NA	NA	2153.bed	1	1376
stably methylated	2484	sheffield_dnase	0.15201	0.849859	1	396	410	899	899	568	11	2582	24138	sheffield_dnase	NA	NA	NA	NA	NA	368.bed	1	10125
stably methylated	161	cistrome_epigenome	0.151868	0.944373	84	400	352	40	400	264	830	2499	23319	cistrome_epigenome LnCaP H3K4me1	LnCaP	prostate	H3K4me1	regular medium	NA	Human_LnCaP_H3K4me1_regular-medium_Chinnaiyan.bed	1	69585
stably methylated	289	codex	0.150387	0.824712	3	401	442	676	676	506	34	2580	24115	MM1-S cell line cell line treated with DMSO for 6 hours.	Multiple myeloma cell	NA	CDK9	NA	GSE50625	GSM1313924_CDK9.bed	1	7705
stably methylated	477	encode_tfbs	0.150387	0.824712	3	401	442	676	676	506	34	2580	24115	ChIP HUVEC Pol2(b)	HUVEC	NA	Pol2(b)	None	NA	wgEncodeAwgTfbsBroadHuvecPol2bUniPk.narrowPeak	1	5298
stably methylated	766	encode_tfbs	0.150387	0.824712	3	401	442	676	676	506	34	2580	24115	ChIP GM12878 RFX5_(200-401-194)	GM12878	NA	RFX5_(200-401-194)	None	NA	wgEncodeAwgTfbsSydhGm12878Rfx5200401194IggmusUniPk.narrowPeak	1	4341
stably methylated	929	encode_tfbs	0.150387	0.824712	3	401	442	676	676	506	34	2580	24115	ChIP K562 Brg1	K562	NA	Brg1	None	NA	wgEncodeAwgTfbsSydhK562Brg1IggmusUniPk.narrowPeak	1	2463
stably methylated	1278	sheffield_dnase	0.150387	0.824712	3	401	442	676	676	506	34	2580	24115	Brain	NA	NA	NA	NA	NA	1153.bed	1	3997
stably methylated	556	encode_tfbs	0.149769	0.886919	15	406	393	293	406	364	158	2568	23991	ChIP GM12878 PAX5-N19	GM12878	NA	PAX5-N19	None	NA	wgEncodeAwgTfbsHaibGm12878Pax5n19Pcr1xUniPk.narrowPeak	1	19740
stably methylated	298	codex	0.149069	0.90127	22	407	383	211	407	334	228	2561	23921	Kasumi-1 (AML FAB M2) with t(8;21) translocation and mismatch siRNA derived from	Acute Myeloid Leukemia	NA	SPI1	NA	GSE60131	GSM1501166_SPI1.bed	1	25538
stably methylated	458	encode_tfbs	0.148427	0.812813	2	408	454	778	778	547	23	2581	24126	ChIP GM12878 EZH2_(39875)	GM12878	NA	EZH2_(39875)	None	NA	wgEncodeAwgTfbsBroadGm12878Ezh239875UniPk.narrowPeak	1	2472
stably methylated	2083	sheffield_dnase	0.148427	0.812813	2	408	454	778	778	547	23	2581	24126	Muscle	NA	NA	NA	NA	NA	2107.bed	1	2151
stably methylated	2157	sheffield_dnase	0.148427	0.812813	2	408	454	778	778	547	23	2581	24126	Skin;Endothelial	NA	NA	NA	NA	NA	2206.bed	1	4948
stably methylated	296	codex	0.146403	0.849509	7	411	425	482	482	439	77	2576	24072	Kasumi-1 (AML FAB M2) with t(8;21) translocation and mismatch siRNA derived from	Acute Myeloid Leukemia	NA	LMO2	NA	GSE60131	GSM1501164_LMO2.bed	1	11106
stably methylated	978	encode_tfbs	0.146197	0.834416	5	412	437	559	559	469	56	2578	24093	ChIP K562 Pol2	K562	NA	Pol2	None	NA	wgEncodeAwgTfbsSydhK562Pol2IggmusUniPk.narrowPeak	1	9974
stably methylated	2007	sheffield_dnase	0.146197	0.834416	5	412	437	559	559	469	56	2578	24093	sheffield_dnase	NA	NA	NA	NA	NA	2001.bed	1	54604
stably methylated	137	cistrome_cistrome	0.142917	0.83685	6	414	436	512	512	454	67	2577	24082	cistrome_cistrome VCaP Polll	VCaP	prostate	Polll	R1881(16hr)	NA	Human_VCaP_Polll_R1881-16hr_Chinnaiyan.bed	1	8533
stably methylated	675	encode_tfbs	0.139981	0.801111	3	415	465	676	676	519	35	2580	24114	ChIP K562 GABP	K562	NA	GABP	None	NA	wgEncodeAwgTfbsHaibK562GabpV0416101UniPk.narrowPeak	1	14393
stably methylated	1944	sheffield_dnase	0.139981	0.801111	3	415	465	676	676	519	35	2580	24114	Colo829	NA	NA	NA	NA	NA	1911.bed	1	8301
stably methylated	136	cistrome_cistrome	0.138111	0.819741	5	417	449	559	559	475	57	2578	24092	cistrome_cistrome VCaP Polll	VCaP	prostate	Polll	EtOH(16hr)	NA	Human_VCaP_Polll_EtOH-16hr_Chinnaiyan.bed	1	8719
stably methylated	709	encode_tfbs	0.136148	0.778907	2	418	482	778	778	559	24	2581	24125	ChIP PFSK-1 TAF1	PFSK-1	NA	TAF1	None	NA	wgEncodeAwgTfbsHaibPfsk1Taf1V0416101UniPk.narrowPeak	1	5844
stably methylated	760	encode_tfbs	0.136111	0.856388	11	419	406	364	419	396	120	2572	24029	ChIP GM12878 p300_(SC-584)	GM12878	NA	p300_(SC-584)	None	NA	wgEncodeAwgTfbsSydhGm12878P300bUniPk.narrowPeak	1	6189
stably methylated	336	codex	0.135891	0.839869	8	420	433	449	449	434	89	2575	24060	Mobilised CD34+ cells isolated from the healthly peripheral blood were expanded	Hematopoietic Stem and Progenitor Cells	NA	TCF7L2	NA	GSE29194	GSM722402_TCFL72.bed	1	6212
stably methylated	1859	sheffield_dnase	0.134763	0.778993	1	421	480	899	899	600	12	2582	24137	Fibroblast	NA	NA	NA	NA	NA	1796.bed	1	3167
stably methylated	1879	sheffield_dnase	0.134763	0.778993	1	421	480	899	899	600	12	2582	24137	Epithelial;Cervix;Skin	NA	NA	NA	NA	NA	1822.bed	1	567
stably methylated	344	codex	0.132789	0.887552	23	423	392	195	423	337	242	2560	23907	Peripheral blood monocytes separated by leukapheresis of healthy donors.	Monocyte	NA	SPI1	NA	GSE31621	GSM785495_PU1.bed	1	33822
stably methylated	790	encode_tfbs	0.132383	0.840861	9	424	432	415	432	424	100	2574	24049	ChIP GM18951 NFKB	GM18951	NA	NFKB	TNFa	NA	wgEncodeAwgTfbsSydhGm18951NfkbTnfaIggrabUniPk.narrowPeak	1	13535
stably methylated	2877	sheffield_dnase	0.127905	0.871039	18	425	399	248	425	357	193	2565	23956	Weak Huh specific	NA	NA	NA	NA	NA	860.bed	1	113875
stably methylated	91	cistrome_cistrome	0.127214	0.849215	12	426	426	342	426	398	132	2571	24017	cistrome_cistrome MCF-7 TRIM24	MCF-7	breast	TRIM24	E2(6hr)	NA	Human_MCF-7_TRIM24_E2-6hr_Barton.bed	1	54432
stably methylated	286	codex	0.126372	0.817544	7	427	452	482	482	454	80	2576	24069	Untreated Jurkat T-ALL cell line.	Leukemia cell	NA	CDK7	NA	GSE50625	GSM1296385_CDK7.bed	1	14641
stably methylated	314	codex	0.125605	0.842276	11	428	430	364	430	407	122	2572	24027	Adult chronic myeloid leukaemia (at blast crisis) cell line carrying t(9;22) tra	Leukaemia cell	NA	RUNX1	NA	GSE24779	GSM610334_RUNX1.bed	1	15982
stably methylated	1819	sheffield_dnase	0.12492	0.747774	2	429	499	778	778	569	25	2581	24124	sheffield_dnase	NA	NA	NA	NA	NA	1750.bed	1	14611
stably methylated	67	cistrome_cistrome	0.124328	0.869792	19	430	400	236	430	355	204	2564	23945	cistrome_cistrome MCF-7 GATA3	MCF-7	breast	GATA3	No treatment	NA	Human_MCF-7_GATA3_No-treatment_White.bed	1	8885
stably methylated	199	cistrome_epigenome	0.123416	0.906492	44	431	379	76	431	295	453	2539	23696	cistrome_epigenome NB4 cells H3K9me3	NB4 cells	hematopoietic stem cell	H3K9me3	ATRA(24hr)	NA	Human_NB4-cells_H3K9me3_ATRA-24hr_Stunnenberg.bed	1	141588
stably methylated	200	cistrome_epigenome	0.12326	0.899387	37	432	386	101	432	306	384	2546	23765	cistrome_epigenome NB4 cells H3K9me3	NB4 cells	hematopoietic stem cell	H3K9me3	No treatment	NA	Human_NB4-cells_H3K9me3_No-treatment_Stunnenberg.bed	1	107924
stably methylated	792	encode_tfbs	0.122014	0.800879	6	433	467	512	512	471	70	2577	24079	ChIP GM19099 NFKB	GM19099	NA	NFKB	TNFa	NA	wgEncodeAwgTfbsSydhGm19099NfkbTnfaIggrabUniPk.narrowPeak	1	7777
stably methylated	1733	sheffield_dnase	0.12125	0.757797	3	434	494	676	676	535	37	2580	24112	DNase Osteoblast specific	NA	NA	NA	NA	NA	1652.bed	1	18743
stably methylated	252	codex	0.11975	0.719089	1	435	521	899	899	618	13	2582	24136	Acute myelomonocytic leukaemia cell line carrying inv(16) translocation (CBFbeta	Leukaemia cell	NA	SPI1	NA	GSE46044	GSM1122315_SPI1.bed	1	5553
stably methylated	478	encode_tfbs	0.11975	0.719089	1	435	521	899	899	618	13	2582	24136	ChIP K562 CHD1_(A301-218A)	K562	NA	CHD1_(A301-218A)	None	NA	wgEncodeAwgTfbsBroadK562Chd1a301218aUniPk.narrowPeak	1	9350
stably methylated	956	encode_tfbs	0.11975	0.719089	1	435	521	899	899	618	13	2582	24136	ChIP K562 Ini1	K562	NA	Ini1	None	NA	wgEncodeAwgTfbsSydhK562Ini1IggmusUniPk.narrowPeak	1	1942
stably methylated	2962	sheffield_dnase	0.11975	0.719089	1	435	521	899	899	618	13	2582	24136	sheffield_dnase	NA	NA	NA	NA	NA	958.bed	1	9541
stably methylated	562	encode_tfbs	0.118682	0.887679	31	439	391	131	439	320	326	2552	23823	ChIP GM12878 PU.1	GM12878	NA	PU.1	None	NA	wgEncodeAwgTfbsHaibGm12878Pu1Pcr1xUniPk.narrowPeak	1	42938
stably methylated	706	encode_tfbs	0.116281	0.778649	5	440	483	559	559	494	60	2578	24089	ChIP PFSK-1 FOXP2	PFSK-1	NA	FOXP2	None	NA	wgEncodeAwgTfbsHaibPfsk1Foxp2Pcr2xUniPk.narrowPeak	1	18182
stably methylated	50	cistrome_cistrome	0.115676	0.762868	4	441	490	608	608	513	49	2579	24100	cistrome_cistrome MCF-7 ESR1	MCF-7	breast	ESR1	E2(45min)	NA	Human_MCF-7_ESR1_E2-45min_Weisz.bed	1	5280
stably methylated	996	encode_tfbs	0.114811	0.837372	13	442	435	322	442	400	145	2570	24004	ChIP K562 TAL1_(SC-12984)	K562	NA	TAL1_(SC-12984)	None	NA	wgEncodeAwgTfbsSydhK562Tal1sc12984IggmusUniPk.narrowPeak	1	26260
stably methylated	788	encode_tfbs	0.114645	0.71898	2	443	526	778	778	582	26	2581	24123	ChIP GM18526 NFKB	GM18526	NA	NFKB	TNFa	NA	wgEncodeAwgTfbsSydhGm18526NfkbTnfaIggrabUniPk.narrowPeak	1	3070
stably methylated	2140	sheffield_dnase	0.114429	0.797534	7	444	469	482	482	465	82	2576	24067	sheffield_dnase	NA	NA	NA	NA	NA	2186.bed	1	45797
stably methylated	2296	sheffield_dnase	0.112829	0.737822	3	445	508	676	676	543	38	2580	24111	Liver;Prostate	NA	NA	NA	NA	NA	2380.bed	1	10182
stably methylated	724	encode_tfbs	0.112763	0.803605	8	446	461	449	461	452	93	2575	24056	ChIP T-47D ERalpha_a	T-47D	NA	ERalpha_a	Genistein_100nM	NA	wgEncodeAwgTfbsHaibT47dEralphaaPcr2xGen1hUniPk.narrowPeak	1	10547
stably methylated	725	encode_tfbs	0.112763	0.803605	8	446	461	449	461	452	93	2575	24056	ChIP T-47D ERalpha_a	T-47D	NA	ERalpha_a	Estradiol_10nM	NA	wgEncodeAwgTfbsHaibT47dEralphaaV0416102Est10nm1hUniPk.narrowPeak	1	10505
stably methylated	1041	encode_tfbs	0.111572	0.865858	23	448	403	195	448	349	248	2560	23901	ChIP SH-SY5Y GATA3_(SC-269)	SH-SY5Y	NA	GATA3_(SC-269)	None	NA	wgEncodeAwgTfbsSydhShsy5yGata3sc269sc269UcdUniPk.narrowPeak	1	15879
stably methylated	2372	sheffield_dnase	0.111174	0.821955	11	449	448	364	449	420	125	2572	24024	Ewing sarcoma	NA	NA	NA	NA	NA	2474.bed	1	42618
stably methylated	2701	sheffield_dnase	0.109749	0.765911	5	450	489	559	559	499	61	2578	24088	Weak CD14 specific	NA	NA	NA	NA	NA	626.bed	1	41471
stably methylated	334	codex	0.108772	0.824096	12	451	447	342	451	413	136	2571	24013	Mobilised CD34+ cells isolated from the healthly peripheral blood were expanded	Hematopoietic Stem and Progenitor Cells	NA	TCF7L2	NA	GSE29194	GSM722400_TCF7L2.bed	1	9717
stably methylated	963	encode_tfbs	0.108664	0.848862	18	452	428	248	452	376	198	2565	23951	ChIP K562 MafF_(M8194)	K562	NA	MafF_(M8194)	None	NA	wgEncodeAwgTfbsSydhK562MaffIggrabUniPk.narrowPeak	1	25074
stably methylated	481	encode_tfbs	0.10662	0.667692	1	453	565	899	899	639	14	2582	24135	ChIP K562 HDAC1_(SC-6298)	K562	NA	HDAC1_(SC-6298)	None	NA	wgEncodeAwgTfbsBroadK562Hdac1sc6298UniPk.narrowPeak	1	11833
stably methylated	626	encode_tfbs	0.10662	0.667692	1	453	565	899	899	639	14	2582	24135	ChIP HepG2 BHLHE40	HepG2	NA	BHLHE40	None	NA	wgEncodeAwgTfbsHaibHepg2Bhlhe40V0416101UniPk.narrowPeak	1	2859
stably methylated	843	encode_tfbs	0.10662	0.667692	1	453	565	899	899	639	14	2582	24135	ChIP HeLa-S3 ELK4	HeLa-S3	NA	ELK4	None	NA	wgEncodeAwgTfbsSydhHelas3Elk4UcdUniPk.narrowPeak	1	5916
stably methylated	870	encode_tfbs	0.10662	0.667692	1	453	565	899	899	639	14	2582	24135	ChIP HeLa-S3 TFIIIC-110	HeLa-S3	NA	TFIIIC-110	None	NA	wgEncodeAwgTfbsSydhHelas3Tf3c110UniPk.narrowPeak	1	2616
stably methylated	874	encode_tfbs	0.10662	0.667692	1	453	565	899	899	639	14	2582	24135	ChIP HeLa-S3 Znf143_(16618-1-AP)	HeLa-S3	NA	Znf143_(16618-1-AP)	None	NA	wgEncodeAwgTfbsSydhHelas3Znf143IggrabUniPk.narrowPeak	1	7048
stably methylated	1430	sheffield_dnase	0.10662	0.667692	1	453	565	899	899	639	14	2582	24135	Fibroblast	NA	NA	NA	NA	NA	1330.bed	1	3109
stably methylated	1434	sheffield_dnase	0.10662	0.667692	1	453	565	899	899	639	14	2582	24135	Fibroblast;Brain;Epithelial;Endothelial;Muscle	NA	NA	NA	NA	NA	1335.bed	1	1520
stably methylated	2100	sheffield_dnase	0.10662	0.667692	1	453	565	899	899	639	14	2582	24135	Muscle;Brain;Fibroblast	NA	NA	NA	NA	NA	213.bed	1	2352
stably methylated	2727	sheffield_dnase	0.10662	0.667692	1	453	565	899	899	639	14	2582	24135	sheffield_dnase	NA	NA	NA	NA	NA	660.bed	1	7075
stably methylated	416	encode_segmentation	0.105952	0.962236	2040	462	343	5	462	270	19225	543	4924	Repressed Segments	GM12878	NA	NA	NA	ENCODE segmentation	Gm12878_R.bed	1	719258
stably methylated	231	codex	0.105235	0.692319	2	463	545	778	778	595	27	2581	24122	Adult B cell Non-Hodgkin Lymphoma (large diffuse cell lymphoma) carrying t(8;14)	Lymphoma cell	NA	BCL6	NA	GSE44420	GSM1084801_BCL6.bed	1	8053
stably methylated	2161	sheffield_dnase	0.105235	0.692319	2	463	545	778	778	595	27	2581	24122	Stem	NA	NA	NA	NA	NA	2212.bed	1	1707
stably methylated	2173	sheffield_dnase	0.105235	0.692319	2	463	545	778	778	595	27	2581	24122	Weak A549	NA	NA	NA	NA	NA	2226.bed	1	11915
stably methylated	498	encode_tfbs	0.104981	0.718871	3	466	527	676	676	556	39	2580	24110	ChIP NHLF EZH2_(39875)	NHLF	NA	EZH2_(39875)	None	NA	wgEncodeAwgTfbsBroadNhlfEzh239875UniPk.narrowPeak	1	7030
stably methylated	346	codex	0.104367	0.874084	31	467	398	131	467	332	331	2552	23818	Macrophages were derived from peripheral blood monocytes by incubation with huma	Macrophage	NA	CEBPB	NA	GSE31621	GSM785502_CEBPbeta.bed	1	35161
stably methylated	38	cistrome_cistrome	0.103559	0.753524	5	468	497	559	559	508	62	2578	24087	cistrome_cistrome LnCaP PolII	LnCaP	prostate	PolII	R1881(16hr)	NA	Human_LnCaP_PolII_R1881-16hr_Chinnaiyan.bed	1	14666
stably methylated	164	cistrome_epigenome	0.1031	0.921482	97	469	371	34	469	291	981	2486	23168	cistrome_epigenome LnCaP H3K4me2	LnCaP	prostate	H3K4me2	regular medium	NA	Human_LnCaP_H3K4me2_regular-medium_Chinnaiyan.bed	1	62551
stably methylated	1659	sheffield_dnase	0.101819	0.732887	4	470	511	608	608	530	51	2579	24098	HSMM	NA	NA	NA	NA	NA	1569.bed	1	14088
stably methylated	757	encode_tfbs	0.0998291	0.798276	10	471	468	397	471	445	117	2573	24032	ChIP GM12878 NF-YB	GM12878	NA	NF-YB	None	NA	wgEncodeAwgTfbsSydhGm12878NfybIggmusUniPk.narrowPeak	1	13295
stably methylated	892	encode_tfbs	0.0988601	0.866789	30	472	402	136	472	337	323	2553	23826	ChIP HepG2 MafK_(ab50322)	HepG2	NA	MafK_(ab50322)	None	NA	wgEncodeAwgTfbsSydhHepg2Mafkab50322IggrabUniPk.narrowPeak	1	61944
stably methylated	548	encode_tfbs	0.0965469	0.817046	14	473	453	306	473	411	160	2569	23989	ChIP GM12878 MEF2A	GM12878	NA	MEF2A	None	NA	wgEncodeAwgTfbsHaibGm12878Mef2aPcr1xUniPk.narrowPeak	1	17605
stably methylated	95	cistrome_cistrome	0.0950905	0.623148	1	474	608	899	899	660	15	2582	24134	cistrome_cistrome MCF-7 c-Jun	MCF-7	breast	c-Jun	DMSO(45min-3hr)	NA	Human_MCF-7_c-Jun_DMSO-45min-3hr_Liu.bed	1	1204
stably methylated	131	cistrome_cistrome	0.0950905	0.623148	1	474	608	899	899	660	15	2582	24134	cistrome_cistrome VCaP AR	VCaP	prostate	AR	siERG	NA	Human_VCaP_AR_siERG_Chinnaiyan.bed	1	5586
stably methylated	307	codex	0.0950905	0.623148	1	474	608	899	899	660	15	2582	24134	CD34+ Umbilical Cord Blood (UCB) were differentiated into megakaryocytes for 10	Megakaryocyte	NA	GATA1	NA	GSE24674	GSM607949_GATA1.bed	1	1867
stably methylated	366	codex	0.0950905	0.623148	1	474	608	899	899	660	15	2582	24134	K562 erythrocytic leukaemia cells (ATCC CCL-243) were grown according to standar	Erythrocytic leukaemia cells	NA	RNF2	NA	GSE32509	GSM831017_RNF2.bed	1	4105
stably methylated	402	codex	0.0950905	0.623148	1	474	608	899	899	660	15	2582	24134	ChIP-seq_ZNF143_FLP143HA_T0. cell line specificity: HEK293-T-Rex inducible cell	Embryonic kidney cells	NA	ZNF143	NA	GSE39263	GSM959050_ZNF143.bed	1	4353
stably methylated	450	encode_segmentation	0.0950905	0.623148	1	474	608	899	899	660	15	2582	24134	Promoter Flank Segments	K562	NA	NA	NA	ENCODE segmentation	K562_PF.bed	1	8224
stably methylated	621	encode_tfbs	0.0950905	0.623148	1	474	608	899	899	660	15	2582	24134	ChIP HeLa-S3 GABP	HeLa-S3	NA	GABP	None	NA	wgEncodeAwgTfbsHaibHelas3GabpPcr1xUniPk.narrowPeak	1	6761
stably methylated	1620	sheffield_dnase	0.0950905	0.623148	1	474	608	899	899	660	15	2582	24134	Endothelial;Fibroblast;Muscle;Brain	NA	NA	NA	NA	NA	1527.bed	1	1915
stably methylated	547	encode_tfbs	0.0947533	0.841327	21	482	431	222	482	378	233	2562	23916	ChIP GM12878 IRF4_(SC-6059)	GM12878	NA	IRF4_(SC-6059)	None	NA	wgEncodeAwgTfbsHaibGm12878Irf4sc6059Pcr1xUniPk.narrowPeak	1	17771
stably methylated	151	cistrome_epigenome	0.0924951	0.778365	9	483	484	415	484	461	108	2574	24041	cistrome_epigenome APL164 cells H3K9K14ac	APL164 cells	hematopoietic stem cell	H3K9K14ac	ATRA(48hr)	NA	Human_APL164-cells_H3K9K14ac_ATRA-48hr_Stunnenberg.bed	1	13337
stably methylated	2086	sheffield_dnase	0.0921389	0.729913	5	484	515	559	559	519	64	2578	24085	Jurkat	NA	NA	NA	NA	NA	2110.bed	1	28735
stably methylated	822	encode_tfbs	0.091503	0.784791	10	485	477	397	485	453	119	2573	24030	ChIP HEK293 TCF7L2	HEK293	NA	TCF7L2	None	NA	wgEncodeAwgTfbsSydhHek293Tcf7l2UcdUniPk.narrowPeak	1	8961
stably methylated	165	cistrome_epigenome	0.0908818	0.936976	202	486	354	14	486	285	2005	2381	22144	cistrome_epigenome LnCaP H3K4me2	LnCaP	prostate	H3K4me2	vehicle	NA	Human_LnCaP_H3K4me2_vehicle_Brown.bed	1	109826
stably methylated	955	encode_tfbs	0.0908472	0.683743	3	487	555	676	676	573	41	2580	24108	ChIP K562 HMGN3	K562	NA	HMGN3	None	NA	wgEncodeAwgTfbsSydhK562Hmgn3UniPk.narrowPeak	1	14587
stably methylated	419	encode_segmentation	0.090584	0.876429	42	488	396	81	488	322	447	2541	23702	Weak Enhancer Segments	GM12878	NA	NA	NA	ENCODE segmentation	Gm12878_WE.bed	1	48813
stably methylated	146	cistrome_cistrome	0.0870258	0.824903	19	489	441	236	489	389	215	2564	23934	cistrome_cistrome metastatic prostate cancer tissue PolII	metastatic prostate cancer tissue	prostate	PolII	No treatment	NA	Human_metastatic-prostate-cancer-tissue_PolII_No-treatment_Chinnaiyan.bed	1	13863
stably methylated	216	cistrome_epigenome	0.0856858	0.894675	67	490	388	49	490	309	698	2516	23451	cistrome_epigenome VCaP H3K4me3	VCaP	prostate	H3K4me3	regular medium	NA	Human_VCaP_H3K4me3_regular-medium_Chinnaiyan.bed	1	31540
stably methylated	667	encode_tfbs	0.0854723	0.789071	12	491	471	342	491	435	142	2571	24007	ChIP K562 CEBPB_(SC-150)	K562	NA	CEBPB_(SC-150)	None	NA	wgEncodeAwgTfbsHaibK562Cebpbsc150V0422111UniPk.narrowPeak	1	22240
stably methylated	247	codex	0.0849323	0.584174	1	492	652	899	899	681	16	2582	24133	Acute myelomonocytic leukaemia cell line carrying inv(16) translocation (CBFbeta	Leukaemia cell	NA	GATA2	NA	GSE46044	GSM1122310_GATA2.bed	1	6162
stably methylated	813	encode_tfbs	0.0849323	0.584174	1	492	652	899	899	681	16	2582	24133	ChIP H1-hESC SUZ12	H1-hESC	NA	SUZ12	None	NA	wgEncodeAwgTfbsSydhH1hescSuz12UcdUniPk.narrowPeak	1	4789
stably methylated	832	encode_tfbs	0.0849323	0.584174	1	492	652	899	899	681	16	2582	24133	ChIP HeLa-S3 Brg1	HeLa-S3	NA	Brg1	None	NA	wgEncodeAwgTfbsSydhHelas3Brg1IggmusUniPk.narrowPeak	1	1357
stably methylated	864	encode_tfbs	0.0849323	0.584174	1	492	652	899	899	681	16	2582	24133	ChIP HeLa-S3 SPT20	HeLa-S3	NA	SPT20	None	NA	wgEncodeAwgTfbsSydhHelas3Spt20UniPk.narrowPeak	1	4088
stably methylated	540	encode_tfbs	0.084634	0.754764	8	496	496	449	496	480	99	2575	24050	ChIP GM12878 CEBPB_(SC-150)	GM12878	NA	CEBPB_(SC-150)	None	NA	wgEncodeAwgTfbsHaibGm12878Cebpbsc150V0422111UniPk.narrowPeak	1	5786
stably methylated	319	codex	0.0844916	0.667433	3	497	574	676	676	582	42	2580	24107	Proerythroblasts were derived from mobilised CD34+ cells isolated from the healt	Erythroblast	NA	TAL1	NA	GSE25000	GSM614004_TAL1.bed	1	4799
stably methylated	1304	sheffield_dnase	0.0844916	0.667433	3	497	574	676	676	582	42	2580	24107	Brain	NA	NA	NA	NA	NA	1184.bed	1	16108
stably methylated	133	cistrome_cistrome	0.0839451	0.692079	4	499	548	608	608	552	54	2579	24095	cistrome_cistrome VCaP ERG	VCaP	prostate	ERG	No treatment	NA	Human_VCaP_ERG_No-treatment_Chinnaiyan.bed	1	7362
stably methylated	96	cistrome_cistrome	0.081452	0.623002	2	500	616	778	778	631	30	2581	24119	cistrome_cistrome MCF-7 c-Jun	MCF-7	breast	c-Jun	E2(45min-3hr)	NA	Human_MCF-7_c-Jun_E2-45min-3hr_Liu.bed	1	2984
stably methylated	348	codex	0.081452	0.623002	2	500	616	778	778	631	30	2581	24119	K562 erythrocytic leukaemia cells (ATCC CCL-243) were grown according to standar	Erythrocytic leukaemia cells	NA	CBX2	NA	GSE32509	GSM830986_CBX2.bed	1	8296
stably methylated	975	encode_tfbs	0.081452	0.623002	2	500	616	778	778	631	30	2581	24119	ChIP K562 Pol2	K562	NA	Pol2	IFNa6h	NA	wgEncodeAwgTfbsSydhK562Pol2Ifna6hUniPk.narrowPeak	1	13582
stably methylated	2371	sheffield_dnase	0.081452	0.623002	2	500	616	778	778	631	30	2581	24119	Weak Ewing sarcoma	NA	NA	NA	NA	NA	2473.bed	1	15496
stably methylated	25	cistrome_cistrome	0.0810328	0.854876	34	504	407	117	504	343	371	2549	23778	cistrome_cistrome HepG2 liver cells HNF4A	HepG2 liver cells	liver	HNF4A	No treatment	NA	Human_HepG2-liver-cells_HNF4A_No-treatment_Wadelius.bed	1	32849
stably methylated	387	codex	0.0809778	0.788129	13	505	472	322	505	433	154	2570	23995	Cell line: Germinal center B cells. Chip antibody: BCL6	B-Cells	NA	BCL6	NA	GSE43350	GSM898060_BCL6.bed	1	23912
stably methylated	770	encode_tfbs	0.0802212	0.73464	7	506	510	482	510	499	89	2576	24060	ChIP GM12878 STAT3	GM12878	NA	STAT3	None	NA	wgEncodeAwgTfbsSydhGm12878Stat3IggmusUniPk.narrowPeak	1	6487
stably methylated	407	codex	0.0789464	0.852542	34	507	409	117	507	344	372	2549	23777	Proerythroblasts were derived from CD34+ adult bone marrow cells isolated from h	Erythroblast	NA	GATA1	NA	GSE36985	GSM970258_GATA1.bed	1	71670
stably methylated	11	cistrome_cistrome	0.0771815	0.697139	5	508	539	559	559	535	67	2578	24082	cistrome_cistrome APL74 cells RXR	APL74 cells	hematopoietic stem cell	RXR	No treatment	NA	Human_APL74-cells_RXR_No-treatment_Stunnenberg.bed	1	20192
stably methylated	389	codex	0.0771815	0.697139	5	508	539	559	559	535	67	2578	24082	Cell line: Germinal center B cells. Chip antibody: SMRT	B-Cells	NA	NCOR2	NA	GSE43350	GSM898062_NCOR2.bed	1	5917
stably methylated	343	codex	0.0767648	0.739755	8	510	507	449	510	489	101	2575	24048	Acute promyelocytic leukaemia (APL) M3-subtype cell line from the bone marrow of	Leukaemia cell	NA	EP300	NA	GSE30254	GSM749524_EP300.bed	1	8952
stably methylated	555	encode_tfbs	0.0766681	0.759198	10	511	493	397	511	467	123	2573	24026	ChIP GM12878 PAX5-C20	GM12878	NA	PAX5-C20	None	NA	wgEncodeAwgTfbsHaibGm12878Pax5c20Pcr1xUniPk.narrowPeak	1	25342
stably methylated	238	codex	0.0759559	0.549789	1	512	679	899	899	697	17	2582	24132	Mobilised CD34+ cells isolated from the healthly peripheral blood.	Hematopoietic Stem and Progenitor Cells	NA	LMO2	NA	GSE45144	GSM1097885_LMO2.bed	1	1790
stably methylated	359	codex	0.0759559	0.549789	1	512	679	899	899	697	17	2582	24132	K562 erythrocytic leukaemia cells (ATCC CCL-243) were grown according to standar	Erythrocytic leukaemia cells	NA	PHF8	NA	GSE32509	GSM831008_PHF8.bed	1	16510
stably methylated	693	encode_tfbs	0.0759559	0.549789	1	512	679	899	899	697	17	2582	24132	ChIP K562 TAF1	K562	NA	TAF1	None	NA	wgEncodeAwgTfbsHaibK562Taf1V0416101UniPk.narrowPeak	1	15246
stably methylated	893	encode_tfbs	0.0751654	0.830742	26	515	439	165	515	373	292	2557	23857	ChIP HepG2 MafK_(SC-477)	HepG2	NA	MafK_(SC-477)	None	NA	wgEncodeAwgTfbsSydhHepg2Mafksc477IggrabUniPk.narrowPeak	1	37628
stably methylated	550	encode_tfbs	0.0747675	0.778018	13	516	485	322	516	441	156	2570	23993	ChIP GM12878 MTA3_(SC-81325)	GM12878	NA	MTA3_(SC-81325)	None	NA	wgEncodeAwgTfbsHaibGm12878Mta3sc81325V0422111UniPk.narrowPeak	1	12032
stably methylated	229	codex	0.073723	0.667304	4	517	576	608	608	567	56	2579	24093	Juvenile acute myeloid leukaemia cell line carrying t(8;21) translocation RUNX1-	Leukaemia cell	NA	LMO2	NA	GSE43834	GSM1082311_LMO2.bed	1	7923
stably methylated	671	encode_tfbs	0.073723	0.667304	4	517	576	608	608	567	56	2579	24093	ChIP K562 Egr-1	K562	NA	Egr-1	None	NA	wgEncodeAwgTfbsHaibK562Egr1V0416101UniPk.narrowPeak	1	36997
stably methylated	299	codex	0.0734282	0.797319	17	519	470	261	519	417	199	2566	23950	Kasumi-1 (AML FAB M2) with t(8;21) translocation and RUNX1/ETO siRNA derived fro	Acute Myeloid Leukemia	NA	SPI1	NA	GSE60131	GSM1501167_SPI1.bed	1	21287
stably methylated	922	encode_tfbs	0.073082	0.73247	8	520	512	449	520	494	102	2575	24047	ChIP K562 ATF1_(06-325)	K562	NA	ATF1_(06-325)	None	NA	wgEncodeAwgTfbsSydhK562Atf106325UniPk.narrowPeak	1	14864
stably methylated	518	encode_tfbs	0.0730465	0.637039	3	521	593	676	676	597	44	2580	24105	ChIP A549 Sin3Ak-20	A549	NA	Sin3Ak-20	EtOH_0.02pct	NA	wgEncodeAwgTfbsHaibA549Sin3ak20V0422111Etoh02UniPk.narrowPeak	1	6024
stably methylated	543	encode_tfbs	0.0730465	0.637039	3	521	593	676	676	597	44	2580	24105	ChIP GM12878 ELF1_(SC-631)	GM12878	NA	ELF1_(SC-631)	None	NA	wgEncodeAwgTfbsHaibGm12878Elf1sc631V0416101UniPk.narrowPeak	1	23008
stably methylated	781	encode_tfbs	0.0723169	0.718432	7	523	528	482	528	511	91	2576	24058	ChIP GM12891 Pol2	GM12891	NA	Pol2	None	NA	wgEncodeAwgTfbsSydhGm12891Pol2IggmusUniPk.narrowPeak	1	20390
stably methylated	826	encode_tfbs	0.0723169	0.718432	7	523	528	482	528	511	91	2576	24058	ChIP HeLa-S3 BAF155	HeLa-S3	NA	BAF155	None	NA	wgEncodeAwgTfbsSydhHelas3Baf155IggmusUniPk.narrowPeak	1	8650
stably methylated	849	encode_tfbs	0.0718213	0.77303	13	525	486	322	525	444	157	2570	23992	ChIP HeLa-S3 MafK_(ab50322)	HeLa-S3	NA	MafK_(ab50322)	None	NA	wgEncodeAwgTfbsSydhHelas3MafkIggrabUniPk.narrowPeak	1	14185
stably methylated	552	encode_tfbs	0.0699097	0.845619	36	526	429	107	526	354	397	2547	23752	ChIP GM12878 NFIC_(SC-81335)	GM12878	NA	NFIC_(SC-81335)	None	NA	wgEncodeAwgTfbsHaibGm12878Nficsc81335V0422111UniPk.narrowPeak	1	29060
stably methylated	206	cistrome_epigenome	0.0696056	0.892774	86	527	389	38	527	318	897	2497	23252	cistrome_epigenome UPR9 cells H3K9K14ac	UPR9 cells	hematopoietic stem cell	H3K9K14ac	Zinc(5hr)	NA	Human_UPR9-cells_H3K9K14ac_Zinc-5hr_Stunnenberg.bed	1	52814
stably methylated	751	encode_tfbs	0.0690638	0.655568	4	528	584	608	608	573	57	2579	24092	ChIP GM12878 Max	GM12878	NA	Max	None	NA	wgEncodeAwgTfbsSydhGm12878MaxIggmusUniPk.narrowPeak	1	12542
stably methylated	465	encode_tfbs	0.0686868	0.584013	2	529	656	778	778	654	32	2581	24117	ChIP HeLa-S3 EZH2_(39875)	HeLa-S3	NA	EZH2_(39875)	None	NA	wgEncodeAwgTfbsBroadHelas3Ezh239875UniPk.narrowPeak	1	1818
stably methylated	1794	sheffield_dnase	0.0686868	0.584013	2	529	656	778	778	654	32	2581	24117	Muscle	NA	NA	NA	NA	NA	1721.bed	1	23600
stably methylated	259	codex	0.0686418	0.80636	21	531	459	222	531	404	243	2562	23906	U937 (histiocytic lymphoma) cell line conditionally expressing CBFbeta-MYH11 tra	Leukaemia cell	NA	MYH11	NA	GSE46044	GSM1122323_MYH11.bed	1	29434
stably methylated	100	cistrome_cistrome	0.0684968	0.676873	5	532	557	559	559	549	69	2578	24080	cistrome_cistrome MR4 cells PML	MR4 cells	hematopoietic stem cell	PML	ATRA(24hr)	NA	Human_MR4-cells_PML_ATRA-24hr_Stunnenberg.bed	1	14879
stably methylated	761	encode_tfbs	0.0684968	0.676873	5	532	557	559	559	549	69	2578	24080	ChIP GM12878 Pol2	GM12878	NA	Pol2	None	NA	wgEncodeAwgTfbsSydhGm12878Pol2IggmusUniPk.narrowPeak	1	21947
stably methylated	339	codex	0.0680035	0.519224	1	534	713	899	899	715	18	2582	24131	Kasumi-1 (AML FAB M2) with t(8;21) translocation and mismatch siRNA derived from	Acute Myeloid Leukemia	NA	RUNX1T1	NA	GSE29225	GSM722706_RUNX1T1.bed	1	3283
stably methylated	1500	sheffield_dnase	0.0680035	0.519224	1	534	713	899	899	715	18	2582	24131	Brain	NA	NA	NA	NA	NA	1401.bed	1	3567
stably methylated	1822	sheffield_dnase	0.0680035	0.519224	1	534	713	899	899	715	18	2582	24131	sheffield_dnase	NA	NA	NA	NA	NA	1755.bed	1	13056
stably methylated	924	encode_tfbs	0.0679011	0.622855	3	537	620	676	676	611	45	2580	24104	ChIP K562 Bach1_(sc-14700)	K562	NA	Bach1_(sc-14700)	None	NA	wgEncodeAwgTfbsSydhK562Bach1sc14700IggrabUniPk.narrowPeak	1	3806
stably methylated	297	codex	0.067044	0.691839	6	538	549	512	549	533	81	2577	24068	Kasumi-1 (AML FAB M2) with t(8;21) translocation and RUNX1/ETO siRNA derived fro	Acute Myeloid Leukemia	NA	LMO2	NA	GSE60131	GSM1501165_LMO2.bed	1	13782
stably methylated	104	cistrome_cistrome	0.065892	0.785438	17	539	475	261	539	425	202	2566	23947	cistrome_cistrome NB4 cells PolII	NB4 cells	hematopoietic stem cell	PolII	ATRA(24hr)	NA	Human_NB4-cells_PolII_ATRA-24hr_Stunnenberg.bed	1	26728
stably methylated	182	cistrome_epigenome	0.0641677	0.806646	23	540	458	195	540	398	266	2560	23883	cistrome_epigenome MCF-7 H3K4me2	MCF-7	breast	H3K4me2	EtOH(6hr)	NA	Human_MCF-7_H3K4me2_EtOH-6hr_Barton.bed	1	36821
stably methylated	139	cistrome_cistrome	0.063668	0.724435	9	541	519	415	541	492	116	2574	24033	cistrome_cistrome abl AR	abl	prostate	AR	DHT(4hr)	NA	Human_abl_AR_DHT-4hr_Brown.bed	1	5312
stably methylated	825	encode_tfbs	0.0635333	0.781535	17	542	479	261	542	427	203	2566	23946	ChIP HeLa-S3 AP-2gamma	HeLa-S3	NA	AP-2gamma	None	NA	wgEncodeAwgTfbsSydhHelas3Ap2gammaUniPk.narrowPeak	1	25452
stably methylated	1690	sheffield_dnase	0.0634913	0.817646	27	543	451	151	543	382	308	2556	23841	MCF-7 and Epithelial	NA	NA	NA	NA	NA	1605.bed	1	189760
stably methylated	123	cistrome_cistrome	0.061144	0.729386	10	544	516	397	544	486	128	2573	24021	cistrome_cistrome UPR9 cells PML	UPR9 cells	hematopoietic stem cell	PML	Zinc(5hr)	NA	Human_UPR9-cells_PML_Zinc-5hr_Stunnenberg.bed	1	16901
stably methylated	517	encode_tfbs	0.0609429	0.491877	1	545	749	899	899	731	19	2582	24130	ChIP A549 Pol2	A549	NA	Pol2	EtOH_0.02pct	NA	wgEncodeAwgTfbsHaibA549Pol2Pcr2xEtoh02UniPk.narrowPeak	1	27685
stably methylated	528	encode_tfbs	0.0609429	0.491877	1	545	749	899	899	731	19	2582	24130	ChIP ECC-1 ERalpha_a	ECC-1	NA	ERalpha_a	BPA_100nM	NA	wgEncodeAwgTfbsHaibEcc1EraaV0416102Bpa1hUniPk.narrowPeak	1	4260
stably methylated	2723	sheffield_dnase	0.0609429	0.491877	1	545	749	899	899	731	19	2582	24130	sheffield_dnase	NA	NA	NA	NA	NA	655.bed	1	15140
stably methylated	2938	sheffield_dnase	0.0609429	0.491877	1	545	749	899	899	731	19	2582	24130	sheffield_dnase	NA	NA	NA	NA	NA	931.bed	1	10650
stably methylated	283	codex	0.0608626	0.811051	26	549	457	165	549	390	299	2557	23850	Proerythroblasts derived from CD34+ bone marrow cells isolated from heathly dono	Erythroblast	NA	GATA1	NA	GSE52924	GSM1278240_GATA1.bed	1	53723
stably methylated	752	encode_tfbs	0.0605658	0.63329	4	550	600	608	608	586	59	2579	24090	ChIP GM12878 MAZ_(ab85725)	GM12878	NA	MAZ_(ab85725)	None	NA	wgEncodeAwgTfbsSydhGm12878Mazab85725IggmusUniPk.narrowPeak	1	18952
stably methylated	921	encode_tfbs	0.0599273	0.67511	6	551	560	512	560	541	83	2577	24066	ChIP K562 ARID3A_(sc-8821)	K562	NA	ARID3A_(sc-8821)	None	NA	wgEncodeAwgTfbsSydhK562Arid3asc8821IggrabUniPk.narrowPeak	1	9026
stably methylated	17	cistrome_cistrome	0.0591829	0.802373	24	552	463	185	552	400	279	2559	23870	cistrome_cistrome Caco-2(proliferating) HNF4A	Caco-2(proliferating)	intestine	HNF4A	No treatment	NA	Human_Caco-2-proliferating_HNF4A_No-treatment_Shivdasani.bed	1	22343
stably methylated	780	encode_tfbs	0.0582036	0.804046	25	553	460	176	553	396	290	2558	23859	ChIP GM12891 NFKB	GM12891	NA	NFKB	TNFa	NA	wgEncodeAwgTfbsSydhGm12891NfkbTnfaIggrabUniPk.narrowPeak	1	28683
stably methylated	440	encode_segmentation	0.0579243	0.549614	2	554	682	778	778	671	34	2581	24115	Weak Enhancer Segments	Hepg2	NA	NA	NA	ENCODE segmentation	Hepg2_WE.bed	1	11040
stably methylated	597	encode_tfbs	0.0579243	0.549614	2	554	682	778	778	671	34	2581	24115	ChIP H1-hESC JunD	H1-hESC	NA	JunD	None	NA	wgEncodeAwgTfbsHaibH1hescJundV0416102UniPk.narrowPeak	1	8447
stably methylated	1343	sheffield_dnase	0.0579243	0.549614	2	554	682	778	778	671	34	2581	24115	sheffield_dnase	NA	NA	NA	NA	NA	1230.bed	1	16657
stably methylated	564	encode_tfbs	0.0578411	0.853114	51	557	408	61	557	342	557	2532	23592	ChIP GM12878 RUNX3_(SC-101553)	GM12878	NA	RUNX3_(SC-101553)	None	NA	wgEncodeAwgTfbsHaibGm12878Runx3sc101553V0422111UniPk.narrowPeak	1	67965
stably methylated	749	encode_tfbs	0.0562373	0.7369	12	558	509	342	558	470	152	2571	23997	ChIP GM12878 IKZF1_(IkN)_(UCLA)	GM12878	NA	IKZF1_(IkN)_(UCLA)	None	NA	wgEncodeAwgTfbsSydhGm12878Ikzf1iknuclaUniPk.narrowPeak	1	9047
stably methylated	973	encode_tfbs	0.0561852	0.744384	13	559	504	322	559	462	163	2570	23986	ChIP K562 p300	K562	NA	p300	None	NA	wgEncodeAwgTfbsSydhK562P300IggrabUniPk.narrowPeak	1	25881
stably methylated	271	codex	0.054662	0.467264	1	560	780	899	899	746	20	2582	24129	Jurkat T-ALL cell line treated with flavopiridol for 6 hours.	Leukemia cell	NA	POLR2A	NA	GSE50625	GSM1224787_POLR2A.bed	1	11078
stably methylated	486	encode_tfbs	0.054662	0.467264	1	560	780	899	899	746	20	2582	24129	ChIP K562 PLU1	K562	NA	PLU1	None	NA	wgEncodeAwgTfbsBroadK562Plu1UniPk.narrowPeak	1	15520
stably methylated	900	encode_tfbs	0.054662	0.467264	1	560	780	899	899	746	20	2582	24129	ChIP HepG2 Pol2	HepG2	NA	Pol2	forskolin	NA	wgEncodeAwgTfbsSydhHepg2Pol2ForsklnUniPk.narrowPeak	1	22928
stably methylated	2860	sheffield_dnase	0.054662	0.467264	1	560	780	899	899	746	20	2582	24129	Endothelial;Primitive	NA	NA	NA	NA	NA	833.bed	1	2436
stably methylated	560	encode_tfbs	0.0537802	0.639673	5	564	590	559	590	571	73	2578	24076	ChIP GM12878 Pol2	GM12878	NA	Pol2	None	NA	wgEncodeAwgTfbsHaibGm12878Pol2Pcr2xUniPk.narrowPeak	1	27558
stably methylated	169	cistrome_epigenome	0.0535394	0.786269	22	565	474	211	565	417	261	2561	23888	cistrome_epigenome LnCaP H3K4me3	LnCaP	prostate	H3K4me3	Vehicle	NA	Human_LnCaP_H3K4me3_Vehicle_Brown.bed	1	22631
stably methylated	54	cistrome_cistrome	0.0531912	0.533889	2	566	696	778	778	680	35	2581	24114	cistrome_cistrome MCF-7 ESR1	MCF-7	breast	ESR1	EtOH(45min)	NA	Human_MCF-7_ESR1_EtOH-45min_Liu.bed	1	3305
stably methylated	263	codex	0.0531912	0.533889	2	566	696	778	778	680	35	2581	24114	codex Embryonic Stem Cell SOX2	Embryonic Stem Cell	NA	SOX2	NA	GSE46130	GSM1124068_SOX2.bed	1	2311
stably methylated	412	codex	0.0531912	0.533889	2	566	696	778	778	680	35	2581	24114	codex Embryonic Stem Cell TP53	Embryonic Stem Cell	NA	TP53	NA	GSE39912	GSM981237_TP53.bed	1	3420
stably methylated	2132	sheffield_dnase	0.0531912	0.533889	2	566	696	778	778	680	35	2581	24114	Epithelial	NA	NA	NA	NA	NA	2175.bed	1	6766
stably methylated	854	encode_tfbs	0.0530604	0.612473	4	570	628	608	628	602	61	2579	24088	ChIP HeLa-S3 NF-YB	HeLa-S3	NA	NF-YB	None	NA	wgEncodeAwgTfbsSydhHelas3NfybIggrabUniPk.narrowPeak	1	7156
stably methylated	58	cistrome_cistrome	0.0500227	0.694351	9	571	542	415	571	509	121	2574	24028	cistrome_cistrome MCF-7 ESR1	MCF-7	breast	ESR1	Tam(45min)	NA	Human_MCF-7_ESR1_Tam-45min_Hurtado.bed	1	19161
stably methylated	536	encode_tfbs	0.0496888	0.802348	29	572	464	143	572	393	337	2554	23812	ChIP GM12878 BATF	GM12878	NA	BATF	None	NA	wgEncodeAwgTfbsHaibGm12878BatfPcr1xUniPk.narrowPeak	1	32427
stably methylated	673	encode_tfbs	0.0490652	0.444995	1	573	811	899	899	761	21	2582	24128	ChIP K562 ETS1	K562	NA	ETS1	None	NA	wgEncodeAwgTfbsHaibK562Ets1V0416101UniPk.narrowPeak	1	10726
stably methylated	418	encode_segmentation	0.0489765	0.755259	17	574	495	261	574	443	210	2566	23939	TSS Segments	GM12878	NA	NA	NA	ENCODE segmentation	Gm12878_TSS.bed	1	34222
stably methylated	192	cistrome_epigenome	0.0476322	0.68863	9	575	552	415	575	514	122	2574	24027	cistrome_epigenome MCF-7 H3R17me2	MCF-7	breast	H3R17me2	No treatment	NA	Human_MCF-7_H3R17me2_No-treatment_Brown.bed	1	4242
stably methylated	1018	encode_tfbs	0.0469881	0.560452	3	576	669	676	676	640	50	2580	24099	ChIP MCF10A-Er-Src Pol2	MCF10A-Er-Src	NA	Pol2	4OHTAM_1uM_36hr	NA	wgEncodeAwgTfbsSydhMcf10aesPol2TamUniPk.narrowPeak	1	19467
stably methylated	243	codex	0.0464379	0.59298	4	577	646	608	646	610	63	2579	24086	Acute myelomonocytic leukaemia cell line carrying inv(16) translocation (CBFbeta	Leukaemia cell	NA	RUNX1	NA	GSE46044	GSM1122306_RUNX1.bed	1	17308
stably methylated	971	encode_tfbs	0.0464379	0.59298	4	577	646	608	646	610	63	2579	24086	ChIP K562 NF-YB	K562	NA	NF-YB	None	NA	wgEncodeAwgTfbsSydhK562NfybUniPk.narrowPeak	1	10096
stably methylated	1029	encode_tfbs	0.0455287	0.722075	13	579	520	322	579	474	168	2570	23981	ChIP NB4 c-Myc	NB4	NA	c-Myc	None	NA	wgEncodeAwgTfbsSydhNb4CmycUniPk.narrowPeak	1	26252
stably methylated	439	encode_segmentation	0.0450585	0.636614	6	580	596	512	596	563	88	2577	24061	TSS Segments	Hepg2	NA	NA	NA	ENCODE segmentation	Hepg2_TSS.bed	1	38099
stably methylated	806	encode_tfbs	0.0447926	0.703149	11	581	536	364	581	494	146	2572	24003	ChIP H1-hESC MafK_(ab50322)	H1-hESC	NA	MafK_(ab50322)	None	NA	wgEncodeAwgTfbsSydhH1hescMafkIggrabUniPk.narrowPeak	1	11425
stably methylated	376	codex	0.0440708	0.424751	1	582	838	899	899	773	22	2582	24127	K562 erythrocytic leukaemia cells (ATCC CCL-243) were grown according to standar	Embryonic Stem Cell	NA	RBBP5	NA	GSE32509	GSM831038_RBBPS.bed	1	12525
stably methylated	484	encode_tfbs	0.0440708	0.424751	1	582	838	899	899	773	22	2582	24127	ChIP K562 p300	K562	NA	p300	None	NA	wgEncodeAwgTfbsBroadK562P300UniPk.narrowPeak	1	2674
stably methylated	801	encode_tfbs	0.0440708	0.424751	1	582	838	899	899	773	22	2582	24127	ChIP H1-hESC c-Jun	H1-hESC	NA	c-Jun	None	NA	wgEncodeAwgTfbsSydhH1hescCjunIggrabUniPk.narrowPeak	1	2148
stably methylated	94	cistrome_cistrome	0.0436261	0.717772	13	585	530	322	585	479	169	2570	23980	cistrome_cistrome MCF-7 c-Fos	MCF-7	breast	c-Fos	E2(45min-3hr)	NA	Human_MCF-7_c-Fos_E2-45min-3hr_Liu.bed	1	9757
stably methylated	932	encode_tfbs	0.0436254	0.54944	3	586	685	676	685	649	51	2580	24098	ChIP K562 c-Fos	K562	NA	c-Fos	None	NA	wgEncodeAwgTfbsSydhK562CfosUniPk.narrowPeak	1	7646
stably methylated	62	cistrome_cistrome	0.0418844	0.746194	18	587	500	248	587	445	225	2565	23924	cistrome_cistrome MCF-7 FoxA1	MCF-7	breast	FoxA1	E2(45min-3hr)	NA	Human_MCF-7_FoxA1_E2-45min-3hr_Liu.bed	1	16924
stably methylated	704	encode_tfbs	0.0411751	0.49168	2	588	753	778	778	706	38	2581	24111	ChIP PANC-1 Pol2-4H8	PANC-1	NA	Pol2-4H8	None	NA	wgEncodeAwgTfbsHaibPanc1Pol24h8V0416101UniPk.narrowPeak	1	10324
stably methylated	962	encode_tfbs	0.0411751	0.49168	2	588	753	778	778	706	38	2581	24111	ChIP K562 KAP1	K562	NA	KAP1	None	NA	wgEncodeAwgTfbsSydhK562Kap1UcdUniPk.narrowPeak	1	5489
stably methylated	2115	sheffield_dnase	0.0411751	0.49168	2	588	753	778	778	706	38	2581	24111	Epithelial	NA	NA	NA	NA	NA	2150.bed	1	4650
stably methylated	573	encode_tfbs	0.0401263	0.622414	6	591	621	512	621	575	90	2577	24059	ChIP GM12878 USF-1	GM12878	NA	USF-1	None	NA	wgEncodeAwgTfbsHaibGm12878Usf1Pcr2xUniPk.narrowPeak	1	9778
stably methylated	235	codex	0.039608	0.406267	1	592	869	899	899	787	23	2582	24126	Mobilised CD34+ cells isolated from the healthly peripheral blood.	Hematopoietic Stem and Progenitor Cells	NA	LYL1	NA	GSE45144	GSM1097882_LYL1.bed	1	1972
stably methylated	542	encode_tfbs	0.039608	0.406267	1	592	869	899	899	787	23	2582	24126	ChIP GM12878 Egr-1	GM12878	NA	Egr-1	None	NA	wgEncodeAwgTfbsHaibGm12878Egr1Pcr2xUniPk.narrowPeak	1	16331
stably methylated	2121	sheffield_dnase	0.039608	0.406267	1	592	869	899	899	787	23	2582	24126	sheffield_dnase	NA	NA	NA	NA	NA	2159.bed	1	11942
stably methylated	99	cistrome_cistrome	0.0379795	0.634404	7	595	599	482	599	559	103	2576	24046	cistrome_cistrome MDA-MB-231 Cells ESR1	MDA-MB-231 Cells	breast	ESR1	E2(45min)	NA	Human_MDA-MB-231-Cells_ESR1_E2-45min_Katzenellenbogen.bed	1	11906
stably methylated	624	encode_tfbs	0.0378008	0.479053	2	596	768	778	778	714	39	2581	24110	ChIP HeLa-S3 TAF1	HeLa-S3	NA	TAF1	None	NA	wgEncodeAwgTfbsHaibHelas3Taf1Pcr1xUniPk.narrowPeak	1	16100
stably methylated	795	encode_tfbs	0.0378008	0.479053	2	596	768	778	778	714	39	2581	24110	ChIP GM19193 Pol2	GM19193	NA	Pol2	None	NA	wgEncodeAwgTfbsSydhGm19193Pol2IggmusUniPk.narrowPeak	1	21404
stably methylated	144	cistrome_cistrome	0.0356157	0.389323	1	598	896	899	899	798	24	2582	24125	cistrome_cistrome metastatic prostate cancer tissue AR	metastatic prostate cancer tissue	prostate	AR	No treatment	NA	Human_metastatic-prostate-cancer-tissue_AR_No-treatment_Chinnaiyan.bed	1	7723
stably methylated	232	codex	0.0356157	0.389323	1	598	896	899	899	798	24	2582	24125	Mobilised CD34+ cells isolated from the healthly peripheral blood.	Hematopoietic Stem and Progenitor Cells	NA	ERG	NA	GSE45144	GSM1097879_ERG.bed	1	2783
stably methylated	349	codex	0.0356157	0.389323	1	598	896	899	899	798	24	2582	24125	K562 erythrocytic leukaemia cells (ATCC CCL-243) were grown according to standar	Erythrocytic leukaemia cells	NA	CBX8	NA	GSE32509	GSM830987_CBX8.bed	1	7114
stably methylated	1038	encode_tfbs	0.0356157	0.389323	1	598	896	899	899	798	24	2582	24125	ChIP PBDEFetal GATA-1	PBDEFetal	NA	GATA-1	None	NA	wgEncodeAwgTfbsSydhPbdefetalGata1UcdUniPk.narrowPeak	1	2157
stably methylated	1091	encode_tfbs	0.0356157	0.389323	1	598	896	899	899	798	24	2582	24125	ChIP ProgFib Pol2	ProgFib	NA	Pol2	None	NA	wgEncodeAwgTfbsUtaProgfibPol2UniPk.narrowPeak	1	16338
stably methylated	1155	sheffield_dnase	0.0356157	0.389323	1	598	896	899	899	798	24	2582	24125	DNase Liver	NA	NA	NA	NA	NA	1010.bed	1	5929
stably methylated	2341	sheffield_dnase	0.0356157	0.389323	1	598	896	899	899	798	24	2582	24125	Epithelial;Prostate;Mammary	NA	NA	NA	NA	NA	2437.bed	1	3205
stably methylated	2917	sheffield_dnase	0.0356157	0.389323	1	598	896	899	899	798	24	2582	24125	sheffield_dnase	NA	NA	NA	NA	NA	908.bed	1	15404
stably methylated	931	encode_tfbs	0.0355058	0.705934	14	606	534	306	606	482	185	2569	23964	ChIP K562 CEBPB	K562	NA	CEBPB	None	NA	wgEncodeAwgTfbsSydhK562CebpbIggrabUniPk.narrowPeak	1	38715
stably methylated	728	encode_tfbs	0.0353255	0.656182	9	607	583	415	607	535	128	2574	24021	ChIP T-47D p300	T-47D	NA	p300	DMSO_0.02pct	NA	wgEncodeAwgTfbsHaibT47dP300V0416102Dm002p1hUniPk.narrowPeak	1	13973
stably methylated	66	cistrome_cistrome	0.0351425	0.784664	32	608	478	124	608	403	380	2551	23769	cistrome_cistrome MCF-7 FoxA1	MCF-7	breast	FoxA1	No treatment	NA	Human_MCF-7_FoxA1_No-treatment_White.bed	1	14374
stably methylated	2089	sheffield_dnase	0.0348679	0.518852	3	609	716	676	716	667	54	2580	24095	Stem and Jurkat	NA	NA	NA	NA	NA	2114.bed	1	11474
stably methylated	901	encode_tfbs	0.0346998	0.467057	2	610	784	778	784	724	40	2581	24109	ChIP HepG2 Pol2	HepG2	NA	Pol2	None	NA	wgEncodeAwgTfbsSydhHepg2Pol2IggrabUniPk.narrowPeak	1	19572
stably methylated	2160	sheffield_dnase	0.0346998	0.467057	2	610	784	778	784	724	40	2581	24109	Hematopoietic	NA	NA	NA	NA	NA	2211.bed	1	6852
stably methylated	74	cistrome_cistrome	0.0346135	0.686848	12	612	553	342	612	502	163	2571	23986	cistrome_cistrome MCF-7 PolII	MCF-7	breast	PolII	Fulv	NA	Human_MCF-7_PolII_Fulv_Stunnenberg.bed	1	32919
stably methylated	246	codex	0.033654	0.60226	6	613	641	512	641	589	93	2577	24056	Acute myelomonocytic leukaemia cell line carrying inv(16) translocation (CBFbeta	Leukaemia cell	NA	TCF12	NA	GSE46044	GSM1122309_HEB.bed	1	17269
stably methylated	71	cistrome_cistrome	0.0332974	0.732081	19	614	513	236	614	454	242	2564	23907	cistrome_cistrome MCF-7 PolII	MCF-7	breast	PolII	E2(3hr)	NA	Human_MCF-7_PolII_E2-3hr_Liu.bed	1	40165
stably methylated	143	cistrome_cistrome	0.0332888	0.818536	51	615	450	61	615	375	580	2532	23569	cistrome_cistrome lymphoblastoid(GM10861) VDR	lymphoblastoid(GM10861)	hematopoietic stem cell	VDR	calcitriol(36hr)	NA	Human_lymphoblastoid-GM10861_VDR_calcitriol-36hr_Knight.bed	1	48385
stably methylated	77	cistrome_cistrome	0.0331258	0.549265	4	616	686	608	686	637	68	2579	24081	cistrome_cistrome MCF-7 PolII	MCF-7	breast	PolII	No treatment	NA	Human_MCF-7_PolII_No-treatment_Stunnenberg.bed	1	25797
stably methylated	538	encode_tfbs	0.0330414	0.661769	10	617	582	397	617	532	141	2573	24008	ChIP GM12878 BCL3	GM12878	NA	BCL3	None	NA	wgEncodeAwgTfbsHaibGm12878Bcl3V0416101UniPk.narrowPeak	1	15455
stably methylated	868	encode_tfbs	0.032344	0.509397	3	618	726	676	726	673	55	2580	24094	ChIP HeLa-S3 TCF7L2	HeLa-S3	NA	TCF7L2	None	NA	wgEncodeAwgTfbsSydhHelas3Tcf7l2UcdUniPk.narrowPeak	1	3198
stably methylated	796	encode_tfbs	0.0321432	0.61637	7	619	624	482	624	575	106	2576	24043	ChIP H1-hESC Bach1_(sc-14700)	H1-hESC	NA	Bach1_(sc-14700)	None	NA	wgEncodeAwgTfbsSydhH1hescBach1sc14700IggrabUniPk.narrowPeak	1	11457
stably methylated	180	cistrome_epigenome	0.0320406	0.373735	1	620	922	899	922	814	25	2582	24124	cistrome_epigenome MCF-7 H3K4me1	MCF-7	breast	H3K4me1	No treatment	NA	Human_MCF-7_H3K4me1_No-treatment_Brown.bed	1	2947
stably methylated	702	encode_tfbs	0.0320406	0.373735	1	620	922	899	922	814	25	2582	24124	ChIP K562 ZBTB7A_(SC-34508)	K562	NA	ZBTB7A_(SC-34508)	None	NA	wgEncodeAwgTfbsHaibK562Zbtb7asc34508V0416101UniPk.narrowPeak	1	21711
stably methylated	977	encode_tfbs	0.0320406	0.373735	1	620	922	899	922	814	25	2582	24124	ChIP K562 Pol2	K562	NA	Pol2	IFNg6h	NA	wgEncodeAwgTfbsSydhK562Pol2Ifng6hUniPk.narrowPeak	1	16522
stably methylated	988	encode_tfbs	0.0320406	0.373735	1	620	922	899	922	814	25	2582	24124	ChIP K562 SIRT6	K562	NA	SIRT6	None	NA	wgEncodeAwgTfbsSydhK562Sirt6UniPk.narrowPeak	1	2305
stably methylated	1150	sheffield_dnase	0.0320406	0.373735	1	620	922	899	922	814	25	2582	24124	Brain	NA	NA	NA	NA	NA	1004.bed	1	3659
stably methylated	2435	sheffield_dnase	0.0320406	0.373735	1	620	922	899	922	814	25	2582	24124	Stem	NA	NA	NA	NA	NA	304.bed	1	6086
stably methylated	739	encode_tfbs	0.0319135	0.646031	9	626	586	415	626	542	130	2574	24019	ChIP GM12878 BHLHE40_(NB100-1800)	GM12878	NA	BHLHE40_(NB100-1800)	None	NA	wgEncodeAwgTfbsSydhGm12878Bhlhe40cIggmusUniPk.narrowPeak	1	13986
stably methylated	2126	sheffield_dnase	0.0318499	0.455647	2	627	800	778	800	735	41	2581	24108	Hematopoietic	NA	NA	NA	NA	NA	2168.bed	1	4048
stably methylated	85	cistrome_cistrome	0.0318123	0.743062	22	628	505	211	628	448	276	2561	23873	cistrome_cistrome MCF-7 SRC-3	MCF-7	breast	SRC-3	E2(1hr)	NA	Human_MCF-7_SRC-3_E2-1hr_OMalley.bed	1	33800
stably methylated	3009	ucsc_features	0.031351	0.935632	736	629	355	8	629	331	7213	1847	16936	UCSC Repeat Masker	NA	NA	NA	NA	NA	rmsk.bed	1	5298130
stably methylated	941	encode_tfbs	0.0308715	0.666394	11	630	578	364	630	524	154	2572	23995	ChIP K562 c-Myc	K562	NA	c-Myc	IFNg30	NA	wgEncodeAwgTfbsSydhK562CmycIfng30UniPk.narrowPeak	1	31092
stably methylated	946	encode_tfbs	0.0307719	0.685096	13	631	554	322	631	502	177	2570	23972	ChIP K562 COREST_(sc-30189)	K562	NA	COREST_(sc-30189)	None	NA	wgEncodeAwgTfbsSydhK562Corestsc30189IggrabUniPk.narrowPeak	1	35741
stably methylated	881	encode_tfbs	0.0305532	0.744386	23	632	502	195	632	443	288	2560	23861	ChIP HepG2 CEBPB	HepG2	NA	CEBPB	None	NA	wgEncodeAwgTfbsSydhHepg2CebpbIggrabUniPk.narrowPeak	1	56629
stably methylated	891	encode_tfbs	0.0305532	0.744386	23	632	502	195	632	443	288	2560	23861	ChIP HepG2 MafF_(M8194)	HepG2	NA	MafF_(M8194)	None	NA	wgEncodeAwgTfbsSydhHepg2Maffm8194IggrabUniPk.narrowPeak	1	37637
stably methylated	138	cistrome_cistrome	0.0302643	0.699463	15	634	538	293	634	488	200	2568	23949	cistrome_cistrome VCaP Polll	VCaP	prostate	Polll	regular medium	NA	Human_VCaP_Polll_regular-medium_Chinnaiyan.bed	1	21886
stably methylated	2523	sheffield_dnase	0.029996	0.50028	3	635	739	676	739	683	56	2580	24093	sheffield_dnase	NA	NA	NA	NA	NA	409.bed	1	38602
stably methylated	34	cistrome_cistrome	0.0293445	0.745597	24	636	501	185	636	441	300	2559	23849	cistrome_cistrome LnCaP AR	LnCaP	prostate	AR	R1881(16hr)	NA	Human_LnCaP_AR_R1881-16hr_Chinnaiyan.bed	1	41243
stably methylated	29	cistrome_cistrome	0.0292309	0.44478	2	637	812	778	812	742	42	2581	24107	cistrome_cistrome Ishikawa ESR1	Ishikawa	uterus	ESR1	EtOH(45min)	NA	Human_Ishikawa_ESR1_EtOH-45min_Liu.bed	1	6120
stably methylated	222	cistrome_epigenome	0.0291853	0.784922	37	638	476	101	638	405	439	2546	23710	cistrome_epigenome metastatic prostate cancer tissue H3K4me3	metastatic prostate cancer tissue	prostate	H3K4me3	No treatment	NA	Human_metastatic-prostate-cancer-tissue_H3K4me3_No-treatment_Chinnaiyan.bed	1	29141
stably methylated	1035	encode_tfbs	0.0289007	0.622119	8	639	622	449	639	570	120	2575	24029	ChIP PANC-1 TCF7L2	PANC-1	NA	TCF7L2	None	NA	wgEncodeAwgTfbsSydhPanc1Tcf7l2UcdUniPk.narrowPeak	1	13366
stably methylated	239	codex	0.0288363	0.359346	1	640	945	899	945	828	26	2582	24123	Acute myelomonocytic leukaemia cell line carrying inv(16) translocation (CBFbeta	Leukaemia cell	NA	CBFB	NA	GSE46044	GSM1122302_CBFB.bed	1	18365
stably methylated	506	encode_tfbs	0.0288363	0.359346	1	640	945	899	945	828	26	2582	24123	ChIP A549 ETS1	A549	NA	ETS1	EtOH_0.02pct	NA	wgEncodeAwgTfbsHaibA549Ets1V0422111Etoh02UniPk.narrowPeak	1	5525
stably methylated	785	encode_tfbs	0.0288363	0.359346	1	640	945	899	945	828	26	2582	24123	ChIP GM15510 Pol2	GM15510	NA	Pol2	None	NA	wgEncodeAwgTfbsSydhGm15510Pol2IggmusUniPk.narrowPeak	1	18661
stably methylated	223	cistrome_epigenome	0.0287222	0.604906	7	643	637	482	643	587	108	2576	24041	cistrome_epigenome metastatic prostate cancer tissue H3K9me3	metastatic prostate cancer tissue	prostate	H3K9me3	No treatment	NA	Human_metastatic-prostate-cancer-tissue_H3K9me3_No-treatment_Chinnaiyan.bed	1	11237
stably methylated	1595	sheffield_dnase	0.0281581	0.583367	6	644	659	512	659	605	96	2577	24053	Hematopoietic	NA	NA	NA	NA	NA	15.bed	1	29117
stably methylated	793	encode_tfbs	0.0278121	0.491483	3	645	756	676	756	692	57	2580	24092	ChIP GM19099 Pol2	GM19099	NA	Pol2	None	NA	wgEncodeAwgTfbsSydhGm19099Pol2IggmusUniPk.narrowPeak	1	22219
stably methylated	852	encode_tfbs	0.0268241	0.434418	2	646	823	778	823	749	43	2581	24106	ChIP HeLa-S3 Mxi1_(AF4185)	HeLa-S3	NA	Mxi1_(AF4185)	None	NA	wgEncodeAwgTfbsSydhHelas3Mxi1af4185IggrabUniPk.narrowPeak	1	12009
stably methylated	3012	ucsc_features	0.0268241	0.434418	2	646	823	778	823	749	43	2581	24106	UCSC Vista enhancers	NA	NA	NA	NA	NA	vistaEnhancers.bed	1	1339
stably methylated	1043	encode_tfbs	0.0262702	0.662293	12	648	581	342	648	524	169	2571	23980	ChIP U2OS SETDB1	U2OS	NA	SETDB1	None	NA	wgEncodeAwgTfbsSydhU2osSetdb1UcdUniPk.narrowPeak	1	23538
stably methylated	301	codex	0.0259705	0.62664	9	649	606	415	649	557	134	2574	24015	codex T-Cell MYB	T-Cell	NA	MYB	NA	GSE59657	GSM1519639_MYB.bed	1	20147
stably methylated	650	encode_tfbs	0.025962	0.346023	1	650	959	899	959	836	27	2582	24122	ChIP HepG2 Sin3Ak-20	HepG2	NA	Sin3Ak-20	None	NA	wgEncodeAwgTfbsHaibHepg2Sin3ak20Pcr1xUniPk.narrowPeak	1	16459
stably methylated	658	encode_tfbs	0.025962	0.346023	1	650	959	899	959	836	27	2582	24122	ChIP HepG2 YY1_(SC-281)	HepG2	NA	YY1_(SC-281)	None	NA	wgEncodeAwgTfbsHaibHepg2Yy1sc281V0416101UniPk.narrowPeak	1	17876
stably methylated	669	encode_tfbs	0.025962	0.346023	1	650	959	899	959	836	27	2582	24122	ChIP K562 CTCFL_(SC-98982)	K562	NA	CTCFL_(SC-98982)	None	NA	wgEncodeAwgTfbsHaibK562Ctcflsc98982V0416101UniPk.narrowPeak	1	11533
stably methylated	827	encode_tfbs	0.025962	0.346023	1	650	959	899	959	836	27	2582	24122	ChIP HeLa-S3 BAF170	HeLa-S3	NA	BAF170	None	NA	wgEncodeAwgTfbsSydhHelas3Baf170IggmusUniPk.narrowPeak	1	2632
stably methylated	906	encode_tfbs	0.025962	0.346023	1	650	959	899	959	836	27	2582	24122	ChIP HepG2 TBP	HepG2	NA	TBP	None	NA	wgEncodeAwgTfbsSydhHepg2TbpIggrabUniPk.narrowPeak	1	13806
stably methylated	1152	sheffield_dnase	0.025962	0.346023	1	650	959	899	959	836	27	2582	24122	Weak HepG2 specific	NA	NA	NA	NA	NA	1008.bed	1	23313
stably methylated	1244	sheffield_dnase	0.025962	0.346023	1	650	959	899	959	836	27	2582	24122	Weak stem specific	NA	NA	NA	NA	NA	111.bed	1	16567
stably methylated	454	encode_segmentation	0.0259394	0.61187	8	657	629	449	657	578	122	2575	24027	Weak Enhancer Segments	K562	NA	NA	NA	ENCODE segmentation	K562_WE.bed	1	38829
stably methylated	684	encode_tfbs	0.0257814	0.482989	3	658	764	676	764	699	58	2580	24091	ChIP K562 Pol2	K562	NA	Pol2	None	NA	wgEncodeAwgTfbsHaibK562Pol2V0416101UniPk.narrowPeak	1	24989
stably methylated	732	encode_tfbs	0.0255444	0.731527	23	659	514	195	659	456	293	2560	23856	ChIP A549 CEBPB	A549	NA	CEBPB	None	NA	wgEncodeAwgTfbsSydhA549CebpbIggrabUniPk.narrowPeak	1	38845
stably methylated	233	codex	0.0249693	0.571415	6	660	662	512	662	611	98	2577	24051	Mobilised CD34+ cells isolated from the healthly peripheral blood.	Hematopoietic Stem and Progenitor Cells	NA	FLI1	NA	GSE45144	GSM1097880_FLI1.bed	1	10750
stably methylated	791	encode_tfbs	0.0246125	0.424528	2	661	842	778	842	760	44	2581	24105	ChIP GM18951 Pol2	GM18951	NA	Pol2	None	NA	wgEncodeAwgTfbsSydhGm18951Pol2IggmusUniPk.narrowPeak	1	21218
stably methylated	2799	sheffield_dnase	0.0246125	0.424528	2	661	842	778	842	760	44	2581	24105	Brain	NA	NA	NA	NA	NA	756.bed	1	17285
stably methylated	106	cistrome_cistrome	0.0245653	0.60687	8	663	634	449	663	582	123	2575	24026	cistrome_cistrome NB4 cells PolII	NB4 cells	hematopoietic stem cell	PolII	No treatment	NA	Human_NB4-cells_PolII_No-treatment_Stunnenberg.bed	1	14049
stably methylated	666	encode_tfbs	0.0242141	0.588484	7	664	649	482	664	598	111	2576	24038	ChIP K562 CBX3_(SC-101004)	K562	NA	CBX3_(SC-101004)	None	NA	wgEncodeAwgTfbsHaibK562Cbx3sc101004V0422111UniPk.narrowPeak	1	20723
stably methylated	534	encode_tfbs	0.023479	0.741952	27	665	506	151	665	441	339	2556	23810	ChIP GM12878 ATF2_(SC-81188)	GM12878	NA	ATF2_(SC-81188)	None	NA	wgEncodeAwgTfbsHaibGm12878Atf2sc81188V0422111UniPk.narrowPeak	1	23467
stably methylated	591	encode_tfbs	0.0233819	0.333651	1	666	985	899	985	850	28	2582	24121	ChIP H1-hESC BCL11A	H1-hESC	NA	BCL11A	None	NA	wgEncodeAwgTfbsHaibH1hescBcl11aPcr1xUniPk.narrowPeak	1	2518
stably methylated	960	encode_tfbs	0.0233819	0.333651	1	666	985	899	985	850	28	2582	24121	ChIP K562 IRF1	K562	NA	IRF1	IFNg6h	NA	wgEncodeAwgTfbsSydhK562Irf1Ifng6hUniPk.narrowPeak	1	12576
stably methylated	2036	sheffield_dnase	0.0233819	0.333651	1	666	985	899	985	850	28	2582	24121	Fibroblast;Epithelial;Muscle;Skin	NA	NA	NA	NA	NA	2049.bed	1	3340
stably methylated	158	cistrome_epigenome	0.023132	0.64124	11	669	588	364	669	540	160	2572	23989	cistrome_epigenome LnCaP H3K27me3	LnCaP	prostate	H3K27me3	EtOH(16hr)	NA	Human_LnCaP_H3K27me3_EtOH-16hr_Chinnaiyan.bed	1	9193
stably methylated	290	codex	0.023132	0.64124	11	669	588	364	669	540	160	2572	23989	codex T-Cell MYB	T-Cell	NA	MYB	NA	GSE59657	GSM1442005_MYB.bed	1	17978
stably methylated	361	codex	0.0225803	0.415077	2	671	858	778	858	769	45	2581	24104	K562 erythrocytic leukaemia cells (ATCC CCL-243) were grown according to standar	Erythrocytic leukaemia cells	NA	KDM5B	NA	GSE32509	GSM831010_KDM5B.bed	1	21221
stably methylated	588	encode_tfbs	0.0221387	0.466851	3	672	786	676	786	711	60	2580	24089	ChIP GM12892 YY1	GM12892	NA	YY1	None	NA	wgEncodeAwgTfbsHaibGm12892Yy1V0416101UniPk.narrowPeak	1	15951
stably methylated	815	encode_tfbs	0.0218973	0.504605	4	673	733	608	733	671	74	2579	24075	ChIP H1-hESC USF2	H1-hESC	NA	USF2	None	NA	wgEncodeAwgTfbsSydhH1hescUsf2IggrabUniPk.narrowPeak	1	6952
stably methylated	166	cistrome_epigenome	0.0211504	0.709004	21	674	533	222	674	476	276	2562	23873	cistrome_epigenome LnCaP H3K4me3	LnCaP	prostate	H3K4me3	DHT(4hr)	NA	Human_LnCaP_H3K4me3_DHT-4hr_Brown.bed	1	22170
stably methylated	964	encode_tfbs	0.0210844	0.621826	10	675	623	397	675	565	150	2573	23999	ChIP K562 MafK_(ab50322)	K562	NA	MafK_(ab50322)	None	NA	wgEncodeAwgTfbsSydhK562Mafkab50322IggrabUniPk.narrowPeak	1	19317
stably methylated	28	cistrome_cistrome	0.0210644	0.322133	1	676	1000	899	1000	858	29	2582	24120	cistrome_cistrome Ishikawa ESR1	Ishikawa	uterus	ESR1	E2(45min)	NA	Human_Ishikawa_ESR1_E2-45min_Liu.bed	1	3814
stably methylated	491	encode_tfbs	0.0210644	0.322133	1	676	1000	899	1000	858	29	2582	24120	ChIP NH-A EZH2_(39875)	NH-A	NA	EZH2_(39875)	None	NA	wgEncodeAwgTfbsBroadNhaEzh239875UniPk.narrowPeak	1	6493
stably methylated	679	encode_tfbs	0.0210644	0.322133	1	676	1000	899	1000	858	29	2582	24120	ChIP K562 MEF2A	K562	NA	MEF2A	None	NA	wgEncodeAwgTfbsHaibK562Mef2aV0416101UniPk.narrowPeak	1	5631
stably methylated	979	encode_tfbs	0.0210644	0.322133	1	676	1000	899	1000	858	29	2582	24120	ChIP K562 Pol2	K562	NA	Pol2	None	NA	wgEncodeAwgTfbsSydhK562Pol2UniPk.narrowPeak	1	18081
stably methylated	2148	sheffield_dnase	0.0210644	0.322133	1	676	1000	899	1000	858	29	2582	24120	Epithelial;Skin	NA	NA	NA	NA	NA	2197.bed	1	2807
stably methylated	265	codex	0.0209436	0.677961	16	681	556	276	681	504	220	2567	23929	codex Embryonic Stem Cell NANOG	Embryonic Stem Cell	NA	NANOG	NA	GSE46130	GSM1124070_NANOG.bed	1	13465
stably methylated	798	encode_tfbs	0.0208334	0.592347	8	682	648	449	682	593	126	2575	24023	ChIP H1-hESC CEBPB	H1-hESC	NA	CEBPB	None	NA	wgEncodeAwgTfbsSydhH1hescCebpbIggrabUniPk.narrowPeak	1	15557
stably methylated	966	encode_tfbs	0.020809	0.554373	6	683	676	512	683	624	101	2577	24048	ChIP K562 MAZ_(ab85725)	K562	NA	MAZ_(ab85725)	None	NA	wgEncodeAwgTfbsSydhK562Mazab85725IggrabUniPk.narrowPeak	1	33323
stably methylated	196	cistrome_epigenome	0.0207132	0.406037	2	684	872	778	872	778	46	2581	24103	cistrome_epigenome NB4 cells H3K27me3	NB4 cells	hematopoietic stem cell	H3K27me3	No treatment	NA	Human_NB4-cells_H3K27me3_No-treatment_Stunnenberg.bed	1	2918
stably methylated	557	encode_tfbs	0.020508	0.459179	3	685	796	676	796	719	61	2580	24088	ChIP GM12878 Pbx3	GM12878	NA	Pbx3	None	NA	wgEncodeAwgTfbsHaibGm12878Pbx3Pcr1xUniPk.narrowPeak	1	9941
stably methylated	787	encode_tfbs	0.020508	0.459179	3	685	796	676	796	719	61	2580	24088	ChIP GM18505 Pol2	GM18505	NA	Pol2	None	NA	wgEncodeAwgTfbsSydhGm18505Pol2IggmusUniPk.narrowPeak	1	21784
stably methylated	572	encode_tfbs	0.0195823	0.524325	5	687	709	559	709	652	89	2578	24060	ChIP GM12878 TCF3_(SC-349)	GM12878	NA	TCF3_(SC-349)	None	NA	wgEncodeAwgTfbsHaibGm12878Tcf3Pcr1xUniPk.narrowPeak	1	16021
stably methylated	98	cistrome_cistrome	0.0189815	0.311382	1	688	1013	899	1013	867	30	2582	24119	cistrome_cistrome MDA-MB-231 Cells ESR1, DBDmut	MDA-MB-231 Cells	breast	ESR1, DBDmut	E2(45min)	NA	Human_MDA-MB-231-Cells_ESR1,-DBDmut_E2-45min_Katzenellenbogen.bed	1	2332
stably methylated	310	codex	0.0189815	0.311382	1	688	1013	899	1013	867	30	2582	24119	CD34+ Umbilical Cord Blood (UCB) were differentiated into megakaryocytes for 10	Megakaryocyte	NA	FLI1	NA	GSE24674	GSM607952_FLI1.bed	1	3674
stably methylated	342	codex	0.0189815	0.311382	1	688	1013	899	1013	867	30	2582	24119	Kasumi-1 (AML FAB M2) with t(8;21) translocation and RUNX1/ETO siRNA derived fro	Acute Myeloid Leukemia	NA	POLR2A	NA	GSE29225	GSM722710_POLR2A.bed	1	10018
stably methylated	857	encode_tfbs	0.0189815	0.311382	1	688	1013	899	1013	867	30	2582	24119	ChIP HeLa-S3 Pol2	HeLa-S3	NA	Pol2	None	NA	wgEncodeAwgTfbsSydhHelas3Pol2UniPk.narrowPeak	1	21270
stably methylated	976	encode_tfbs	0.0189815	0.311382	1	688	1013	899	1013	867	30	2582	24119	ChIP K562 Pol2	K562	NA	Pol2	IFNg30	NA	wgEncodeAwgTfbsSydhK562Pol2Ifng30UniPk.narrowPeak	1	16558
stably methylated	150	cistrome_epigenome	0.0184088	0.668755	16	693	563	276	693	511	223	2567	23926	cistrome_epigenome APL164 cells H3K27me3	APL164 cells	hematopoietic stem cell	H3K27me3	No treatment	NA	Human_APL164-cells_H3K27me3_No-treatment_Stunnenberg.bed	1	15071
stably methylated	523	encode_tfbs	0.0181242	0.563002	7	694	668	482	694	615	116	2576	24033	ChIP A549 USF-1	A549	NA	USF-1	EtOH_0.02pct	NA	wgEncodeAwgTfbsHaibA549Usf1Pcr1xEtoh02UniPk.narrowPeak	1	11932
stably methylated	72	cistrome_cistrome	0.0177413	0.484885	4	695	761	608	761	688	77	2579	24072	cistrome_cistrome MCF-7 PolII	MCF-7	breast	PolII	E2(45min)	NA	Human_MCF-7_PolII_E2-45min_Ruan.bed	1	18613
stably methylated	212	cistrome_epigenome	0.0176232	0.827722	88	696	440	37	696	391	987	2495	23162	cistrome_epigenome VCaP H3K4me1	VCaP	prostate	H3K4me1	regular medium	NA	Human_VCaP_H3K4me1_regular-medium_Chinnaiyan.bed	1	63143
stably methylated	125	cistrome_cistrome	0.017522	0.649297	14	697	585	306	697	529	201	2569	23948	cistrome_cistrome UPR9 cells RARA	UPR9 cells	hematopoietic stem cell	RARA	Zinc(5hr)	NA	Human_UPR9-cells_RARA_Zinc-5hr_Stunnenberg.bed	1	18248
stably methylated	700	encode_tfbs	0.0174222	0.389087	2	698	904	778	904	793	48	2581	24101	ChIP K562 YY1	K562	NA	YY1	None	NA	wgEncodeAwgTfbsHaibK562Yy1V0416102UniPk.narrowPeak	1	24059
stably methylated	942	encode_tfbs	0.0173011	0.538315	6	699	693	512	699	635	104	2577	24045	ChIP K562 c-Myc	K562	NA	c-Myc	IFNg6h	NA	wgEncodeAwgTfbsSydhK562CmycIfng6hUniPk.narrowPeak	1	19290
stably methylated	468	encode_tfbs	0.0171086	0.301325	1	700	1024	899	1024	874	31	2582	24118	ChIP HepG2 EZH2_(39875)	HepG2	NA	EZH2_(39875)	None	NA	wgEncodeAwgTfbsBroadHepg2Ezh239875UniPk.narrowPeak	1	3286
stably methylated	496	encode_tfbs	0.0171086	0.301325	1	700	1024	899	1024	874	31	2582	24118	ChIP NHEK Pol2(b)	NHEK	NA	Pol2(b)	None	NA	wgEncodeAwgTfbsBroadNhekPol2bUniPk.narrowPeak	1	5784
stably methylated	582	encode_tfbs	0.0171086	0.301325	1	700	1024	899	1024	874	31	2582	24118	ChIP GM12891 TAF1	GM12891	NA	TAF1	None	NA	wgEncodeAwgTfbsHaibGm12891Taf1Pcr1xUniPk.narrowPeak	1	11883
stably methylated	320	codex	0.017091	0.558167	7	703	671	482	703	619	117	2576	24032	CD133+ Umbilical Cord Blood (UCB) cells were expanded in vitro for 10-11 days; f	Umbilical Cord Blood Stem and Progenitor Cells	NA	SPI1	NA	GSE26014	GSM638310_11_PU1.bed	1	11445
stably methylated	824	encode_tfbs	0.0163516	0.614182	11	704	626	364	704	565	167	2572	23982	ChIP HeLa-S3 AP-2alpha	HeLa-S3	NA	AP-2alpha	None	NA	wgEncodeAwgTfbsSydhHelas3Ap2alphaUniPk.narrowPeak	1	18970
stably methylated	695	encode_tfbs	0.0161761	0.634503	13	705	598	322	705	542	191	2570	23958	ChIP K562 TEAD4_(SC-101184)	K562	NA	TEAD4_(SC-101184)	None	NA	wgEncodeAwgTfbsHaibK562Tead4sc101184V0422111UniPk.narrowPeak	1	31030
stably methylated	614	encode_tfbs	0.0159749	0.38113	2	706	912	778	912	799	49	2581	24100	ChIP H1-hESC TCF12	H1-hESC	NA	TCF12	None	NA	wgEncodeAwgTfbsHaibH1hescTcf12Pcr1xUniPk.narrowPeak	1	7833
stably methylated	118	cistrome_cistrome	0.0155473	0.610501	11	707	631	364	707	567	168	2572	23981	cistrome_cistrome T47D FoxA1	T47D	breast	FoxA1	E2(45min-3hr)	NA	Human_T47D_FoxA1_E2-45min-3hr_Liu.bed	1	29367
stably methylated	721	encode_tfbs	0.0152779	0.528114	6	708	703	512	708	641	106	2577	24043	ChIP SK-N-SH_RA YY1_(SC-281)	SK-N-SH_RA	NA	YY1_(SC-281)	None	NA	wgEncodeAwgTfbsHaibSknshraYy1sc281V0416102UniPk.narrowPeak	1	15684
stably methylated	135	cistrome_cistrome	0.0150508	0.501691	5	709	737	559	737	668	93	2578	24056	cistrome_cistrome VCaP FoxA1	VCaP	prostate	FoxA1	regular medium	NA	Human_VCaP_FoxA1_regular-medium_Chinnaiyan.bed	1	17139
stably methylated	1454	sheffield_dnase	0.0146458	0.373492	2	710	928	778	928	805	50	2581	24099	Liver	NA	NA	NA	NA	NA	1355.bed	1	16486
stably methylated	567	encode_tfbs	0.0143513	0.523157	6	711	710	512	711	644	107	2577	24042	ChIP GM12878 SP1	GM12878	NA	SP1	None	NA	wgEncodeAwgTfbsHaibGm12878Sp1Pcr1xUniPk.narrowPeak	1	18248
stably methylated	264	codex	0.0140833	0.496333	5	712	743	559	743	671	94	2578	24055	codex Embryonic Stem Cell SOX2	Embryonic Stem Cell	NA	SOX2	NA	GSE46130	GSM1124069_SOX2.bed	1	5206
stably methylated	388	codex	0.0140461	0.603269	11	713	639	364	713	572	170	2572	23979	Cell line: Germinal center B cells. Chip antibody: BCOR	B-Cells	NA	BCOR	NA	GSE43350	GSM898061_BCOR.bed	1	31772
stably methylated	226	codex	0.013941	0.424305	3	714	845	676	845	745	66	2580	24083	Juvenile acute myeloid leukaemia cell line carrying t(8;21) translocation RUNX1-	Leukaemia cell	NA	RUNX1T1	NA	GSE43834	GSM1082306_AML1_ETO_or_RUNX1T1.bed	1	16941
stably methylated	330	codex	0.013941	0.424305	3	714	845	676	845	745	66	2580	24083	Mobilised CD34+ cells isolated from the healthly peripheral blood.	Hematopoietic Stem and Progenitor Cells	NA	SMARCA4	NA	GSE26501	GSM651552_BRG1.bed	1	6462
stably methylated	508	encode_tfbs	0.013941	0.424305	3	714	845	676	845	745	66	2580	24083	ChIP A549 FOXA1_(SC-101058)	A549	NA	FOXA1_(SC-101058)	DEX_100nM	NA	wgEncodeAwgTfbsHaibA549Foxa1V0416102Dex100nmUniPk.narrowPeak	1	7695
stably methylated	18	cistrome_cistrome	0.0139074	0.28304	1	717	1034	899	1034	883	33	2582	24116	cistrome_cistrome ECC-1 ESR1	ECC-1	uterus	ESR1	E2(45min)	NA	Human_ECC-1_ESR1_E2-45min_Liu.bed	1	5080
stably methylated	774	encode_tfbs	0.0134775	0.518291	6	718	717	512	718	649	108	2577	24041	ChIP GM12878 USF2	GM12878	NA	USF2	None	NA	wgEncodeAwgTfbsSydhGm12878Usf2IggmusUniPk.narrowPeak	1	9022
stably methylated	404	codex	0.0134252	0.366154	2	719	939	778	939	812	51	2581	24098	ChIP-seq_ZNF76_FLP76_T4. cell line specificity: HEK293-T-Rex inducible cell line	Embryonic kidney cells	NA	ZNF143	NA	GSE39263	GSM959052_ZNF143.bed	1	7031
stably methylated	221	cistrome_epigenome	0.0132718	0.703656	26	720	535	165	720	473	344	2557	23805	cistrome_epigenome metastatic prostate cancer tissue H3K27me3	metastatic prostate cancer tissue	prostate	H3K27me3	No treatment	NA	Human_metastatic-prostate-cancer-tissue_H3K27me3_No-treatment_Chinnaiyan.bed	1	15510
stably methylated	214	cistrome_epigenome	0.0131018	0.694004	24	721	543	185	721	483	322	2559	23827	cistrome_epigenome VCaP H3K4me3	VCaP	prostate	H3K4me3	EtOH(16hr)	NA	Human_VCaP_H3K4me3_EtOH-16hr_Chinnaiyan.bed	1	22317
stably methylated	218	cistrome_epigenome	0.0131018	0.694004	24	721	543	185	721	483	322	2559	23827	cistrome_epigenome VCaP H3K9me3	VCaP	prostate	H3K9me3	R1881(16hr)	NA	Human_VCaP_H3K9me3_R1881-16hr_Chinnaiyan.bed	1	22317
stably methylated	355	codex	0.0128965	0.417955	3	723	856	676	856	752	67	2580	24082	K562 erythrocytic leukaemia cells (ATCC CCL-243) were grown according to standar	Erythrocytic leukaemia cells	NA	KDM1A	NA	GSE32509	GSM831002_KDM1A.bed	1	13355
stably methylated	210	cistrome_epigenome	0.012891	0.710163	28	724	532	146	724	467	367	2555	23782	cistrome_epigenome VCaP H3K27me3	VCaP	prostate	H3K27me3	regular medium	NA	Human_VCaP_H3K27me3_regular-medium_Chinnaiyan.bed	1	14547
stably methylated	974	encode_tfbs	0.0125422	0.274704	1	725	1042	899	1042	889	34	2582	24115	ChIP K562 Pol2	K562	NA	Pol2	IFNa30	NA	wgEncodeAwgTfbsSydhK562Pol2Ifna30UniPk.narrowPeak	1	13845
stably methylated	2105	sheffield_dnase	0.0125422	0.274704	1	725	1042	899	1042	889	34	2582	24115	Cervix;Mammary	NA	NA	NA	NA	NA	2136.bed	1	5802
stably methylated	685	encode_tfbs	0.0123213	0.485953	5	727	759	559	759	682	96	2578	24053	ChIP K562 PU.1	K562	NA	PU.1	None	NA	wgEncodeAwgTfbsHaibK562Pu1Pcr1xUniPk.narrowPeak	1	28677
stably methylated	820	encode_tfbs	0.0122357	0.694759	25	728	541	176	728	482	335	2558	23814	ChIP HEK293 KAP1	HEK293	NA	KAP1	None	NA	wgEncodeAwgTfbsSydhHek293Kap1UcdUniPk.narrowPeak	1	19774
stably methylated	727	encode_tfbs	0.0121316	0.689661	24	729	551	185	729	488	324	2559	23825	ChIP T-47D GATA3_(SC-268)	T-47D	NA	GATA3_(SC-268)	DMSO_0.02pct	NA	wgEncodeAwgTfbsHaibT47dGata3sc268V0416102Dm002p1hUniPk.narrowPeak	1	37199
stably methylated	615	encode_tfbs	0.0118387	0.548565	8	730	687	449	730	622	136	2575	24013	ChIP H1-hESC TEAD4_(SC-101184)	H1-hESC	NA	TEAD4_(SC-101184)	None	NA	wgEncodeAwgTfbsHaibH1hescTead4sc101184V0422111UniPk.narrowPeak	1	19857
stably methylated	453	encode_segmentation	0.0115204	0.480923	5	731	765	559	765	685	97	2578	24052	TSS Segments	K562	NA	NA	NA	ENCODE segmentation	K562_TSS.bed	1	21127
stably methylated	403	codex	0.0113128	0.266844	1	732	1048	899	1048	893	35	2582	24114	ChIP-seq_ZNF143_FLP143HA_T4. cell line specificity: HEK293-T-Rex inducible cell	Embryonic kidney cells	NA	ZNF143	NA	GSE39263	GSM959051_ZNF143.bed	1	6459
stably methylated	590	encode_tfbs	0.0113128	0.266844	1	732	1048	899	1048	893	35	2582	24114	ChIP H1-hESC ATF3	H1-hESC	NA	ATF3	None	NA	wgEncodeAwgTfbsHaibH1hescAtf3V0416102UniPk.narrowPeak	1	4808
stably methylated	907	encode_tfbs	0.0113128	0.266844	1	732	1048	899	1048	893	35	2582	24114	ChIP HepG2 TCF7L2	HepG2	NA	TCF7L2	None	NA	wgEncodeAwgTfbsSydhHepg2Tcf7l2UcdUniPk.narrowPeak	1	2742
stably methylated	616	encode_tfbs	0.0113066	0.637023	16	735	595	276	735	535	234	2567	23915	ChIP H1-hESC USF-1	H1-hESC	NA	USF-1	None	NA	wgEncodeAwgTfbsHaibH1hescUsf1Pcr1xUniPk.narrowPeak	1	26042
stably methylated	130	cistrome_cistrome	0.0112758	0.352308	2	736	952	778	952	822	53	2581	24096	cistrome_cistrome VCaP AR	VCaP	prostate	AR	R1881(16hr)	NA	Human_VCaP_AR_R1881-16hr_Chinnaiyan.bed	1	10810
stably methylated	2935	sheffield_dnase	0.0111733	0.544538	8	737	689	449	737	625	137	2575	24012	DNase Hepatocyte specific	NA	NA	NA	NA	NA	927.bed	1	33964
stably methylated	281	codex	0.0111456	0.504221	6	738	734	512	738	661	111	2577	24038	T cell Lymphoblastic Lymphoma cell line carrying t(7;9) translocation (TCRB-NOTC	Lymphoma cell	NA	P300	NA	GSE51800	GSM1252943_P300.bed	1	19253
stably methylated	3007	ucsc_features	0.0111168	0.89619	395	739	387	11	739	379	4049	2188	20100	UCSC Nested repeats	NA	NA	NA	NA	NA	nestedRepeats.bed	1	575600
stably methylated	105	cistrome_cistrome	0.0108557	0.585911	11	740	651	364	740	585	175	2572	23974	cistrome_cistrome NB4 cells PolII	NB4 cells	hematopoietic stem cell	PolII	ATRA(48hr)	NA	Human_NB4-cells_PolII_ATRA-48hr_Stunnenberg.bed	1	22118
stably methylated	1025	encode_tfbs	0.0103669	0.555699	9	741	674	415	741	610	151	2574	23998	ChIP MCF-7 GATA3_(SC-269)	MCF-7	NA	GATA3_(SC-269)	None	NA	wgEncodeAwgTfbsSydhMcf7Gata3sc269UcdUniPk.narrowPeak	1	12077
stably methylated	288	codex	0.0103315	0.345769	2	742	968	778	968	829	54	2581	24095	MM1-S cell line cell line treated with DMSO for 6 hours.	Multiple myeloma cell	NA	POLR2A	NA	GSE50625	GSM1313923_POLR2A.bed	1	13717
stably methylated	598	encode_tfbs	0.0103315	0.345769	2	742	968	778	968	829	54	2581	24095	ChIP H1-hESC NANOG_(SC-33759)	H1-hESC	NA	NANOG_(SC-33759)	None	NA	wgEncodeAwgTfbsHaibH1hescNanogsc33759V0416102UniPk.narrowPeak	1	5473
stably methylated	117	cistrome_cistrome	0.0102971	0.762037	52	744	491	60	744	432	634	2531	23515	cistrome_cistrome T47D FoxA1	T47D	breast	FoxA1	DMSO(45min-3hr)	NA	Human_T47D_FoxA1_DMSO-45min-3hr_Liu.bed	1	53650
stably methylated	476	encode_tfbs	0.0102052	0.259421	1	745	1054	899	1054	899	36	2582	24113	ChIP HUVEC EZH2_(39875)	HUVEC	NA	EZH2_(39875)	None	NA	wgEncodeAwgTfbsBroadHuvecEzh239875UniPk.narrowPeak	1	6234
stably methylated	430	encode_segmentation	0.0100909	0.916454	1729	746	374	6	746	375	16624	854	7525	Repressed Segments	HeLa-S3	NA	NA	NA	ENCODE segmentation	Helas3_R.bed	1	1594290
stably methylated	859	encode_tfbs	0.0100093	0.439104	4	747	818	608	818	724	85	2579	24064	ChIP HeLa-S3 PRDM1_(9115)	HeLa-S3	NA	PRDM1_(9115)	None	NA	wgEncodeAwgTfbsSydhHelas3Prdm19115IggrabUniPk.narrowPeak	1	4577
stably methylated	380	codex	0.00980753	0.495256	6	748	747	512	748	669	113	2577	24036	Kasumi-1 (AML FAB M2) with t(8;21) translocation and mismatch siRNA derived from	Acute Myeloid Leukemia	NA	RUNX1	NA	GSE29225	GSM850823_RUNX1.bed	1	12817
stably methylated	887	encode_tfbs	0.00946492	0.339469	2	749	978	778	978	835	55	2581	24094	ChIP HepG2 HNF4A	HepG2	NA	HNF4A	forskolin	NA	wgEncodeAwgTfbsSydhHepg2Hnf4aForsklnUniPk.narrowPeak	1	11130
stably methylated	495	encode_tfbs	0.00942353	0.394343	3	750	888	676	888	771	71	2580	24078	ChIP NHEK EZH2_(39875)	NHEK	NA	EZH2_(39875)	None	NA	wgEncodeAwgTfbsBroadNhekEzh239875UniPk.narrowPeak	1	7978
stably methylated	589	encode_tfbs	0.00930782	0.43398	4	751	825	608	825	728	86	2579	24063	ChIP H1-hESC ATF2_(SC-81188)	H1-hESC	NA	ATF2_(SC-81188)	None	NA	wgEncodeAwgTfbsHaibH1hescAtf2sc81188V0422111UniPk.narrowPeak	1	5998
stably methylated	596	encode_tfbs	0.00920724	0.252399	1	752	1062	899	1062	904	37	2582	24112	ChIP H1-hESC HDAC2_(SC-6296)	H1-hESC	NA	HDAC2_(SC-6296)	None	NA	wgEncodeAwgTfbsHaibH1hescHdac2sc6296V0416102UniPk.narrowPeak	1	5644
stably methylated	2368	sheffield_dnase	0.00920724	0.252399	1	752	1062	899	1062	904	37	2582	24112	Melanocyte, Colo829, and Ewing sarcoma	NA	NA	NA	NA	NA	2468.bed	1	9461
stably methylated	116	cistrome_cistrome	0.0090429	0.615566	15	754	625	293	754	557	227	2568	23922	cistrome_cistrome T47D ESR1	T47D	breast	ESR1	full media	NA	Human_T47D_ESR1_full-media_Hurtado.bed	1	17642
stably methylated	253	codex	0.00880681	0.637352	18	755	592	248	755	532	263	2565	23886	Acute myelomonocytic leukaemia cell line carrying inv(16) translocation (CBFbeta	Leukaemia cell	NA	EP300	NA	GSE46044	GSM1122317_EP300.bed	1	33890
stably methylated	3010	ucsc_features	0.00879945	0.572722	11	756	661	364	756	594	179	2572	23970	UCSC Simple repeats	NA	NA	NA	NA	NA	simpleRepeat.bed	1	962714
stably methylated	844	encode_tfbs	0.00878278	0.4618	5	757	795	559	795	704	101	2578	24048	ChIP HeLa-S3 GTF2F1_(AB28179)	HeLa-S3	NA	GTF2F1_(AB28179)	None	NA	wgEncodeAwgTfbsSydhHelas3Gtf2f1ab28179IggrabUniPk.narrowPeak	1	11730
stably methylated	195	cistrome_epigenome	0.00877698	0.787318	74	758	473	46	758	426	872	2509	23277	cistrome_epigenome NB4 cells H3K27me3	NB4 cells	hematopoietic stem cell	H3K27me3	ATRA(24hr)	NA	Human_NB4-cells_H3K27me3_ATRA-24hr_Stunnenberg.bed	1	43206
stably methylated	640	encode_tfbs	0.00866969	0.333393	2	759	988	778	988	842	56	2581	24093	ChIP HepG2 MBD4_(SC-271530)	HepG2	NA	MBD4_(SC-271530)	None	NA	wgEncodeAwgTfbsHaibHepg2Mbd4sc271530V0422111UniPk.narrowPeak	1	5912
stably methylated	337	codex	0.00865345	0.428974	4	760	831	608	831	733	87	2579	24062	Kasumi-1 (AML FAB M2) with t(8;21) translocation derived from the DSMZ.	Acute Myeloid Leukemia	NA	RUNX1	NA	GSE29225	GSM722704_RUNX1.bed	1	10203
stably methylated	47	cistrome_cistrome	0.00834498	0.569517	11	761	663	364	761	596	180	2572	23969	cistrome_cistrome MCF-7 ESR1	MCF-7	breast	ESR1	E2(45min)	NA	Human_MCF-7_ESR1_E2-45min_Hurtado.bed	1	24646
stably methylated	958	encode_tfbs	0.00830774	0.245747	1	762	1071	899	1071	911	38	2582	24111	ChIP K562 IRF1	K562	NA	IRF1	IFNa6h	NA	wgEncodeAwgTfbsSydhK562Irf1Ifna6hUniPk.narrowPeak	1	8352
stably methylated	1969	sheffield_dnase	0.00830774	0.245747	1	762	1071	899	1071	911	38	2582	24111	Epithelial;Skin;Colon;Cervix;Hematopoietic;Muscle	NA	NA	NA	NA	NA	1952.bed	1	1719
stably methylated	641	encode_tfbs	0.00779117	0.502079	7	764	736	482	764	661	130	2576	24019	ChIP HepG2 MYBL2_(SC-81192)	HepG2	NA	MYBL2_(SC-81192)	None	NA	wgEncodeAwgTfbsHaibHepg2Mybl2sc81192V0422111UniPk.narrowPeak	1	17898
stably methylated	237	codex	0.00765728	0.452795	5	765	804	559	804	709	103	2578	24046	Mobilised CD34+ cells isolated from the healthly peripheral blood.	Hematopoietic Stem and Progenitor Cells	NA	RUNX1	NA	GSE45144	GSM1097884_RUNX1.bed	1	14287
stably methylated	681	encode_tfbs	0.00765728	0.452795	5	765	804	559	804	709	103	2578	24046	ChIP K562 NRSF	K562	NA	NRSF	None	NA	wgEncodeAwgTfbsHaibK562NrsfV0416102UniPk.narrowPeak	1	15849
stably methylated	747	encode_tfbs	0.0075505	0.664694	24	767	580	185	767	511	336	2559	23813	ChIP GM12878 EBF1_(SC-137065)	GM12878	NA	EBF1_(SC-137065)	None	NA	wgEncodeAwgTfbsSydhGm12878Ebf1sc137065UniPk.narrowPeak	1	33410
stably methylated	1144	sheffield_dnase	0.00746285	0.613199	16	768	627	276	768	557	243	2567	23906	Stem cell specific (weak)	NA	NA	NA	NA	NA	10.bed	1	63200
stably methylated	168	cistrome_epigenome	0.00743053	0.378309	3	769	916	676	916	787	74	2580	24075	cistrome_epigenome LnCaP H3K4me3	LnCaP	prostate	H3K4me3	R1881(16hr)	NA	Human_LnCaP_H3K4me3_R1881-16hr_Chinnaiyan.bed	1	16640
stably methylated	470	encode_tfbs	0.0072708	0.32187	2	770	1005	778	1005	851	58	2581	24091	ChIP HMEC EZH2_(39875)	HMEC	NA	EZH2_(39875)	None	NA	wgEncodeAwgTfbsBroadHmecEzh239875UniPk.narrowPeak	1	4626
stably methylated	163	cistrome_epigenome	0.00698165	0.849124	190	771	427	15	771	404	2065	2393	22084	cistrome_epigenome LnCaP H3K4me2	LnCaP	prostate	H3K4me2	DHT(4hr)	NA	Human_LnCaP_H3K4me2_DHT-4hr_Brown.bed	1	114149
stably methylated	872	encode_tfbs	0.00697527	0.514324	8	772	722	449	772	648	145	2575	24004	ChIP HeLa-S3 USF2	HeLa-S3	NA	USF2	None	NA	wgEncodeAwgTfbsSydhHelas3Usf2IggmusUniPk.narrowPeak	1	12306
stably methylated	266	codex	0.00696765	0.631711	19	773	601	236	773	537	280	2564	23869	codex Embryonic Stem Cell NANOG	Embryonic Stem Cell	NA	NANOG	NA	GSE46130	GSM1124071_NANOG.bed	1	18537
stably methylated	837	encode_tfbs	0.00686176	0.37325	3	774	929	676	929	793	75	2580	24074	ChIP HeLa-S3 c-Myc	HeLa-S3	NA	c-Myc	None	NA	wgEncodeAwgTfbsSydhHelas3CmycUniPk.narrowPeak	1	10226
stably methylated	1016	encode_tfbs	0.00686176	0.37325	3	774	929	676	929	793	75	2580	24074	ChIP MCF10A-Er-Src E2F4	MCF10A-Er-Src	NA	E2F4	4OHTAM_1uM_36hr	NA	wgEncodeAwgTfbsSydhMcf10aesE2f4TamHvdUniPk.narrowPeak	1	15516
stably methylated	935	encode_tfbs	0.00676569	0.233441	1	776	1079	899	1079	918	40	2582	24109	ChIP K562 c-Jun	K562	NA	c-Jun	IFNa6h	NA	wgEncodeAwgTfbsSydhK562CjunIfna6hUniPk.narrowPeak	1	5218
stably methylated	1076	encode_tfbs	0.00676569	0.233441	1	776	1079	899	1079	918	40	2582	24109	ChIP K562 Pol2	K562	NA	Pol2	None	NA	wgEncodeAwgTfbsUtaK562Pol2UniPk.narrowPeak	1	19255
stably methylated	207	cistrome_epigenome	0.00673338	0.714873	39	778	531	93	778	467	507	2544	23642	cistrome_epigenome VCaP Ace_H3	VCaP	prostate	Ace_H3	regular medium	NA	Human_VCaP_Ace_H3_regular-medium_Chinnaiyan.bed	1	41003
stably methylated	162	cistrome_epigenome	0.0067085	0.839193	165	779	434	17	779	410	1816	2418	22333	cistrome_epigenome LnCaP H3K4me2	LnCaP	prostate	H3K4me2	DHT(16hr)	NA	Human_LnCaP_H3K4me2_DHT-16hr_Brown.bed	1	102032
stably methylated	622	encode_tfbs	0.0066696	0.444134	5	780	815	559	815	718	105	2578	24044	ChIP HeLa-S3 NRSF	HeLa-S3	NA	NRSF	None	NA	wgEncodeAwgTfbsHaibHelas3NrsfPcr1xUniPk.narrowPeak	1	10247
stably methylated	443	encode_segmentation	0.00610632	0.227738	1	781	1085	899	1085	922	41	2582	24108	Promoter Flank Segments	Huvec	NA	NA	NA	ENCODE segmentation	Huvec_PF.bed	1	11639
stably methylated	945	encode_tfbs	0.00610632	0.227738	1	781	1085	899	1085	922	41	2582	24108	ChIP K562 COREST_(ab24166)	K562	NA	COREST_(ab24166)	None	NA	wgEncodeAwgTfbsSydhK562Corestab24166IggrabUniPk.narrowPeak	1	6371
stably methylated	949	encode_tfbs	0.00610632	0.227738	1	781	1085	899	1085	922	41	2582	24108	ChIP K562 E2F6	K562	NA	E2F6	None	NA	wgEncodeAwgTfbsSydhK562E2f6UcdUniPk.narrowPeak	1	16312
stably methylated	159	cistrome_epigenome	0.00604419	0.551008	11	784	678	364	784	609	186	2572	23963	cistrome_epigenome LnCaP H3K27me3	LnCaP	prostate	H3K27me3	R1881(16hr)	NA	Human_LnCaP_H3K27me3_R1881-16hr_Chinnaiyan.bed	1	11283
stably methylated	149	cistrome_epigenome	0.00597007	0.767288	69	785	488	48	785	440	834	2514	23315	cistrome_epigenome APL164 cells H3K27me3	APL164 cells	hematopoietic stem cell	H3K27me3	ATRA(48hr)	NA	Human_APL164-cells_H3K27me3_ATRA-48hr_Stunnenberg.bed	1	39984
stably methylated	509	encode_tfbs	0.00582354	0.462358	6	786	794	512	794	697	121	2577	24028	ChIP A549 GABP	A549	NA	GABP	EtOH_0.02pct	NA	wgEncodeAwgTfbsHaibA549GabpV0422111Etoh02UniPk.narrowPeak	1	12348
stably methylated	1040	encode_tfbs	0.00576828	0.66609	27	787	579	151	787	506	377	2556	23772	ChIP SH-SY5Y GATA-2	SH-SY5Y	NA	GATA-2	None	NA	wgEncodeAwgTfbsSydhShsy5yGata2UcdUniPk.narrowPeak	1	35620
stably methylated	1047	encode_tfbs	0.00569806	0.483384	7	788	763	482	788	678	135	2576	24014	ChIP K562 eGFP-JunB	K562	NA	eGFP-JunB	None	NA	wgEncodeAwgTfbsUchicagoK562EjunbUniPk.narrowPeak	1	12287
stably methylated	52	cistrome_cistrome	0.00552367	0.51773	9	789	720	415	789	641	162	2574	23987	cistrome_cistrome MCF-7 ESR1	MCF-7	breast	ESR1	E2(6hr)	NA	Human_MCF-7_ESR1_E2-6hr_Barton.bed	1	32791
stably methylated	1004	encode_tfbs	0.0055116	0.222306	1	790	1090	899	1090	926	42	2582	24107	ChIP K562 USF2	K562	NA	USF2	None	NA	wgEncodeAwgTfbsSydhK562Usf2IggrabUniPk.narrowPeak	1	3083
stably methylated	571	encode_tfbs	0.00545042	0.458549	6	791	798	512	798	700	122	2577	24027	ChIP GM12878 TCF12	GM12878	NA	TCF12	None	NA	wgEncodeAwgTfbsHaibGm12878Tcf12Pcr1xUniPk.narrowPeak	1	20437
stably methylated	64	cistrome_cistrome	0.00535902	0.604031	17	792	638	261	792	564	262	2566	23887	cistrome_cistrome MCF-7 FoxA1	MCF-7	breast	FoxA1	No treatment	NA	Human_MCF-7_FoxA1_No-treatment_Brown.bed	1	9849
stably methylated	108	cistrome_cistrome	0.00497511	0.217127	1	793	1094	899	1094	929	43	2582	24106	cistrome_cistrome NB4 cells RARA	NB4 cells	hematopoietic stem cell	RARA	No treatment(Antibody RAR _A704)	NA	Human_NB4-cells_RARA_No-treatment-Antibody-RAR-_A704_Stunnenberg.bed	1	13879
stably methylated	152	cistrome_epigenome	0.00497511	0.217127	1	793	1094	899	1094	929	43	2582	24106	cistrome_epigenome APL164 cells H3K9K14ac	APL164 cells	hematopoietic stem cell	H3K9K14ac	No treatment	NA	Human_APL164-cells_H3K9K14ac_No-treatment_Stunnenberg.bed	1	7517
stably methylated	814	encode_tfbs	0.00497511	0.217127	1	793	1094	899	1094	929	43	2582	24106	ChIP H1-hESC TBP	H1-hESC	NA	TBP	None	NA	wgEncodeAwgTfbsSydhH1hescTbpIggrabUniPk.narrowPeak	1	17194
stably methylated	865	encode_tfbs	0.00490805	0.52638	10	796	705	397	796	633	177	2573	23972	ChIP HeLa-S3 STAT1	HeLa-S3	NA	STAT1	IFNg30	NA	wgEncodeAwgTfbsSydhHelas3Stat1Ifng30UniPk.narrowPeak	1	16158
stably methylated	194	cistrome_epigenome	0.00479925	0.719017	46	797	525	73	797	465	594	2537	23555	cistrome_epigenome MR4 cells H3K9me3	MR4 cells	hematopoietic stem cell	H3K9me3	No treatment	NA	Human_MR4-cells_H3K9me3_No-treatment_Stunnenberg.bed	1	65649
stably methylated	10	cistrome_cistrome	0.00478927	0.39272	4	798	892	608	892	766	95	2579	24054	cistrome_cistrome APL74 cells PML	APL74 cells	hematopoietic stem cell	PML	No treatment	NA	Human_APL74-cells_PML_No-treatment_Stunnenberg.bed	1	24812
stably methylated	637	encode_tfbs	0.00478927	0.39272	4	798	892	608	892	766	95	2579	24054	ChIP HepG2 HNF4A_(SC-8987)	HepG2	NA	HNF4A_(SC-8987)	None	NA	wgEncodeAwgTfbsHaibHepg2Hnf4asc8987V0416101UniPk.narrowPeak	1	20805
stably methylated	63	cistrome_cistrome	0.00465361	0.673249	31	800	561	131	800	497	428	2552	23721	cistrome_cistrome MCF-7 FoxA1	MCF-7	breast	FoxA1	E2(45min)	NA	Human_MCF-7_FoxA1_E2-45min_Brown.bed	1	16082
stably methylated	2041	sheffield_dnase	0.00463093	0.508253	9	801	727	415	801	648	165	2574	23984	DNase Weak CD14	NA	NA	NA	NA	NA	2055.bed	1	54749
stably methylated	505	encode_tfbs	0.00449109	0.212184	1	802	1099	899	1099	933	44	2582	24105	ChIP A549 ELF1_(SC-631)	A549	NA	ELF1_(SC-631)	EtOH_0.02pct	NA	wgEncodeAwgTfbsHaibA549Elf1V0422111Etoh02UniPk.narrowPeak	1	8611
stably methylated	612	encode_tfbs	0.00449109	0.212184	1	802	1099	899	1099	933	44	2582	24105	ChIP H1-hESC TAF1	H1-hESC	NA	TAF1	None	NA	wgEncodeAwgTfbsHaibH1hescTaf1V0416102UniPk.narrowPeak	1	20547
stably methylated	295	codex	0.00444337	0.388613	4	804	905	608	905	772	96	2579	24053	Kasumi-1 (AML FAB M2) with t(8;21) translocation and RUNX1/ETO siRNA derived fro	Acute Myeloid Leukemia	NA	CEBPA	NA	GSE60131	GSM1501163_CEBPA.bed	1	7279
stably methylated	16	cistrome_cistrome	0.00436481	0.505171	9	805	732	415	805	651	166	2574	23983	cistrome_cistrome Caco-2(proliferating) GATA6	Caco-2(proliferating)	intestine	GATA6	No treatment	NA	Human_Caco-2-proliferating_GATA6_No-treatment_Shivdasani.bed	1	24891
stably methylated	530	encode_tfbs	0.00427349	0.291622	2	806	1031	778	1031	872	64	2581	24085	ChIP ECC-1 ERalpha_a	ECC-1	NA	ERalpha_a	Genistein_100nM	NA	wgEncodeAwgTfbsHaibEcc1EralphaaV0416102Gen1hUniPk.narrowPeak	1	11452
stably methylated	86	cistrome_cistrome	0.00415169	0.625821	22	807	607	211	807	542	327	2561	23822	cistrome_cistrome MCF-7 SRC-3	MCF-7	breast	SRC-3	No treatment	NA	Human_MCF-7_SRC-3_No-treatment_OMalley.bed	1	30782
stably methylated	707	encode_tfbs	0.00414372	0.466023	7	808	788	482	808	693	140	2576	24009	ChIP PFSK-1 NRSF	PFSK-1	NA	NRSF	None	NA	wgEncodeAwgTfbsHaibPfsk1NrsfPcr2xUniPk.narrowPeak	1	11390
stably methylated	446	encode_segmentation	0.00412156	0.384591	4	809	910	608	910	776	97	2579	24052	TSS Segments	Huvec	NA	NA	NA	ENCODE segmentation	Huvec_TSS.bed	1	19788
stably methylated	581	encode_tfbs	0.00393124	0.629153	23	810	604	195	810	536	340	2560	23809	ChIP GM12891 PU.1	GM12891	NA	PU.1	None	NA	wgEncodeAwgTfbsHaibGm12891Pu1Pcr1xUniPk.narrowPeak	1	48830
stably methylated	623	encode_tfbs	0.00390929	0.287124	2	811	1032	778	1032	874	65	2581	24084	ChIP HeLa-S3 Pol2	HeLa-S3	NA	Pol2	None	NA	wgEncodeAwgTfbsHaibHelas3Pol2Pcr1xUniPk.narrowPeak	1	25332
stably methylated	463	encode_tfbs	0.00390693	0.341288	3	812	974	676	974	821	82	2580	24067	ChIP H1-hESC RBBP5_(A300-109A)	H1-hESC	NA	RBBP5_(A300-109A)	None	NA	wgEncodeAwgTfbsBroadH1hescRbbp5a300109aUniPk.narrowPeak	1	16151
stably methylated	1080	encode_tfbs	0.00390693	0.341288	3	812	974	676	974	821	82	2580	24067	ChIP MCF-7 c-Myc	MCF-7	NA	c-Myc	vehicle	NA	wgEncodeAwgTfbsUtaMcf7CmycVehUniPk.narrowPeak	1	27697
stably methylated	254	codex	0.0038854	0.462699	7	814	793	482	814	696	141	2576	24008	Acute myelomonocytic leukaemia cell line carrying inv(16) translocation (CBFbeta	Leukaemia cell	NA	HDAC1	NA	GSE46044	GSM1122318_HDAC1.bed	1	20782
stably methylated	184	cistrome_epigenome	0.00388424	0.726309	53	815	518	58	815	464	677	2530	23472	cistrome_epigenome MCF-7 H3K4me3	MCF-7	breast	H3K4me3	E2(3hr)	NA	Human_MCF-7_H3K4me3_E2-3hr_Liu.bed	1	46616
stably methylated	808	encode_tfbs	0.00366028	0.202942	1	816	1104	899	1104	940	46	2582	24103	ChIP H1-hESC Mxi1_(AF4185)	H1-hESC	NA	Mxi1_(AF4185)	None	NA	wgEncodeAwgTfbsSydhH1hescMxi1IggrabUniPk.narrowPeak	1	6351
stably methylated	915	encode_tfbs	0.00366028	0.202942	1	816	1104	899	1104	940	46	2582	24103	ChIP HUVEC Pol2	HUVEC	NA	Pol2	None	NA	wgEncodeAwgTfbsSydhHuvecPol2UniPk.narrowPeak	1	12305
stably methylated	940	encode_tfbs	0.00366028	0.202942	1	816	1104	899	1104	940	46	2582	24103	ChIP K562 c-Myc	K562	NA	c-Myc	IFNa6h	NA	wgEncodeAwgTfbsSydhK562CmycIfna6hUniPk.narrowPeak	1	10583
stably methylated	36	cistrome_cistrome	0.00356304	0.63042	24	819	602	185	819	535	354	2559	23795	cistrome_cistrome LnCaP FoxA1	LnCaP	prostate	FoxA1	regular medium	NA	Human_LnCaP_FoxA1_regular-medium_Chinnaiyan.bed	1	51551
stably methylated	193	cistrome_epigenome	0.00354705	0.702978	44	820	537	76	820	478	581	2539	23568	cistrome_epigenome MR4 cells H3K9K14ac	MR4 cells	hematopoietic stem cell	H3K9K14ac	ATRA(24hr)	NA	Human_MR4-cells_H3K9K14ac_ATRA-24hr_Stunnenberg.bed	1	65073
stably methylated	227	codex	0.00354387	0.37679	4	821	918	608	918	782	99	2579	24050	Juvenile acute myeloid leukaemia cell line carrying t(8;21) translocation RUNX1-	Leukaemia cell	NA	TCF12	NA	GSE43834	GSM1082308_HEB_TCF12.bed	1	18869
stably methylated	48	cistrome_cistrome	0.00344057	0.574934	16	822	660	276	822	586	259	2567	23890	cistrome_cistrome MCF-7 ESR1	MCF-7	breast	ESR1	E2(45min)	NA	Human_MCF-7_ESR1_E2-45min_Liu.bed	1	20474
stably methylated	55	cistrome_cistrome	0.00340715	0.433541	6	823	826	512	826	720	129	2577	24020	cistrome_cistrome MCF-7 ESR1	MCF-7	breast	ESR1	EtOH(6hr)	NA	Human_MCF-7_ESR1_EtOH-6hr_Barton.bed	1	45356
stably methylated	257	codex	0.00332027	0.333135	3	824	990	676	990	830	84	2580	24065	U937 (histiocytic lymphoma) cell line conditionally expressing CBFbeta-MYH11 tra	Leukaemia cell	NA	CBFB	NA	GSE46044	GSM1122321_CBFB.bed	1	9623
stably methylated	708	encode_tfbs	0.00330463	0.198615	1	825	1111	899	1111	945	47	2582	24102	ChIP PFSK-1 Sin3Ak-20	PFSK-1	NA	Sin3Ak-20	None	NA	wgEncodeAwgTfbsHaibPfsk1Sin3ak20V0416101UniPk.narrowPeak	1	5950
stably methylated	532	encode_tfbs	0.00326997	0.27853	2	826	1037	778	1037	880	67	2581	24082	ChIP ECC-1 GR	ECC-1	NA	GR	DEX_100nM	NA	wgEncodeAwgTfbsHaibEcc1GrV0416102Dex100nmUniPk.narrowPeak	1	9255
stably methylated	167	cistrome_epigenome	0.00305997	0.329202	3	827	993	676	993	832	85	2580	24064	cistrome_epigenome LnCaP H3K4me3	LnCaP	prostate	H3K4me3	EtOH(16hr)	NA	Human_LnCaP_H3K4me3_EtOH-16hr_Chinnaiyan.bed	1	16668
stably methylated	213	cistrome_epigenome	0.00300374	0.761373	82	828	492	41	828	454	997	2501	23152	cistrome_epigenome VCaP H3K4me2	VCaP	prostate	H3K4me2	regular medium	NA	Human_VCaP_H3K4me2_regular-medium_Chinnaiyan.bed	1	50201
stably methylated	432	encode_segmentation	0.00298364	0.19447	1	829	1112	899	1112	947	48	2582	24101	TSS Segments	HeLa-S3	NA	NA	NA	ENCODE segmentation	Helas3_TSS.bed	1	21741
stably methylated	698	encode_tfbs	0.00295493	0.468765	8	830	778	449	830	686	159	2575	23990	ChIP K562 USF-1	K562	NA	USF-1	None	NA	wgEncodeAwgTfbsHaibK562Usf1V0416101UniPk.narrowPeak	1	18521
stably methylated	1842	sheffield_dnase	0.00273371	0.270435	2	831	1047	778	1047	885	69	2581	24080	Cervix	NA	NA	NA	NA	NA	1777.bed	1	6756
stably methylated	999	encode_tfbs	0.00269392	0.190493	1	832	1116	899	1116	949	49	2582	24100	ChIP K562 TBP	K562	NA	TBP	None	NA	wgEncodeAwgTfbsSydhK562TbpIggmusUniPk.narrowPeak	1	17558
stably methylated	617	encode_tfbs	0.00265821	0.394991	5	833	886	559	886	759	118	2578	24031	ChIP H1-hESC YY1_(SC-281)	H1-hESC	NA	YY1_(SC-281)	None	NA	wgEncodeAwgTfbsHaibH1hescYy1sc281V0416102UniPk.narrowPeak	1	18328
stably methylated	120	cistrome_cistrome	0.00259271	0.495355	10	834	746	397	834	659	188	2573	23961	cistrome_cistrome U2OS cells ESR2	U2OS cells	osteosarcoma	ESR2	E2(18hr)	NA	Human_U2OS-cells_ESR2_E2-18hr_Leitman.bed	1	26752
stably methylated	365	codex	0.00243239	0.186675	1	835	1118	899	1118	951	50	2582	24099	K562 erythrocytic leukaemia cells (ATCC CCL-243) were grown according to standar	Erythrocytic leukaemia cells	NA	POLR2A	NA	GSE32509	GSM831016_POLR2A.bed	1	35672
stably methylated	937	encode_tfbs	0.00228416	0.262795	2	836	1052	778	1052	889	71	2581	24078	ChIP K562 c-Jun	K562	NA	c-Jun	IFNg6h	NA	wgEncodeAwgTfbsSydhK562CjunIfng6hUniPk.narrowPeak	1	6596
stably methylated	20	cistrome_cistrome	0.0022596	0.676175	40	837	559	90	837	495	549	2543	23600	cistrome_cistrome HepG2 liver cells CEBPa	HepG2 liver cells	liver	CEBPa	No treatment	NA	Human_HepG2-liver-cells_CEBPa_No-treatment_Odom.bed	1	119109
stably methylated	639	encode_tfbs	0.0022416	0.355171	4	838	950	608	950	799	105	2579	24044	ChIP HepG2 JunD	HepG2	NA	JunD	None	NA	wgEncodeAwgTfbsHaibHepg2JundPcr1xUniPk.narrowPeak	1	21614
stably methylated	1042	encode_tfbs	0.00223025	0.564776	17	839	667	261	839	589	280	2566	23869	ChIP U2OS KAP1	U2OS	NA	KAP1	None	NA	wgEncodeAwgTfbsSydhU2osKap1UcdUniPk.narrowPeak	1	14647
stably methylated	46	cistrome_cistrome	0.00219632	0.183008	1	840	1120	899	1120	953	51	2582	24098	cistrome_cistrome MCF-7 ESR1	MCF-7	breast	ESR1	E2(45min)	NA	Human_MCF-7_ESR1_E2-45min_Chinnaiyan.bed	1	12615
stably methylated	914	encode_tfbs	0.00219632	0.183008	1	840	1120	899	1120	953	51	2582	24098	ChIP HUVEC Max	HUVEC	NA	Max	None	NA	wgEncodeAwgTfbsSydhHuvecMaxUniPk.narrowPeak	1	9122
stably methylated	300	codex	0.00201759	0.431877	7	842	827	482	842	717	151	2576	23998	codex T-Cell MYB	T-Cell	NA	MYB	NA	GSE59657	GSM1519635_MYB.bed	1	26035
stably methylated	381	codex	0.00198491	0.468229	9	843	779	415	843	679	179	2574	23970	Kasumi-1 (AML FAB M2) with t(8;21) translocation and RUNX1/ETO siRNA derived fro	Acute Myeloid Leukemia	NA	RUNX1	NA	GSE29225	GSM850824_RUNX1.bed	1	17787
stably methylated	896	encode_tfbs	0.0019832	0.179481	1	844	1123	899	1123	955	52	2582	24097	ChIP HepG2 Mxi1_(AF4185)	HepG2	NA	Mxi1_(AF4185)	None	NA	wgEncodeAwgTfbsSydhHepg2Mxi1UniPk.narrowPeak	1	20371
stably methylated	501	encode_tfbs	0.00192112	0.348503	4	845	957	608	957	803	107	2579	24042	ChIP A549 BCL3	A549	NA	BCL3	EtOH_0.02pct	NA	wgEncodeAwgTfbsHaibA549Bcl3V0422111Etoh02UniPk.narrowPeak	1	7740
stably methylated	379	codex	0.00190755	0.255574	2	846	1059	778	1059	894	73	2581	24076	Acute myeloid leukaemia (AML) M2-subtype cell line from the bone marrow of a 22-	Leukaemia cell	NA	EP300	NA	GSE30254	GSM835863_EP300.bed	1	5120
stably methylated	553	encode_tfbs	0.00190755	0.255574	2	846	1059	778	1059	894	73	2581	24076	ChIP GM12878 NRSF	GM12878	NA	NRSF	None	NA	wgEncodeAwgTfbsHaibGm12878NrsfPcr1xUniPk.narrowPeak	1	6906
stably methylated	500	encode_tfbs	0.00186768	0.30742	3	848	1020	676	1020	848	91	2580	24058	ChIP A549 ATF3	A549	NA	ATF3	EtOH_0.02pct	NA	wgEncodeAwgTfbsHaibA549Atf3V0422111Etoh02UniPk.narrowPeak	1	6580
stably methylated	561	encode_tfbs	0.00186559	0.465608	9	849	789	415	849	684	180	2574	23969	ChIP GM12878 POU2F2	GM12878	NA	POU2F2	None	NA	wgEncodeAwgTfbsHaibGm12878Pou2f2Pcr1xUniPk.narrowPeak	1	22891
stably methylated	185	cistrome_epigenome	0.00182234	0.556728	17	850	672	261	850	594	284	2566	23865	cistrome_epigenome MCF-7 H3K4me3	MCF-7	breast	H3K4me3	E2(45min)	NA	Human_MCF-7_H3K4me3_E2-45min_Ruan.bed	1	41509
stably methylated	619	encode_tfbs	0.00179079	0.176087	1	851	1124	899	1124	958	53	2582	24096	ChIP HCT-116 YY1_(SC-281)	HCT-116	NA	YY1_(SC-281)	None	NA	wgEncodeAwgTfbsHaibHct116Yy1sc281V0416101UniPk.narrowPeak	1	12749
stably methylated	783	encode_tfbs	0.00179079	0.176087	1	851	1124	899	1124	958	53	2582	24096	ChIP GM12892 Pol2	GM12892	NA	Pol2	None	NA	wgEncodeAwgTfbsSydhGm12892Pol2IggmusUniPk.narrowPeak	1	22544
stably methylated	2158	sheffield_dnase	0.00179079	0.176087	1	851	1124	899	1124	958	53	2582	24096	Skin;Epithelial	NA	NA	NA	NA	NA	2207.bed	1	7596
stably methylated	316	codex	0.00177798	0.345262	4	854	970	608	970	811	108	2579	24041	Adult chronic myeloid leukaemia (at blast crisis) cell line carrying t(9;22) tra	Leukaemia cell	NA	FOS	NA	GSE24779	GSM610336_FOS.bed	1	11110
stably methylated	513	encode_tfbs	0.00177798	0.345262	4	854	970	608	970	811	108	2579	24041	ChIP A549 GR	A549	NA	GR	DEX_100nM	NA	wgEncodeAwgTfbsHaibA549GrPcr2xDex100nmUniPk.narrowPeak	1	16720
stably methylated	69	cistrome_cistrome	0.00175814	0.505361	12	856	731	342	856	643	221	2571	23928	cistrome_cistrome MCF-7 PolII	MCF-7	breast	PolII	DMSO(3hr)	NA	Human_MCF-7_PolII_DMSO-3hr_Liu.bed	1	34878
stably methylated	261	codex	0.00175311	0.463016	9	857	792	415	857	688	181	2574	23968	Day 5 of in vitro differentiation with FGF2; BMP4 and B27	Endoderm	NA	FOXA2	NA	GSE46130	GSM1124064_FOXA2.bed	1	31741
stably methylated	1048	encode_tfbs	0.00168597	0.545131	16	858	688	276	858	607	273	2567	23876	ChIP K562 eGFP-JunD	K562	NA	eGFP-JunD	None	NA	wgEncodeAwgTfbsUchicagoK562EjundUniPk.narrowPeak	1	26674
stably methylated	1039	encode_tfbs	0.00161708	0.172819	1	859	1127	899	1127	962	54	2582	24095	ChIP Raji Pol2	Raji	NA	Pol2	None	NA	wgEncodeAwgTfbsSydhRajiPol2UcdUniPk.narrowPeak	1	19732
stably methylated	526	encode_tfbs	0.00159222	0.248738	2	860	1066	778	1066	901	75	2581	24074	ChIP A549 ZBTB33	A549	NA	ZBTB33	EtOH_0.02pct	NA	wgEncodeAwgTfbsHaibA549Zbtb33V0422111Etoh02UniPk.narrowPeak	1	7152
stably methylated	672	encode_tfbs	0.00159222	0.248738	2	860	1066	778	1066	901	75	2581	24074	ChIP K562 ELF1_(SC-631)	K562	NA	ELF1_(SC-631)	None	NA	wgEncodeAwgTfbsHaibK562Elf1sc631V0416102UniPk.narrowPeak	1	27780
stably methylated	869	encode_tfbs	0.001564	0.523083	14	862	711	306	862	626	249	2569	23900	ChIP HeLa-S3 TCF7L2_C9B9_(2565)	HeLa-S3	NA	TCF7L2_C9B9_(2565)	None	NA	wgEncodeAwgTfbsSydhHelas3Tcf7l2c9b92565UcdUniPk.narrowPeak	1	19242
stably methylated	279	codex	0.00154356	0.420662	7	863	851	482	863	732	155	2576	23994	T cell Lymphoblastic Lymphoma cell line carrying t(7;9) translocation (TCRB-NOTC	Lymphoma cell	NA	BRD4	NA	GSE51800	GSM1252941_BRD4.bed	1	23553
stably methylated	883	encode_tfbs	0.00148617	0.396446	6	864	885	512	885	754	141	2577	24008	ChIP HepG2 c-Jun	HepG2	NA	c-Jun	None	NA	wgEncodeAwgTfbsSydhHepg2CjunIggrabUniPk.narrowPeak	1	12672
stably methylated	1132	encode_tfbs	0.00148073	0.66814	42	865	564	81	865	503	583	2541	23566	ChIP HVMF CTCF	HVMF	NA	CTCF	None	NA	wgEncodeAwgTfbsUwHvmfCtcfUniPk.narrowPeak	1	46460
stably methylated	461	encode_tfbs	0.00146024	0.16967	1	866	1130	899	1130	965	55	2582	24094	ChIP H1-hESC EZH2_(39875)	H1-hESC	NA	EZH2_(39875)	None	NA	wgEncodeAwgTfbsBroadH1hescEzh239875UniPk.narrowPeak	1	6370
stably methylated	529	encode_tfbs	0.00140783	0.335889	4	867	982	608	982	819	111	2579	24038	ChIP ECC-1 ERalpha_a	ECC-1	NA	ERalpha_a	Estradiol_10nM	NA	wgEncodeAwgTfbsHaibEcc1EralphaaV0416102Est10nm1hUniPk.narrowPeak	1	16091
stably methylated	291	codex	0.00139758	0.496294	12	868	744	342	868	651	225	2571	23924	codex T-Cell MYB	T-Cell	NA	MYB	NA	GSE59657	GSM1442006_MYB.bed	1	30659
stably methylated	909	encode_tfbs	0.00121309	0.239141	2	869	1074	778	1074	907	78	2581	24071	ChIP HepG2 USF2	HepG2	NA	USF2	None	NA	wgEncodeAwgTfbsSydhHepg2Usf2IggrabUniPk.narrowPeak	1	6291
stably methylated	898	encode_tfbs	0.00119077	0.163703	1	870	1132	899	1132	967	57	2582	24092	ChIP HepG2 p300_(SC-584)	HepG2	NA	p300_(SC-584)	None	NA	wgEncodeAwgTfbsSydhHepg2P300sc582IggrabUniPk.narrowPeak	1	6613
stably methylated	618	encode_tfbs	0.00111291	0.327009	4	871	996	608	996	825	114	2579	24035	ChIP HCT-116 Pol2-4H8	HCT-116	NA	Pol2-4H8	None	NA	wgEncodeAwgTfbsHaibHct116Pol24h8V0416101UniPk.narrowPeak	1	29178
stably methylated	1030	encode_tfbs	0.00104824	0.527535	16	872	704	276	872	617	282	2567	23867	ChIP NB4 Max	NB4	NA	Max	None	NA	wgEncodeAwgTfbsSydhNb4MaxUniPk.narrowPeak	1	34659
stably methylated	282	codex	0.00100483	0.506631	14	873	728	306	873	636	257	2569	23892	codex Endometrial Stromal Cell NR2F2	Endometrial Stromal Cell	NA	NR2F2	NA	GSE52008	GSM1257396_NR2F2.bed	1	19929
stably methylated	65	cistrome_cistrome	0.000993362	0.440919	9	874	816	415	874	702	190	2574	23959	cistrome_cistrome MCF-7 FoxA1	MCF-7	breast	FoxA1	E2(45min)	NA	Human_MCF-7_FoxA1_No-treatment_Brown_2.bed	1	13464
stably methylated	657	encode_tfbs	0.000895217	0.399883	7	875	881	482	881	746	163	2576	23986	ChIP HepG2 USF-1	HepG2	NA	USF-1	None	NA	wgEncodeAwgTfbsHaibHepg2Usf1Pcr1xUniPk.narrowPeak	1	21890
stably methylated	934	encode_tfbs	0.000876935	0.155499	1	876	1135	899	1135	970	60	2582	24089	ChIP K562 c-Jun	K562	NA	c-Jun	IFNa30	NA	wgEncodeAwgTfbsSydhK562CjunIfna30UniPk.narrowPeak	1	8827
stably methylated	720	encode_tfbs	0.000851187	0.465192	11	877	790	364	877	677	220	2572	23929	ChIP SK-N-SH_RA USF1_(SC-8983)	SK-N-SH_RA	NA	USF1_(SC-8983)	None	NA	wgEncodeAwgTfbsHaibSknshraUsf1sc8983V0416102UniPk.narrowPeak	1	19622
stably methylated	522	encode_tfbs	0.000811455	0.315871	4	878	1010	608	1010	832	118	2579	24031	ChIP A549 USF-1	A549	NA	USF-1	DEX_100nM	NA	wgEncodeAwgTfbsHaibA549Usf1Pcr1xDex100nmUniPk.narrowPeak	1	11980
stably methylated	580	encode_tfbs	0.000809131	0.276867	3	879	1039	676	1039	865	101	2580	24048	ChIP GM12891 POU2F2	GM12891	NA	POU2F2	None	NA	wgEncodeAwgTfbsHaibGm12891Pou2f2Pcr1xUniPk.narrowPeak	1	14630
stably methylated	1006	encode_tfbs	0.000768135	0.431756	9	880	828	415	880	708	194	2574	23955	ChIP K562 Znf143_(16618-1-AP)	K562	NA	Znf143_(16618-1-AP)	None	NA	wgEncodeAwgTfbsSydhK562Znf143IggrabUniPk.narrowPeak	1	29069
stably methylated	608	encode_tfbs	0.000743557	0.274142	3	881	1044	676	1044	867	102	2580	24047	ChIP H1-hESC SP1	H1-hESC	NA	SP1	None	NA	wgEncodeAwgTfbsHaibH1hescSp1Pcr1xUniPk.narrowPeak	1	15110
stably methylated	805	encode_tfbs	0.000743557	0.274142	3	881	1044	676	1044	867	102	2580	24047	ChIP H1-hESC JunD	H1-hESC	NA	JunD	None	NA	wgEncodeAwgTfbsSydhH1hescJundIggrabUniPk.narrowPeak	1	9550
stably methylated	807	encode_tfbs	0.000728623	0.370038	6	883	936	512	936	777	151	2577	23998	ChIP H1-hESC Max	H1-hESC	NA	Max	None	NA	wgEncodeAwgTfbsSydhH1hescMaxUcdUniPk.narrowPeak	1	11129
stably methylated	188	cistrome_epigenome	0.000715167	0.15047	1	884	1136	899	1136	973	62	2582	24087	cistrome_epigenome MCF-7 H3K9ac	MCF-7	breast	H3K9ac	No treatment	NA	Human_MCF-7_H3K9ac_No-treatment_Brown.bed	1	9636
stably methylated	3	cistrome_cistrome	0.000702351	0.342457	5	885	972	559	972	805	136	2578	24013	cistrome_cistrome A594 cells NR3C1	A594 cells	lung	NR3C1	EtOH(1hr)	NA	Human_A594--cells_NR3C1_EtOH-1hr_Myers.bed	1	9793
stably methylated	965	encode_tfbs	0.000702351	0.342457	5	885	972	559	972	805	136	2578	24013	ChIP K562 Max	K562	NA	Max	None	NA	wgEncodeAwgTfbsSydhK562MaxIggrabUniPk.narrowPeak	1	31436
stably methylated	435	encode_segmentation	0.000690675	0.470929	12	887	776	342	887	668	237	2571	23912	Enhancers Segments	Hepg2	NA	NA	NA	ENCODE segmentation	Hepg2_E.bed	1	47879
stably methylated	154	cistrome_epigenome	0.000661601	0.409134	8	888	864	449	888	734	182	2575	23967	cistrome_epigenome CS58.LnCaP H3K4me3	CS58.LnCaP	prostate	H3K4me3	R1881(16hr)	NA	Human_CS58.LnCaP_H3K4me3_R1881-16hr_Chinnaiyan.bed	1	22924
stably methylated	15	cistrome_cistrome	0.000651156	0.339943	5	889	976	559	976	808	137	2578	24012	cistrome_cistrome Caco-2(proliferating) CDX2	Caco-2(proliferating)	intestine	CDX2	No treatment	NA	Human_Caco-2-proliferating_CDX2_No-treatment_Shivdasani.bed	1	22863
stably methylated	1026	encode_tfbs	0.000645849	0.148075	1	890	1138	899	1138	976	63	2582	24086	ChIP MCF-7 HA-E2F1	MCF-7	NA	HA-E2F1	None	NA	wgEncodeAwgTfbsSydhMcf7Hae2f1UcdUniPk.narrowPeak	1	21946
stably methylated	112	cistrome_cistrome	0.000640548	0.219384	2	891	1092	778	1092	920	85	2581	24064	cistrome_cistrome RWPE ERG	RWPE	prostate	ERG	ERG overexpression	NA	Human_RWPE_ERG_ERG-overexpression_Chinnaiyan.bed	1	13239
stably methylated	304	codex	0.000630452	0.36517	6	892	940	512	940	781	153	2577	23996	codex T-Cell TAL1	T-Cell	NA	TAL1	NA	GSE59657	GSM1519646_TAL1.bed	1	18234
stably methylated	12	cistrome_cistrome	0.000609054	0.555141	22	893	675	211	893	593	368	2561	23781	cistrome_cistrome Caco-2(differentiated) CDX2	Caco-2(differentiated)	intestine	CDX2	No treatment	NA	Human_Caco-2-differentiated_CDX2_No-treatment_Shivdasani.bed	1	39243
stably methylated	303	codex	0.000590064	0.305464	4	894	1022	608	1022	841	122	2579	24027	codex T-Cell MYB	T-Cell	NA	MYB	NA	GSE59657	GSM1519643_MYB.bed	1	21401
stably methylated	850	encode_tfbs	0.000589559	0.452729	11	895	806	364	895	688	226	2572	23923	ChIP HeLa-S3 Max	HeLa-S3	NA	Max	None	NA	wgEncodeAwgTfbsSydhHelas3MaxIggrabUniPk.narrowPeak	1	29647
stably methylated	938	encode_tfbs	0.000583251	0.145756	1	896	1139	899	1139	978	64	2582	24085	ChIP K562 c-Jun	K562	NA	c-Jun	None	NA	wgEncodeAwgTfbsSydhK562CjunUniPk.narrowPeak	1	9848
stably methylated	272	codex	0.00057534	0.497945	15	897	741	293	897	644	280	2568	23869	T cell Lymphoblastic Lymphoma cell line carrying t(7;9) translocation (TCRB-NOTC	Lymphoma cell	NA	ETS1	NA	GSE51800	GSM1252929_ETS1.bed	1	41378
stably methylated	521	encode_tfbs	0.000543819	0.496152	15	898	745	293	898	645	281	2568	23868	ChIP A549 TCF12	A549	NA	TCF12	EtOH_0.02pct	NA	wgEncodeAwgTfbsHaibA549Tcf12V0422111Etoh02UniPk.narrowPeak	1	20896
stably methylated	678	encode_tfbs	0.000540448	0.402449	8	899	877	449	899	742	185	2575	23964	ChIP K562 Max	K562	NA	Max	None	NA	wgEncodeAwgTfbsHaibK562MaxV0416102UniPk.narrowPeak	1	46171
stably methylated	649	encode_tfbs	0.000533195	0.214323	2	900	1098	778	1098	925	87	2581	24062	ChIP HepG2 RXRA	HepG2	NA	RXRA	None	NA	wgEncodeAwgTfbsHaibHepg2RxraPcr1xUniPk.narrowPeak	1	17063
stably methylated	385	codex	0.000526723	0.143507	1	901	1140	899	1140	980	65	2582	24084	codex Embryonic Stem Cell SMC3	Embryonic Stem Cell	NA	SMC3	NA	GSE36578	GSM897119_SMC3.bed	1	4240
stably methylated	959	encode_tfbs	0.000526723	0.143507	1	901	1140	899	1140	980	65	2582	24084	ChIP K562 IRF1	K562	NA	IRF1	IFNg30	NA	wgEncodeAwgTfbsSydhK562Irf1Ifng30UniPk.narrowPeak	1	10323
stably methylated	877	encode_tfbs	0.000519642	0.418698	9	903	854	415	903	724	200	2574	23949	ChIP HepG2 ARID3A_(NB100-279)	HepG2	NA	ARID3A_(NB100-279)	None	NA	wgEncodeAwgTfbsSydhHepg2Arid3anb100279IggrabUniPk.narrowPeak	1	17622
stably methylated	183	cistrome_epigenome	0.000516978	0.593317	30	904	644	136	904	561	469	2553	23680	cistrome_epigenome MCF-7 H3K4me3	MCF-7	breast	H3K4me3	DMSO(3hr)	NA	Human_MCF-7_H3K4me3_DMSO-3hr_Liu.bed	1	41328
stably methylated	1114	encode_tfbs	0.000516978	0.593317	30	904	644	136	904	561	469	2553	23680	ChIP HCFaa CTCF	HCFaa	NA	CTCF	None	NA	wgEncodeAwgTfbsUwHcfaaCtcfUniPk.narrowPeak	1	41571
stably methylated	260	codex	0.000509814	0.556035	23	906	673	195	906	591	384	2560	23765	Day 5 of in vitro differentiation with FGF2; BMP4 and B27	Endoderm	NA	FOXA2	NA	GSE46130	GSM1124063_FOXA2.bed	1	34457
stably methylated	943	encode_tfbs	0.000486225	0.261277	3	907	1053	676	1053	879	107	2580	24042	ChIP K562 c-Myc	K562	NA	c-Myc	None	NA	wgEncodeAwgTfbsSydhK562CmycIggrabUniPk.narrowPeak	1	24153
stably methylated	377	codex	0.000475674	0.141327	1	908	1142	899	1142	983	66	2582	24083	K562 erythrocytic leukaemia cells (ATCC CCL-243) were grown according to standar	Embryonic Stem Cell	NA	SAP30	NA	GSE32509	GSM831040_SAP30.bed	1	16520
stably methylated	812	encode_tfbs	0.000463864	0.298096	4	909	1028	608	1028	848	125	2579	24024	ChIP H1-hESC SIN3A_(NB600-1263)	H1-hESC	NA	SIN3A_(NB600-1263)	None	NA	wgEncodeAwgTfbsSydhH1hescSin3anb6001263IggrabUniPk.narrowPeak	1	21309
stably methylated	201	cistrome_epigenome	0.000461791	0.553108	23	910	677	195	910	594	386	2560	23763	cistrome_epigenome T47D H3K4me1	T47D	breast	H3K4me1	DMSO(45min-3hr)	NA	Human_T47D_H3K4me1_DMSO-45min-3hr_Liu.bed	1	44002
stably methylated	599	encode_tfbs	0.000446435	0.258847	3	911	1055	676	1055	881	108	2580	24041	ChIP H1-hESC NRSF	H1-hESC	NA	NRSF	None	NA	wgEncodeAwgTfbsHaibH1hescNrsfV0416102UniPk.narrowPeak	1	13286
stably methylated	642	encode_tfbs	0.000444887	0.327905	5	912	995	559	995	822	142	2578	24007	ChIP HepG2 NFIC_(SC-81335)	HepG2	NA	NFIC_(SC-81335)	None	NA	wgEncodeAwgTfbsHaibHepg2Nficsc81335V0422111UniPk.narrowPeak	1	16091
stably methylated	302	codex	0.000412049	0.325599	5	913	997	559	997	823	143	2578	24006	codex T-Cell MYB	T-Cell	NA	MYB	NA	GSE59657	GSM1519641_MYB.bed	1	24032
stably methylated	638	encode_tfbs	0.00040463	0.207153	2	914	1101	778	1101	931	90	2581	24059	ChIP HepG2 HNF4G_(SC-6558)	HepG2	NA	HNF4G_(SC-6558)	None	NA	wgEncodeAwgTfbsHaibHepg2Hnf4gsc6558V0416101UniPk.narrowPeak	1	20384
stably methylated	729	encode_tfbs	0.000387941	0.137159	1	915	1143	899	1143	986	68	2582	24081	ChIP U87 NRSF	U87	NA	NRSF	None	NA	wgEncodeAwgTfbsHaibU87NrsfPcr2xUniPk.narrowPeak	1	11746
stably methylated	890	encode_tfbs	0.000362996	0.52604	20	916	707	228	916	617	353	2563	23796	ChIP HepG2 JunD	HepG2	NA	JunD	None	NA	wgEncodeAwgTfbsSydhHepg2JundIggrabUniPk.narrowPeak	1	32275
stably methylated	838	encode_tfbs	0.00035101	0.34691	6	917	958	512	958	796	161	2577	23988	ChIP HeLa-S3 COREST_(sc-30189)	HeLa-S3	NA	COREST_(sc-30189)	None	NA	wgEncodeAwgTfbsSydhHelas3Corestsc30189IggrabUniPk.narrowPeak	1	16322
stably methylated	726	encode_tfbs	0.000331941	0.499681	17	918	740	261	918	640	316	2566	23833	ChIP T-47D FOXA1_(SC-6553)	T-47D	NA	FOXA1_(SC-6553)	DMSO_0.02pct	NA	wgEncodeAwgTfbsHaibT47dFoxa1sc6553V0416102Dm002p1hUniPk.narrowPeak	1	41555
stably methylated	61	cistrome_cistrome	0.000327067	0.318868	5	919	1007	559	1007	828	146	2578	24003	cistrome_cistrome MCF-7 FoxA1	MCF-7	breast	FoxA1	DMSO(45min-3hr)	NA	Human_MCF-7_FoxA1_DMSO-45min-3hr_Liu.bed	1	8739
stably methylated	661	encode_tfbs	0.00032537	0.480573	15	920	767	293	920	660	290	2568	23859	ChIP HUVEC Pol2-4H8	HUVEC	NA	Pol2-4H8	None	NA	wgEncodeAwgTfbsHaibHuvecPol24h8V0416101UniPk.narrowPeak	1	32525
stably methylated	512	encode_tfbs	0.00031685	0.249561	3	921	1065	676	1065	887	112	2580	24037	ChIP A549 GR	A549	NA	GR	DEX_5nM	NA	wgEncodeAwgTfbsHaibA549GrPcr1xDex5nmUniPk.narrowPeak	1	10279
stably methylated	600	encode_tfbs	0.00031639	0.133229	1	922	1144	899	1144	988	70	2582	24079	ChIP H1-hESC p300	H1-hESC	NA	p300	None	NA	wgEncodeAwgTfbsHaibH1hescP300V0416102UniPk.narrowPeak	1	8934
stably methylated	405	codex	0.000307101	0.478902	15	923	770	293	923	662	291	2568	23858	ChIP-seq_ICN1_HPB-ALL. ChIP assays were performed essentially as previously desc	T-cell acute lymphoblastic leukemia cells	NA	NOTCH1	NA	GSE39263	GSM959056_ZNF143.bed	1	43398
stably methylated	524	encode_tfbs	0.000306795	0.200446	2	924	1107	778	1107	936	93	2581	24056	ChIP A549 USF-1	A549	NA	USF-1	EtOH_0.02pct	NA	wgEncodeAwgTfbsHaibA549Usf1V0422111Etoh02UniPk.narrowPeak	1	8004
stably methylated	662	encode_tfbs	0.000306795	0.200446	2	924	1107	778	1107	936	93	2581	24056	ChIP HUVEC Pol2	HUVEC	NA	Pol2	None	NA	wgEncodeAwgTfbsHaibHuvecPol2Pcr1xUniPk.narrowPeak	1	19254
stably methylated	1044	encode_tfbs	0.000306795	0.200446	2	924	1107	778	1107	936	93	2581	24056	ChIP K562 eGFP-FOS	K562	NA	eGFP-FOS	None	NA	wgEncodeAwgTfbsUchicagoK562EfosUniPk.narrowPeak	1	10256
stably methylated	262	codex	0.000302736	0.316686	5	927	1009	559	1009	832	147	2578	24002	codex Embryonic Stem Cell POU5F1	Embryonic Stem Cell	NA	POU5F1	NA	GSE46130	GSM1124067_POU5F1.bed	1	10380
stably methylated	823	encode_tfbs	0.000291993	0.383635	8	928	911	449	928	763	194	2575	23955	ChIP HEK293-T-REx ZNF263	HEK293-T-REx	NA	ZNF263	None	NA	wgEncodeAwgTfbsSydhHek293tZnf263UcdUniPk.narrowPeak	1	31453
stably methylated	961	encode_tfbs	0.000278024	0.429687	11	929	830	364	929	708	238	2572	23911	ChIP K562 JunD	K562	NA	JunD	None	NA	wgEncodeAwgTfbsSydhK562JundIggrabUniPk.narrowPeak	1	40052
stably methylated	59	cistrome_cistrome	0.000254213	0.379688	8	930	913	449	930	764	196	2575	23953	cistrome_cistrome MCF-7 ESR1	MCF-7	breast	ESR1	Tam	NA	Human_MCF-7_ESR1_Tam_Stunnenberg.bed	1	24900
stably methylated	916	encode_tfbs	0.00024854	0.605689	38	931	636	99	931	555	581	2545	23568	ChIP IMR90 CEBPB	IMR90	NA	CEBPB	None	NA	wgEncodeAwgTfbsSydhImr90CebpbIggrabUniPk.narrowPeak	1	70445
stably methylated	441	encode_segmentation	0.000243658	0.727278	106	932	517	27	932	492	1342	2477	22807	CTCF Segments	Huvec	NA	NA	NA	ENCODE segmentation	Huvec_CTCF.bed	1	56516
stably methylated	936	encode_tfbs	0.000233028	0.127738	1	933	1145	899	1145	992	73	2582	24076	ChIP K562 c-Jun	K562	NA	c-Jun	IFNg30	NA	wgEncodeAwgTfbsSydhK562CjunIfng30UniPk.narrowPeak	1	8587
stably methylated	228	codex	0.000229893	0.437358	12	934	821	342	934	699	255	2571	23894	Juvenile acute myeloid leukaemia cell line carrying t(8;21) translocation RUNX1-	Leukaemia cell	NA	TCF3	NA	GSE43834	GSM1082309_E2A_TCF3.bed	1	43270
stably methylated	918	encode_tfbs	0.000225107	0.512768	20	935	725	228	935	629	362	2563	23787	ChIP IMR90 MafK_(ab50322)	IMR90	NA	MafK_(ab50322)	None	NA	wgEncodeAwgTfbsSydhImr90MafkIggrabUniPk.narrowPeak	1	40788
stably methylated	656	encode_tfbs	0.000223527	0.277971	4	936	1038	608	1038	861	134	2579	24015	ChIP HepG2 TEAD4_(SC-101184)	HepG2	NA	TEAD4_(SC-101184)	None	NA	wgEncodeAwgTfbsHaibHepg2Tead4sc101184V0422111UniPk.narrowPeak	1	15160
stably methylated	1115	encode_tfbs	0.000215044	0.630109	47	937	603	68	937	536	690	2536	23459	ChIP HCM CTCF	HCM	NA	CTCF	None	NA	wgEncodeAwgTfbsUwHcmCtcfUniPk.narrowPeak	1	50703
stably methylated	155	cistrome_epigenome	0.000208387	0.769022	169	938	487	16	938	480	2015	2414	22134	cistrome_epigenome Caco-2(differentiated) H3K4me2	Caco-2(differentiated)	intestine	H3K4me2	No treatment	NA	Human_Caco-2-differentiated_H3K4me2_No-treatment_Shivdasani.bed	1	125160
stably methylated	364	codex	0.000193063	0.190179	2	939	1117	778	1117	945	98	2581	24051	K562 erythrocytic leukaemia cells (ATCC CCL-243) were grown according to standar	Erythrocytic leukaemia cells	NA	REST	NA	GSE32509	GSM831015_REST.bed	1	5610
stably methylated	148	cistrome_cistrome	0.000192525	0.588301	35	940	650	112	940	567	551	2548	23598	cistrome_cistrome normal liver cells HNF4A	normal liver cells	liver	HNF4A	No treatment	NA	Human_normal-liver-cells_HNF4A_No-treatment_Odom.bed	1	72335
stably methylated	1027	encode_tfbs	0.000188724	0.236813	3	941	1076	676	1076	898	118	2580	24031	ChIP MCF-7 TCF7L2	MCF-7	NA	TCF7L2	None	NA	wgEncodeAwgTfbsSydhMcf7Tcf7l2UcdUniPk.narrowPeak	1	10293
stably methylated	1138	encode_tfbs	0.000187472	0.540387	25	942	690	176	942	603	429	2558	23720	ChIP NHLF CTCF	NHLF	NA	CTCF	None	NA	wgEncodeAwgTfbsUwNhlfCtcfUniPk.narrowPeak	1	35446
stably methylated	1116	encode_tfbs	0.000180165	0.62875	48	943	605	66	943	538	706	2535	23443	ChIP HCPEpiC CTCF	HCPEpiC	NA	CTCF	None	NA	wgEncodeAwgTfbsUwHcpeCtcfUniPk.narrowPeak	1	61062
stably methylated	710	encode_tfbs	0.000173036	0.234813	3	944	1077	676	1077	899	119	2580	24030	ChIP SK-N-MC FOXP2	SK-N-MC	NA	FOXP2	None	NA	wgEncodeAwgTfbsHaibSknmcFoxp2Pcr2xUniPk.narrowPeak	1	14695
stably methylated	57	cistrome_cistrome	0.000142152	0.397214	10	945	884	397	945	742	234	2573	23915	cistrome_cistrome MCF-7 ESR1	MCF-7	breast	ESR1	No treatment	NA	Human_MCF-7_ESR1_No-treatment_Odom.bed	1	29129
stably methylated	919	encode_tfbs	0.000126404	0.118007	1	946	1149	899	1149	998	79	2582	24070	ChIP IMR90 Pol2	IMR90	NA	Pol2	None	NA	wgEncodeAwgTfbsSydhImr90Pol2IggrabUniPk.narrowPeak	1	17647
stably methylated	651	encode_tfbs	0.000125698	0.264094	4	947	1051	608	1051	869	141	2579	24008	ChIP HepG2 SP1	HepG2	NA	SP1	None	NA	wgEncodeAwgTfbsHaibHepg2Sp1Pcr1xUniPk.narrowPeak	1	25477
stably methylated	274	codex	0.000122973	0.318971	6	948	1006	512	1006	822	175	2577	23974	T cell Lymphoblastic Lymphoma cell line carrying t(7;9) translocation (TCRB-NOTC	Lymphoma cell	NA	RUNX1	NA	GSE51800	GSM1252931_RUNX1.bed	1	26549
stably methylated	713	encode_tfbs	0.000121233	0.18091	2	949	1122	778	1122	950	103	2581	24046	ChIP SK-N-SH NRSF	SK-N-SH	NA	NRSF	None	NA	wgEncodeAwgTfbsHaibSknshNrsfV0416101UniPk.narrowPeak	1	11029
stably methylated	156	cistrome_epigenome	0.000120847	0.751013	153	950	498	19	950	489	1868	2430	22281	cistrome_epigenome Caco-2(proliferating) H3K4me2	Caco-2(proliferating)	intestine	H3K4me2	No treatment	NA	Human_Caco-2-proliferating_H3K4me2_No-treatment_Shivdasani.bed	1	105110
stably methylated	426	encode_segmentation	0.000118447	0.634684	54	951	597	56	951	535	786	2529	23363	Weak Enhancer Segments	H1hesc	NA	NA	NA	ENCODE segmentation	H1hesc_WE.bed	1	123430
stably methylated	1057	encode_tfbs	0.000113458	0.339074	7	952	979	482	979	804	192	2576	23957	ChIP GM12891 CTCF	GM12891	NA	CTCF	None	NA	wgEncodeAwgTfbsUtaGm12891CtcfUniPk.narrowPeak	1	42632
stably methylated	127	cistrome_cistrome	0.000112622	0.452147	15	953	807	293	953	684	308	2568	23841	cistrome_cistrome UPR9 cells RXR	UPR9 cells	hematopoietic stem cell	RXR	Zinc(5hr)	NA	Human_UPR9-cells_RXR_Zinc-5hr_Stunnenberg.bed	1	28640
stably methylated	433	encode_segmentation	0.000107711	0.63957	57	954	591	52	954	532	823	2526	23326	Weak Enhancer Segments	HeLa-S3	NA	NA	NA	ENCODE segmentation	Helas3_WE.bed	1	62184
stably methylated	663	encode_tfbs	0.000103087	0.115084	1	955	1150	899	1150	1000	81	2582	24068	ChIP K562 ATF3	K562	NA	ATF3	None	NA	wgEncodeAwgTfbsHaibK562Atf3V0416101UniPk.narrowPeak	1	16011
stably methylated	1123	encode_tfbs	9.32803e-05	0.599705	43	956	642	79	956	559	663	2540	23486	ChIP HFF-Myc CTCF	HFF-Myc	NA	CTCF	None	NA	wgEncodeAwgTfbsUwHffmycCtcfUniPk.narrowPeak	1	43821
stably methylated	627	encode_tfbs	9.30944e-05	0.113676	1	957	1151	899	1151	1000	82	2582	24067	ChIP HepG2 CEBPB_(SC-150)	HepG2	NA	CEBPB_(SC-150)	None	NA	wgEncodeAwgTfbsHaibHepg2Cebpbsc150V0416101UniPk.narrowPeak	1	18125
stably methylated	317	codex	8.82529e-05	0.352476	8	958	951	449	958	786	211	2575	23938	Adult chronic myeloid leukaemia (at blast crisis) cell line carrying t(9;22) tra	Leukaemia cell	NA	FOSB	NA	GSE24779	GSM610337_FOSB.bed	1	23883
stably methylated	712	encode_tfbs	8.6068e-05	0.219948	3	959	1091	676	1091	909	127	2580	24022	ChIP SK-N-SH NRSF	SK-N-SH	NA	NRSF	None	NA	wgEncodeAwgTfbsHaibSknshNrsfPcr2xUniPk.narrowPeak	1	18845
stably methylated	926	encode_tfbs	7.88346e-05	0.218221	3	960	1093	676	1093	910	128	2580	24021	ChIP K562 BHLHE40_(NB100-1800)	K562	NA	BHLHE40_(NB100-1800)	None	NA	wgEncodeAwgTfbsSydhK562Bhlhe40nb100IggrabUniPk.narrowPeak	1	22497
stably methylated	645	encode_tfbs	7.77823e-05	0.30832	6	961	1019	512	1019	831	181	2577	23968	ChIP HepG2 p300	HepG2	NA	p300	None	NA	wgEncodeAwgTfbsHaibHepg2P300V0416101UniPk.narrowPeak	1	27913
stably methylated	867	encode_tfbs	7.63623e-05	0.253251	4	962	1061	608	1061	877	147	2579	24002	ChIP HeLa-S3 TBP	HeLa-S3	NA	TBP	None	NA	wgEncodeAwgTfbsSydhHelas3TbpIggrabUniPk.narrowPeak	1	18489
stably methylated	636	encode_tfbs	7.59205e-05	0.11096	1	963	1153	899	1153	1000	84	2582	24065	ChIP HepG2 HDAC2_(SC-6296)	HepG2	NA	HDAC2_(SC-6296)	None	NA	wgEncodeAwgTfbsHaibHepg2Hdac2sc6296V0416101UniPk.narrowPeak	1	18836
stably methylated	835	encode_tfbs	7.22016e-05	0.21652	3	964	1097	676	1097	912	129	2580	24020	ChIP HeLa-S3 CHD2_(AB68301)	HeLa-S3	NA	CHD2_(AB68301)	None	NA	wgEncodeAwgTfbsSydhHelas3Chd2IggrabUniPk.narrowPeak	1	20500
stably methylated	574	encode_tfbs	7.20317e-05	0.306613	6	965	1021	512	1021	833	182	2577	23967	ChIP GM12878 YY1_(SC-281)	GM12878	NA	YY1_(SC-281)	None	NA	wgEncodeAwgTfbsHaibGm12878Yy1sc281Pcr1xUniPk.narrowPeak	1	30994
stably methylated	866	encode_tfbs	6.16146e-05	0.427462	14	966	834	306	966	702	304	2569	23845	ChIP HeLa-S3 STAT3	HeLa-S3	NA	STAT3	None	NA	wgEncodeAwgTfbsSydhHelas3Stat3IggrabUniPk.narrowPeak	1	13834
stably methylated	878	encode_tfbs	5.59117e-05	0.10712	1	967	1154	899	1154	1010	87	2582	24062	ChIP HepG2 BHLHE40_(NB100-1800)	HepG2	NA	BHLHE40_(NB100-1800)	None	NA	wgEncodeAwgTfbsSydhHepg2Bhlhe40cIggrabUniPk.narrowPeak	1	14628
stably methylated	177	cistrome_epigenome	5.48017e-05	0.611573	51	968	630	61	968	553	770	2532	23379	cistrome_epigenome MCF-7 H3K27me3	MCF-7	breast	H3K27me3	E2(3hr)	NA	Human_MCF-7_H3K27me3_E2-3hr_Liu.bed	1	49075
stably methylated	1019	encode_tfbs	4.95642e-05	0.339487	8	969	977	449	977	798	219	2575	23930	ChIP MCF10A-Er-Src STAT3	MCF10A-Er-Src	NA	STAT3	EtOH_0.01pct	NA	wgEncodeAwgTfbsSydhMcf10aesStat3Etoh01UniPk.narrowPeak	1	12334
stably methylated	181	cistrome_epigenome	4.16513e-05	0.407635	13	970	866	322	970	719	296	2570	23853	cistrome_epigenome MCF-7 H3K4me2	MCF-7	breast	H3K4me2	E2(6hr)	NA	Human_MCF-7_H3K4me2_E2-6hr_Barton.bed	1	54266
stably methylated	175	cistrome_epigenome	4.05106e-05	0.456016	18	971	799	248	971	673	366	2565	23783	cistrome_epigenome MCF-7 H3K14ac	MCF-7	breast	H3K14ac	E2(3hr)	NA	Human_MCF-7_H3K14ac_E2-3hr_Liu.bed	1	53396
stably methylated	425	encode_segmentation	3.89171e-05	0.205316	3	972	1102	676	1102	917	136	2580	24013	TSS Segments	H1hesc	NA	NA	NA	ENCODE segmentation	H1hesc_TSS.bed	1	28620
stably methylated	186	cistrome_epigenome	3.79324e-05	0.393625	12	973	890	342	973	735	283	2571	23866	cistrome_epigenome MCF-7 H3K9ac	MCF-7	breast	H3K9ac	DMSO(3hr)	NA	Human_MCF-7_H3K9ac_DMSO-3hr_Liu.bed	1	37717
stably methylated	715	encode_tfbs	3.71826e-05	0.102395	1	974	1155	899	1155	1010	91	2582	24058	ChIP SK-N-SH Sin3Ak-20	SK-N-SH	NA	Sin3Ak-20	None	NA	wgEncodeAwgTfbsHaibSknshSin3ak20V0416101UniPk.narrowPeak	1	15561
stably methylated	634	encode_tfbs	3.62607e-05	0.379677	11	975	914	364	975	751	269	2572	23880	ChIP HepG2 FOXA2_(SC-6554)	HepG2	NA	FOXA2_(SC-6554)	None	NA	wgEncodeAwgTfbsHaibHepg2Foxa2sc6554V0416101UniPk.narrowPeak	1	40989
stably methylated	179	cistrome_epigenome	3.49181e-05	0.415014	14	976	859	306	976	714	313	2569	23836	cistrome_epigenome MCF-7 H3K4me1	MCF-7	breast	H3K4me1	E2(3hr)	NA	Human_MCF-7_H3K4me1_E2-3hr_Liu.bed	1	95807
stably methylated	1098	encode_tfbs	3.13177e-05	0.480687	22	977	766	211	977	651	424	2561	23725	ChIP AoAF CTCF	AoAF	NA	CTCF	None	NA	wgEncodeAwgTfbsUwAoafCtcfUniPk.narrowPeak	1	45960
stably methylated	818	encode_tfbs	2.72806e-05	0.199417	3	978	1110	676	1110	921	140	2580	24009	ChIP HCT-116 TCF7L2	HCT-116	NA	TCF7L2	None	NA	wgEncodeAwgTfbsSydhHct116Tcf7l2UcdUniPk.narrowPeak	1	19463
stably methylated	471	encode_tfbs	2.47757e-05	0.559538	39	979	670	93	979	581	644	2544	23505	ChIP HSMM CTCF	HSMM	NA	CTCF	None	NA	wgEncodeAwgTfbsBroadHsmmCtcfUniPk.narrowPeak	1	50924
stably methylated	176	cistrome_epigenome	2.41832e-05	0.427551	16	980	833	276	980	696	347	2567	23802	cistrome_epigenome MCF-7 H3K27me3	MCF-7	breast	H3K27me3	DMSO(3hr)	NA	Human_MCF-7_H3K27me3_DMSO-3hr_Liu.bed	1	31472
stably methylated	632	encode_tfbs	2.41007e-05	0.3713	11	981	935	364	981	760	275	2572	23874	ChIP HepG2 FOXA1_(SC-101058)	HepG2	NA	FOXA1_(SC-101058)	None	NA	wgEncodeAwgTfbsHaibHepg2Foxa1sc101058V0416101UniPk.narrowPeak	1	43114
stably methylated	834	encode_tfbs	2.1572e-05	0.229659	4	982	1084	608	1084	891	162	2579	23987	ChIP HeLa-S3 c-Fos	HeLa-S3	NA	c-Fos	None	NA	wgEncodeAwgTfbsSydhHelas3CfosUniPk.narrowPeak	1	9325
stably methylated	633	encode_tfbs	2.09101e-05	0.404535	14	983	875	306	983	721	321	2569	23828	ChIP HepG2 FOXA1_(SC-6553)	HepG2	NA	FOXA1_(SC-6553)	None	NA	wgEncodeAwgTfbsHaibHepg2Foxa1sc6553V0416101UniPk.narrowPeak	1	51264
stably methylated	251	codex	2.01627e-05	0.0960372	1	984	1156	899	1156	1010	97	2582	24052	Acute myelomonocytic leukaemia cell line carrying inv(16) translocation (CBFbeta	Leukaemia cell	NA	ERG	NA	GSE46044	GSM1122314_ERG.bed	1	25083
stably methylated	1131	encode_tfbs	2.00682e-05	0.423833	16	985	848	276	985	703	350	2567	23799	ChIP HUVEC CTCF	HUVEC	NA	CTCF	None	NA	wgEncodeAwgTfbsUwHuvecCtcfUniPk.narrowPeak	1	37920
stably methylated	1023	encode_tfbs	1.78557e-05	0.595998	53	986	643	58	986	562	820	2530	23329	ChIP MCF10A-Er-Src STAT3	MCF10A-Er-Src	NA	STAT3	4OHTAM_1uM_36hr	NA	wgEncodeAwgTfbsSydhMcf10aesStat3TamUniPk.narrowPeak	1	44494
stably methylated	511	encode_tfbs	1.76981e-05	0.278809	6	987	1036	512	1036	845	200	2577	23949	ChIP A549 GR	A549	NA	GR	DEX_50nM	NA	wgEncodeAwgTfbsHaibA549GrPcr1xDex50nmUniPk.narrowPeak	1	23324
stably methylated	499	encode_tfbs	1.74849e-05	0.603034	56	988	640	53	988	560	856	2527	23293	ChIP Osteobl CTCF	Osteobl	NA	CTCF	None	NA	wgEncodeAwgTfbsBroadOsteoblCtcfUniPk.narrowPeak	1	56264
stably methylated	340	codex	1.61502e-05	0.474241	23	989	773	195	989	652	449	2560	23700	Peripheral blood (bone marrow mononuclear CD34+) cells from non-t(8;21) AML pati	Acute Myeloid Leukemia	NA	RUNX1	NA	GSE29225	GSM722708_RUNX1.bed	1	44582
stably methylated	1083	encode_tfbs	1.61373e-05	0.39949	14	990	882	306	990	726	325	2569	23824	ChIP MCF-7 CTCF	MCF-7	NA	CTCF	serum_starved_media	NA	wgEncodeAwgTfbsUtaMcf7CtcfSerumstvdUniPk.narrowPeak	1	54343
stably methylated	631	encode_tfbs	1.59687e-05	0.191174	3	991	1115	676	1115	927	146	2580	24003	ChIP HepG2 FOSL2	HepG2	NA	FOSL2	None	NA	wgEncodeAwgTfbsHaibHepg2Fosl2V0416101UniPk.narrowPeak	1	25211
stably methylated	913	encode_tfbs	1.57025e-05	0.497604	27	992	742	151	992	628	502	2556	23647	ChIP HUVEC GATA-2	HUVEC	NA	GATA-2	None	NA	wgEncodeAwgTfbsSydhHuvecGata2UcdUniPk.narrowPeak	1	27454
stably methylated	1095	encode_tfbs	1.47174e-05	0.525891	33	993	708	122	993	608	580	2550	23569	ChIP AG09309 CTCF	AG09309	NA	CTCF	None	NA	wgEncodeAwgTfbsUwAg09309CtcfUniPk.narrowPeak	1	43928
stably methylated	1127	encode_tfbs	1.4184e-05	0.566354	44	994	665	76	994	578	717	2539	23432	ChIP HPAF CTCF	HPAF	NA	CTCF	None	NA	wgEncodeAwgTfbsUwHpafCtcfUniPk.narrowPeak	1	56686
stably methylated	1075	encode_tfbs	1.41299e-05	0.465048	22	995	791	211	995	666	438	2561	23711	ChIP K562 CTCF	K562	NA	CTCF	None	NA	wgEncodeAwgTfbsUtaK562CtcfUniPk.narrowPeak	1	56058
stably methylated	121	cistrome_cistrome	1.23193e-05	0.248532	5	996	1068	559	1068	874	187	2578	23962	cistrome_cistrome U2OS cells ESR2	U2OS cells	osteosarcoma	ESR2	No treatment	NA	Human_U2OS-cells_ESR2_No-treatment_Leitman.bed	1	17418
stably methylated	225	codex	1.04423e-05	0.64395	82	997	587	41	997	542	1170	2501	22979	GM12878 cell from ENCODE project.	B-cells	NA	RUNX3	NA	GSE32465	GSM1010893_RUNX3.bed	1	104018
stably methylated	490	encode_tfbs	1.04399e-05	0.515214	32	998	721	124	998	614	574	2551	23575	ChIP NH-A CTCF	NH-A	NA	CTCF	None	NA	wgEncodeAwgTfbsBroadNhaCtcfUniPk.narrowPeak	1	38474
stably methylated	711	encode_tfbs	1.01965e-05	0.184805	3	999	1119	676	1119	931	151	2580	23998	ChIP SK-N-MC Pol2-4H8	SK-N-MC	NA	Pol2-4H8	None	NA	wgEncodeAwgTfbsHaibSknmcPol24h8V0416101UniPk.narrowPeak	1	24130
stably methylated	1069	encode_tfbs	9.7813e-06	0.379084	13	1000	915	322	1000	746	318	2570	23831	ChIP HepG2 CTCF	HepG2	NA	CTCF	None	NA	wgEncodeAwgTfbsUtaHepg2CtcfUniPk.narrowPeak	1	40800
stably methylated	24	cistrome_cistrome	9.42496e-06	0.409577	16	1001	862	276	1001	713	362	2567	23787	cistrome_cistrome HepG2 liver cells HNF4A	HepG2 liver cells	liver	HNF4A	No treatment	NA	Human_HepG2-liver-cells_HNF4A_No-treatment_Odom.bed	1	56226
stably methylated	668	encode_tfbs	9.14622e-06	0.37788	13	1002	917	322	1002	747	319	2570	23830	ChIP K562 CTCF_(SC-5916)	K562	NA	CTCF_(SC-5916)	None	NA	wgEncodeAwgTfbsHaibK562CtcfcPcr1xUniPk.narrowPeak	1	45603
stably methylated	1082	encode_tfbs	8.55148e-06	0.376684	13	1003	919	322	1003	748	320	2570	23829	ChIP MCF-7 CTCF	MCF-7	NA	CTCF	serum_stimulated_media	NA	wgEncodeAwgTfbsUtaMcf7CtcfSerumstimUniPk.narrowPeak	1	58608
stably methylated	174	cistrome_epigenome	8.43741e-06	0.322524	9	1004	999	415	1004	806	259	2574	23890	cistrome_epigenome MCF-7 H3K14ac	MCF-7	breast	H3K14ac	DMSO(3hr)	NA	Human_MCF-7_H3K14ac_DMSO-3hr_Liu.bed	1	44472
stably methylated	14	cistrome_cistrome	8.16301e-06	0.485741	27	1005	760	151	1005	639	514	2556	23635	cistrome_cistrome Caco-2(differentiated) HNF4A	Caco-2(differentiated)	intestine	HNF4A	No treatment	NA	Human_Caco-2-differentiated_HNF4A_No-treatment_Shivdasani.bed	1	65557
stably methylated	1022	encode_tfbs	7.78213e-06	0.538885	39	1006	692	93	1006	597	668	2544	23481	ChIP MCF10A-Er-Src STAT3	MCF10A-Er-Src	NA	STAT3	4OHTAM_1uM_12hr	NA	wgEncodeAwgTfbsSydhMcf10aesStat3Tam112hHvdUniPk.narrowPeak	1	39908
stably methylated	60	cistrome_cistrome	7.34077e-06	0.385071	14	1007	908	306	1007	740	337	2569	23812	cistrome_cistrome MCF-7 ESR1	MCF-7	breast	ESR1	full media	NA	Human_MCF-7_ESR1_full-media_Hurtado.bed	1	40464
stably methylated	1051	encode_tfbs	6.985e-06	0.373138	13	1008	931	322	1008	754	323	2570	23826	ChIP Fibrobl CTCF	Fibrobl	NA	CTCF	None	NA	wgEncodeAwgTfbsUtaFibroblCtcfUniPk.narrowPeak	1	45978
stably methylated	427	encode_segmentation	6.93776e-06	0.690698	128	1009	550	20	1009	526	1695	2455	22454	CTCF Segments	HeLa-S3	NA	NA	NA	ENCODE segmentation	Helas3_CTCF.bed	1	78385
stably methylated	497	encode_tfbs	6.74828e-06	0.470918	25	1010	777	176	1010	654	491	2558	23658	ChIP NHLF CTCF	NHLF	NA	CTCF	None	NA	wgEncodeAwgTfbsBroadNhlfCtcfUniPk.narrowPeak	1	39537
stably methylated	1060	encode_tfbs	6.6692e-06	0.333732	10	1011	984	397	1011	797	278	2573	23871	ChIP GM19239 CTCF	GM19239	NA	CTCF	None	NA	wgEncodeAwgTfbsUtaGm19239CtcfUniPk.narrowPeak	1	41085
stably methylated	202	cistrome_epigenome	5.99559e-06	0.345838	11	1012	966	364	1012	781	295	2572	23854	cistrome_epigenome T47D H3K4me1	T47D	breast	H3K4me1	E2(45min-3hr)	NA	Human_T47D_H3K4me1_E2-45min-3hr_Liu.bed	1	35778
stably methylated	3002	ucsc_features	5.99559e-06	0.345838	11	1012	966	364	1012	781	295	2572	23854	UCSC Evo CpG islands	NA	NA	NA	NA	NA	evoCpg.bed	1	129301
stably methylated	1100	encode_tfbs	5.78719e-06	0.474164	26	1014	774	165	1014	651	507	2557	23642	ChIP BJ CTCF	BJ	NA	CTCF	None	NA	wgEncodeAwgTfbsUwBjCtcfUniPk.narrowPeak	1	44668
stably methylated	147	cistrome_cistrome	5.74313e-06	0.455616	23	1015	801	195	1015	670	467	2560	23682	cistrome_cistrome normal liver cells CEBPa	normal liver cells	liver	CEBPa	No treatment	NA	Human_normal-liver-cells_CEBPa_No-treatment_Odom.bed	1	64362
stably methylated	1072	encode_tfbs	4.73677e-06	0.438636	21	1016	819	222	1016	686	443	2562	23706	ChIP HUVEC CTCF	HUVEC	NA	CTCF	None	NA	wgEncodeAwgTfbsUtaHuvecCtcfUniPk.narrowPeak	1	44033
stably methylated	718	encode_tfbs	4.0242e-06	0.503625	33	1017	735	122	1017	625	605	2550	23544	ChIP SK-N-SH_RA p300	SK-N-SH_RA	NA	p300	None	NA	wgEncodeAwgTfbsHaibSknshraP300V0416102UniPk.narrowPeak	1	46485
stably methylated	917	encode_tfbs	3.75398e-06	0.42741	20	1018	835	228	1018	694	433	2563	23716	ChIP IMR90 CTCF_(SC-15914)	IMR90	NA	CTCF_(SC-15914)	None	NA	wgEncodeAwgTfbsSydhImr90CtcfbIggrabUniPk.narrowPeak	1	45920
stably methylated	280	codex	3.44741e-06	0.171114	3	1019	1128	676	1128	941	163	2580	23986	T cell Lymphoblastic Lymphoma cell line carrying t(7;9) translocation (TCRB-NOTC	Lymphoma cell	NA	MED1	NA	GSE51800	GSM1252942_MED1.bed	1	27299
stably methylated	686	encode_tfbs	2.99501e-06	0.227659	5	1020	1088	559	1088	889	204	2578	23945	ChIP K562 Rad21	K562	NA	Rad21	None	NA	wgEncodeAwgTfbsHaibK562Rad21V0416102UniPk.narrowPeak	1	34725
stably methylated	421	encode_segmentation	2.15452e-06	0.418548	20	1021	855	228	1021	701	442	2563	23707	Enhancers Segments	H1hesc	NA	NA	NA	ENCODE segmentation	H1hesc_E.bed	1	52106
stably methylated	494	encode_tfbs	2.08518e-06	0.506194	36	1022	729	107	1022	619	656	2547	23493	ChIP NHEK CTCF	NHEK	NA	CTCF	None	NA	wgEncodeAwgTfbsBroadNhekCtcfUniPk.narrowPeak	1	47113
stably methylated	514	encode_tfbs	1.82281e-06	0.164021	3	1023	1131	676	1131	943	170	2580	23979	ChIP A549 NRSF	A549	NA	NRSF	EtOH_0.02pct	NA	wgEncodeAwgTfbsHaibA549NrsfV0422111Etoh02UniPk.narrowPeak	1	11970
stably methylated	1061	encode_tfbs	1.68095e-06	0.281091	8	1024	1035	449	1035	836	264	2575	23885	ChIP GM19240 CTCF	GM19240	NA	CTCF	None	NA	wgEncodeAwgTfbsUtaGm19240CtcfUniPk.narrowPeak	1	46036
stably methylated	1066	encode_tfbs	1.65577e-06	0.435623	23	1025	822	195	1025	681	488	2560	23661	ChIP HeLa-S3 CTCF	HeLa-S3	NA	CTCF	None	NA	wgEncodeAwgTfbsUtaHelas3CtcfUniPk.narrowPeak	1	58806
stably methylated	1126	encode_tfbs	1.63207e-06	0.514306	39	1026	723	93	1026	614	699	2544	23450	ChIP HMF CTCF	HMF	NA	CTCF	None	NA	wgEncodeAwgTfbsUwHmfCtcfUniPk.narrowPeak	1	54171
stably methylated	1063	encode_tfbs	1.45463e-06	0.241081	6	1027	1073	512	1073	871	231	2577	23918	ChIP H1-hESC CTCF	H1-hESC	NA	CTCF	None	NA	wgEncodeAwgTfbsUtaH1hescCtcfUniPk.narrowPeak	1	43247
stably methylated	911	encode_tfbs	1.43575e-06	0.539528	47	1028	691	68	1028	596	802	2536	23347	ChIP HUVEC c-Fos	HUVEC	NA	c-Fos	None	NA	wgEncodeAwgTfbsSydhHuvecCfosUcdUniPk.narrowPeak	1	46726
stably methylated	1059	encode_tfbs	1.43087e-06	0.323608	11	1029	998	364	1029	797	315	2572	23834	ChIP GM19238 CTCF	GM19238	NA	CTCF	None	NA	wgEncodeAwgTfbsUtaGm19238CtcfUniPk.narrowPeak	1	49938
stably methylated	43	cistrome_cistrome	1.35372e-06	0.191521	4	1030	1114	608	1114	917	194	2579	23955	cistrome_cistrome MCF-7 ESR1	MCF-7	breast	ESR1	17b-E2(1hr)	NA	Human_MCF-7_ESR1_17b-E2-1hr_Stunnenberg.bed	1	32005
stably methylated	1109	encode_tfbs	1.2622e-06	0.394572	18	1031	887	248	1031	722	422	2565	23727	ChIP GM12875 CTCF	GM12875	NA	CTCF	None	NA	wgEncodeAwgTfbsUwGm12875CtcfUniPk.narrowPeak	1	39184
stably methylated	1084	encode_tfbs	1.18304e-06	0.356104	14	1032	949	306	1032	762	364	2569	23785	ChIP MCF-7 CTCF	MCF-7	NA	CTCF	None	NA	wgEncodeAwgTfbsUtaMcf7CtcfUniPk.narrowPeak	1	57936
stably methylated	503	encode_tfbs	1.17064e-06	0.375806	16	1033	920	276	1033	743	394	2567	23755	ChIP A549 CTCF_(SC-5916)	A549	NA	CTCF_(SC-5916)	DEX_100nM	NA	wgEncodeAwgTfbsHaibA549Ctcfsc5916Pcr1xDex100nmUniPk.narrowPeak	1	40841
stably methylated	1113	encode_tfbs	1.14838e-06	0.505389	38	1034	730	99	1034	621	693	2545	23456	ChIP HBMEC CTCF	HBMEC	NA	CTCF	None	NA	wgEncodeAwgTfbsUwHbmecCtcfUniPk.narrowPeak	1	58376
stably methylated	856	encode_tfbs	1.12715e-06	0.4541	27	1035	802	151	1035	663	549	2556	23600	ChIP HeLa-S3 p300_(SC-584)	HeLa-S3	NA	p300_(SC-584)	None	NA	wgEncodeAwgTfbsSydhHelas3P300sc584sc584IggrabUniPk.narrowPeak	1	25854
stably methylated	1130	encode_tfbs	1.1084e-06	0.492712	35	1036	748	112	1036	632	655	2548	23494	ChIP HRPEpiC CTCF	HRPEpiC	NA	CTCF	None	NA	wgEncodeAwgTfbsUwHrpeCtcfUniPk.narrowPeak	1	53134
stably methylated	1090	encode_tfbs	1.09508e-06	0.374839	16	1037	921	276	1037	745	395	2567	23754	ChIP ProgFib CTCF	ProgFib	NA	CTCF	None	NA	wgEncodeAwgTfbsUtaProgfibCtcfUniPk.narrowPeak	1	43918
stably methylated	1049	encode_tfbs	1.06546e-06	0.400233	19	1038	880	236	1038	718	439	2564	23710	ChIP A549 CTCF	A549	NA	CTCF	None	NA	wgEncodeAwgTfbsUtaA549CtcfUniPk.narrowPeak	1	55351
stably methylated	1128	encode_tfbs	8.42475e-07	0.449907	27	1039	808	151	1039	666	554	2556	23595	ChIP HPF CTCF	HPF	NA	CTCF	None	NA	wgEncodeAwgTfbsUwHpfCtcfUniPk.narrowPeak	1	46150
stably methylated	187	cistrome_epigenome	8.37418e-07	0.351205	14	1040	953	306	1040	766	369	2569	23780	cistrome_epigenome MCF-7 H3K9ac	MCF-7	breast	H3K9ac	E2(3hr)	NA	Human_MCF-7_H3K9ac_E2-3hr_Liu.bed	1	42367
stably methylated	1097	encode_tfbs	8.30149e-07	0.438082	25	1041	820	176	1041	679	527	2558	23622	ChIP AG10803 CTCF	AG10803	NA	CTCF	None	NA	wgEncodeAwgTfbsUwAg10803CtcfUniPk.narrowPeak	1	47656
stably methylated	1021	encode_tfbs	7.20267e-07	0.513571	42	1042	724	81	1042	616	753	2541	23396	ChIP MCF10A-Er-Src STAT3	MCF10A-Er-Src	NA	STAT3	EtOH_0.01pct_12hr	NA	wgEncodeAwgTfbsSydhMcf10aesStat3Etoh01cUniPk.narrowPeak	1	41355
stably methylated	153	cistrome_epigenome	7.19382e-07	0.11842	2	1043	1148	778	1148	990	157	2581	23992	cistrome_epigenome CS57.LnCaP H3K4me3	CS57.LnCaP	prostate	H3K4me3	EtOH(16hr)	NA	Human_CS57.LnCaP_H3K4me3_EtOH-16hr_Chinnaiyan.bed	1	19464
stably methylated	629	encode_tfbs	6.94629e-07	0.401865	20	1044	878	228	1044	717	460	2563	23689	ChIP HepG2 CTCF_(SC-5916)	HepG2	NA	CTCF_(SC-5916)	None	NA	wgEncodeAwgTfbsHaibHepg2Ctcfsc5916V0416101UniPk.narrowPeak	1	55778
stably methylated	836	encode_tfbs	6.65454e-07	0.422364	23	1045	849	195	1045	696	503	2560	23646	ChIP HeLa-S3 c-Jun	HeLa-S3	NA	c-Jun	None	NA	wgEncodeAwgTfbsSydhHelas3CjunIggrabUniPk.narrowPeak	1	21903
stably methylated	527	encode_tfbs	5.86926e-07	0.230017	6	1046	1083	512	1083	880	242	2577	23907	ChIP ECC-1 CTCF_(SC-5916)	ECC-1	NA	CTCF_(SC-5916)	DMSO_0.02pct	NA	wgEncodeAwgTfbsHaibEcc1CtcfcV0416102Dm002p1hUniPk.narrowPeak	1	23192
stably methylated	475	encode_tfbs	5.82884e-07	0.406787	21	1047	868	222	1047	712	477	2562	23672	ChIP HUVEC CTCF	HUVEC	NA	CTCF	None	NA	wgEncodeAwgTfbsBroadHuvecCtcfUniPk.narrowPeak	1	37412
stably methylated	1136	encode_tfbs	5.58633e-07	0.444161	27	1048	813	151	1048	671	561	2556	23588	ChIP NHDF-neo CTCF	NHDF-neo	NA	CTCF	None	NA	wgEncodeAwgTfbsUwNhdfneoCtcfUniPk.narrowPeak	1	45920
stably methylated	912	encode_tfbs	5.53324e-07	0.419807	23	1049	853	195	1049	699	506	2560	23643	ChIP HUVEC c-Jun	HUVEC	NA	c-Jun	None	NA	wgEncodeAwgTfbsSydhHuvecCjunUniPk.narrowPeak	1	29524
stably methylated	1094	encode_tfbs	5.44892e-07	0.449306	28	1050	809	146	1050	668	575	2555	23574	ChIP AG04450 CTCF	AG04450	NA	CTCF	None	NA	wgEncodeAwgTfbsUwAg04450CtcfUniPk.narrowPeak	1	46500
stably methylated	833	encode_tfbs	4.60818e-07	0.476205	34	1051	771	117	1051	646	658	2549	23491	ChIP HeLa-S3 CEBPB	HeLa-S3	NA	CEBPB	None	NA	wgEncodeAwgTfbsSydhHelas3CebpbIggrabUniPk.narrowPeak	1	61004
stably methylated	1141	encode_tfbs	4.52479e-07	0.37161	17	1052	933	261	1052	749	423	2566	23726	ChIP SK-N-SH_RA CTCF	SK-N-SH_RA	NA	CTCF	None	NA	wgEncodeAwgTfbsUwSknshraCtcfUniPk.narrowPeak	1	46232
stably methylated	1081	encode_tfbs	4.42228e-07	0.488268	37	1053	758	101	1053	637	698	2546	23451	ChIP MCF-7 CTCF	MCF-7	NA	CTCF	estrogen	NA	wgEncodeAwgTfbsUtaMcf7CtcfEstroUniPk.narrowPeak	1	66592
stably methylated	1122	encode_tfbs	4.0446e-07	0.386765	19	1054	906	236	1054	732	454	2564	23695	ChIP HFF CTCF	HFF	NA	CTCF	None	NA	wgEncodeAwgTfbsUwHffCtcfUniPk.narrowPeak	1	34889
stably methylated	947	encode_tfbs	3.81718e-07	0.421211	24	1055	850	185	1055	697	526	2559	23623	ChIP K562 CTCF_(SC-15914)	K562	NA	CTCF_(SC-15914)	None	NA	wgEncodeAwgTfbsSydhK562CtcfbIggrabUniPk.narrowPeak	1	54387
stably methylated	464	encode_tfbs	3.1742e-07	0.528188	50	1056	702	65	1056	608	870	2533	23279	ChIP HeLa-S3 CTCF	HeLa-S3	NA	CTCF	None	NA	wgEncodeAwgTfbsBroadHelas3CtcfUniPk.narrowPeak	1	52783
stably methylated	1135	encode_tfbs	3.01555e-07	0.390606	20	1057	894	228	1057	726	473	2563	23676	ChIP NB4 CTCF	NB4	NA	CTCF	None	NA	wgEncodeAwgTfbsUwNb4CtcfUniPk.narrowPeak	1	38253
stably methylated	1134	encode_tfbs	2.9141e-07	0.518116	47	1058	719	68	1058	615	834	2536	23315	ChIP MCF-7 CTCF	MCF-7	NA	CTCF	None	NA	wgEncodeAwgTfbsUwMcf7CtcfUniPk.narrowPeak	1	58994
stably methylated	1139	encode_tfbs	2.80318e-07	0.529488	51	1059	701	61	1059	607	885	2532	23264	ChIP RPTEC CTCF	RPTEC	NA	CTCF	None	NA	wgEncodeAwgTfbsUwRptecCtcfUniPk.narrowPeak	1	58785
stably methylated	515	encode_tfbs	2.7631e-07	0.258316	8	1060	1056	449	1060	855	287	2575	23862	ChIP A549 p300	A549	NA	p300	EtOH_0.02pct	NA	wgEncodeAwgTfbsHaibA549P300V0422111Etoh02UniPk.narrowPeak	1	18216
stably methylated	1133	encode_tfbs	2.61228e-07	0.372962	18	1061	932	248	1061	747	446	2565	23703	ChIP K562 CTCF	K562	NA	CTCF	None	NA	wgEncodeAwgTfbsUwK562CtcfUniPk.narrowPeak	1	43247
stably methylated	1112	encode_tfbs	1.92785e-07	0.424445	26	1062	844	165	1062	690	565	2557	23584	ChIP HA-sp CTCF	HA-sp	NA	CTCF	None	NA	wgEncodeAwgTfbsUwHaspCtcfUniPk.narrowPeak	1	46546
stably methylated	1014	encode_tfbs	1.91339e-07	0.384796	20	1063	909	228	1063	733	480	2563	23669	ChIP MCF10A-Er-Src c-Myc	MCF10A-Er-Src	NA	c-Myc	EtOH_0.01pct	NA	wgEncodeAwgTfbsSydhMcf10aesCmycEtoh01HvdUniPk.narrowPeak	1	35153
stably methylated	492	encode_tfbs	1.80372e-07	0.445218	30	1064	810	136	1064	670	621	2553	23528	ChIP NHDF-Ad CTCF	NHDF-Ad	NA	CTCF	None	NA	wgEncodeAwgTfbsBroadNhdfadCtcfUniPk.narrowPeak	1	48995
stably methylated	989	encode_tfbs	1.76364e-07	0.171058	4	1065	1129	608	1129	934	217	2579	23932	ChIP K562 SMC3_(ab9263)	K562	NA	SMC3_(ab9263)	None	NA	wgEncodeAwgTfbsSydhK562Smc3ab9263IggrabUniPk.narrowPeak	1	23598
stably methylated	49	cistrome_cistrome	1.69199e-07	0.428508	27	1066	832	151	1066	683	581	2556	23568	cistrome_cistrome MCF-7 ESR1	MCF-7	breast	ESR1	E2(45min)	NA	Human_MCF-7_ESR1_E2-45min_Odom.bed	1	75236
stably methylated	479	encode_tfbs	1.65066e-07	0.475628	37	1067	772	101	1067	647	716	2546	23433	ChIP K562 CTCF	K562	NA	CTCF	None	NA	wgEncodeAwgTfbsBroadK562CtcfUniPk.narrowPeak	1	51992
stably methylated	903	encode_tfbs	1.53542e-07	0.357825	17	1068	948	261	1068	759	439	2566	23710	ChIP HepG2 Rad21	HepG2	NA	Rad21	None	NA	wgEncodeAwgTfbsSydhHepg2Rad21IggrabUniPk.narrowPeak	1	37233
stably methylated	1106	encode_tfbs	1.41085e-07	0.426253	27	1069	836	151	1069	685	584	2556	23565	ChIP GM12872 CTCF	GM12872	NA	CTCF	None	NA	wgEncodeAwgTfbsUwGm12872CtcfUniPk.narrowPeak	1	47151
stably methylated	1129	encode_tfbs	1.33657e-07	0.413961	25	1070	861	176	1070	702	557	2558	23592	ChIP HRE CTCF	HRE	NA	CTCF	None	NA	wgEncodeAwgTfbsUwHreCtcfUniPk.narrowPeak	1	42295
stably methylated	469	encode_tfbs	1.24943e-07	0.424762	27	1071	837	151	1071	686	586	2556	23563	ChIP HMEC CTCF	HMEC	NA	CTCF	None	NA	wgEncodeAwgTfbsBroadHmecCtcfUniPk.narrowPeak	1	40048
stably methylated	1099	encode_tfbs	9.199e-08	0.483882	41	1072	762	85	1072	640	779	2542	23370	ChIP BE2_C CTCF	BE2_C	NA	CTCF	None	NA	wgEncodeAwgTfbsUwBe2cCtcfUniPk.narrowPeak	1	54655
stably methylated	1108	encode_tfbs	9.11446e-08	0.333248	15	1073	989	293	1073	785	416	2568	23733	ChIP GM12874 CTCF	GM12874	NA	CTCF	None	NA	wgEncodeAwgTfbsUwGm12874CtcfUniPk.narrowPeak	1	37517
stably methylated	563	encode_tfbs	8.13791e-08	0.299974	12	1074	1027	342	1074	814	370	2571	23779	ChIP GM12878 Rad21	GM12878	NA	Rad21	None	NA	wgEncodeAwgTfbsHaibGm12878Rad21V0416101UniPk.narrowPeak	1	40019
stably methylated	413	encode_segmentation	7.8033e-08	0.610358	102	1075	632	31	1075	579	1524	2481	22625	CTCF Segments	GM12878	NA	NA	NA	ENCODE segmentation	Gm12878_CTCF.bed	1	59190
stably methylated	473	encode_tfbs	7.55575e-08	0.466227	37	1076	787	101	1076	655	730	2546	23419	ChIP HSMMtube CTCF	HSMMtube	NA	CTCF	None	NA	wgEncodeAwgTfbsBroadHsmmtCtcfUniPk.narrowPeak	1	47949
stably methylated	861	encode_tfbs	7.19577e-08	0.163454	4	1077	1133	608	1133	939	227	2579	23922	ChIP HeLa-S3 RFX5_(200-401-194)	HeLa-S3	NA	RFX5_(200-401-194)	None	NA	wgEncodeAwgTfbsSydhHelas3Rfx5200401194IggrabUniPk.narrowPeak	1	19284
stably methylated	1093	encode_tfbs	7.08601e-08	0.309781	13	1078	1018	322	1078	806	388	2570	23761	ChIP AG04449 CTCF	AG04449	NA	CTCF	None	NA	wgEncodeAwgTfbsUwAg04449CtcfUniPk.narrowPeak	1	50260
stably methylated	448	encode_segmentation	6.89945e-08	0.609078	102	1079	633	31	1079	581	1527	2481	22622	CTCF Segments	K562	NA	NA	NA	ENCODE segmentation	K562_CTCF.bed	1	70842
stably methylated	1096	encode_tfbs	5.4879e-08	0.397247	24	1080	883	185	1080	716	557	2559	23592	ChIP AG09319 CTCF	AG09319	NA	CTCF	None	NA	wgEncodeAwgTfbsUwAg09319CtcfUniPk.narrowPeak	1	49675
stably methylated	1120	encode_tfbs	5.35284e-08	0.336645	16	1081	981	276	1081	779	439	2567	23710	ChIP HeLa-S3 CTCF	HeLa-S3	NA	CTCF	None	NA	wgEncodeAwgTfbsUwHelas3CtcfUniPk.narrowPeak	1	38400
stably methylated	1125	encode_tfbs	5.16513e-08	0.45348	35	1082	803	112	1082	666	710	2548	23439	ChIP HMEC CTCF	HMEC	NA	CTCF	None	NA	wgEncodeAwgTfbsUwHmecCtcfUniPk.narrowPeak	1	55897
stably methylated	1118	encode_tfbs	4.99643e-08	0.439596	32	1083	817	124	1083	675	670	2551	23479	ChIP HEEpiC CTCF	HEEpiC	NA	CTCF	None	NA	wgEncodeAwgTfbsUwHeeCtcfUniPk.narrowPeak	1	46226
stably methylated	1110	encode_tfbs	4.82406e-08	0.360811	19	1084	943	236	1084	754	486	2564	23663	ChIP GM12878 CTCF	GM12878	NA	CTCF	None	NA	wgEncodeAwgTfbsUwGm12878CtcfUniPk.narrowPeak	1	40122
stably methylated	648	encode_tfbs	4.50833e-08	0.360055	19	1085	944	236	1085	755	487	2564	23662	ChIP HepG2 Rad21	HepG2	NA	Rad21	None	NA	wgEncodeAwgTfbsHaibHepg2Rad21V0416101UniPk.narrowPeak	1	54315
stably methylated	1058	encode_tfbs	4.35474e-08	0.23892	8	1086	1075	449	1086	870	310	2575	23839	ChIP GM12892 CTCF	GM12892	NA	CTCF	None	NA	wgEncodeAwgTfbsUtaGm12892CtcfUniPk.narrowPeak	1	48306
stably methylated	1089	encode_tfbs	4.23342e-08	0.314759	14	1087	1011	306	1087	801	411	2569	23738	ChIP NHEK CTCF	NHEK	NA	CTCF	None	NA	wgEncodeAwgTfbsUtaNhekCtcfUniPk.narrowPeak	1	53797
stably methylated	920	encode_tfbs	4.15084e-08	0.29274	12	1088	1030	342	1088	820	379	2571	23770	ChIP IMR90 Rad21	IMR90	NA	Rad21	None	NA	wgEncodeAwgTfbsSydhImr90Rad21IggrabUniPk.narrowPeak	1	37417
stably methylated	1102	encode_tfbs	4.10984e-08	0.406029	26	1089	873	165	1089	709	590	2557	23559	ChIP GM06990 CTCF	GM06990	NA	CTCF	None	NA	wgEncodeAwgTfbsUwGm06990CtcfUniPk.narrowPeak	1	45500
stably methylated	79	cistrome_cistrome	4.07347e-08	0.60624	104	1090	635	30	1090	585	1563	2479	22586	cistrome_cistrome MCF-7 RAD21	MCF-7	breast	RAD21	CTCF knock out	NA	Human_MCF-7_RAD21_CTCF-knock-out_Odom.bed	1	51667
stably methylated	1124	encode_tfbs	3.97036e-08	0.0587912	1	1091	1159	899	1159	1050	158	2582	23991	ChIP HL-60 CTCF	HL-60	NA	CTCF	None	NA	wgEncodeAwgTfbsUwHl60CtcfUniPk.narrowPeak	1	16683
stably methylated	1015	encode_tfbs	3.92381e-08	0.350516	18	1092	954	248	1092	765	474	2565	23675	ChIP MCF10A-Er-Src c-Myc	MCF10A-Er-Src	NA	c-Myc	4OHTAM_1uM_4hr	NA	wgEncodeAwgTfbsSydhMcf10aesCmycTam14hHvdUniPk.narrowPeak	1	25703
stably methylated	1121	encode_tfbs	3.92381e-08	0.350516	18	1092	954	248	1092	765	474	2565	23675	ChIP HepG2 CTCF	HepG2	NA	CTCF	None	NA	wgEncodeAwgTfbsUwHepg2CtcfUniPk.narrowPeak	1	48708
stably methylated	848	encode_tfbs	3.85993e-08	0.405325	26	1094	874	165	1094	711	591	2557	23558	ChIP HeLa-S3 JunD	HeLa-S3	NA	JunD	None	NA	wgEncodeAwgTfbsSydhHelas3JundIggrabUniPk.narrowPeak	1	31633
stably methylated	1143	encode_tfbs	2.71114e-08	0.276386	11	1095	1040	364	1095	833	368	2572	23781	ChIP WI-38 CTCF	WI-38	NA	CTCF	None	NA	wgEncodeAwgTfbsUwWi38CtcfUniPk.narrowPeak	1	31518
stably methylated	730	encode_tfbs	2.66694e-08	0.155828	4	1096	1134	608	1134	946	238	2579	23911	ChIP U87 Pol2-4H8	U87	NA	Pol2-4H8	None	NA	wgEncodeAwgTfbsHaibU87Pol24h8V0416101UniPk.narrowPeak	1	22873
stably methylated	768	encode_tfbs	1.8701e-08	0.295823	13	1097	1029	322	1097	816	406	2570	23743	ChIP GM12878 SMC3_(ab9263)	GM12878	NA	SMC3_(ab9263)	None	NA	wgEncodeAwgTfbsSydhGm12878Smc3ab9263IggmusUniPk.narrowPeak	1	30517
stably methylated	905	encode_tfbs	1.84437e-08	0.272624	11	1098	1046	364	1098	836	373	2572	23776	ChIP HepG2 SMC3_(ab9263)	HepG2	NA	SMC3_(ab9263)	None	NA	wgEncodeAwgTfbsSydhHepg2Smc3ab9263IggrabUniPk.narrowPeak	1	30797
stably methylated	1107	encode_tfbs	1.83381e-08	0.40289	27	1099	876	151	1099	709	617	2556	23532	ChIP GM12873 CTCF	GM12873	NA	CTCF	None	NA	wgEncodeAwgTfbsUwGm12873CtcfUniPk.narrowPeak	1	51005
stably methylated	178	cistrome_epigenome	1.63455e-08	0.417566	30	1100	857	136	1100	698	661	2553	23488	cistrome_epigenome MCF-7 H3K4me1	MCF-7	breast	H3K4me1	DMSO(3hr)	NA	Human_MCF-7_H3K4me1_DMSO-3hr_Liu.bed	1	127623
stably methylated	1020	encode_tfbs	1.59912e-08	0.471518	43	1101	775	79	1101	652	837	2540	23312	ChIP MCF10A-Er-Src STAT3	MCF10A-Er-Src	NA	STAT3	EtOH_0.01pct_4hr	NA	wgEncodeAwgTfbsSydhMcf10aesStat3Etoh01bUniPk.narrowPeak	1	45110
stably methylated	1055	encode_tfbs	1.55356e-08	0.332345	17	1102	991	261	1102	785	472	2566	23677	ChIP GM12878 CTCF	GM12878	NA	CTCF	None	NA	wgEncodeAwgTfbsUtaGm12878CtcfUniPk.narrowPeak	1	48916
stably methylated	722	encode_tfbs	1.33752e-08	0.256831	10	1103	1058	397	1103	853	360	2573	23789	ChIP T-47D CTCF_(SC-5916)	T-47D	NA	CTCF_(SC-5916)	DMSO_0.02pct	NA	wgEncodeAwgTfbsHaibT47dCtcfsc5916V0416102Dm002p1hUniPk.narrowPeak	1	29285
stably methylated	714	encode_tfbs	1.07593e-08	0.149482	4	1104	1137	608	1137	950	248	2579	23901	ChIP SK-N-SH Pol2-4H8	SK-N-SH	NA	Pol2-4H8	None	NA	wgEncodeAwgTfbsHaibSknshPol24h8V0416101UniPk.narrowPeak	1	28168
stably methylated	777	encode_tfbs	9.48254e-09	0.0539668	1	1105	1160	899	1160	1050	172	2582	23977	ChIP GM12878 Znf143_(16618-1-AP)	GM12878	NA	Znf143_(16618-1-AP)	None	NA	wgEncodeAwgTfbsSydhGm12878Znf143166181apUniPk.narrowPeak	1	20024
stably methylated	1092	encode_tfbs	9.27362e-09	0.401273	28	1106	879	146	1106	710	642	2555	23507	ChIP A549 CTCF	A549	NA	CTCF	None	NA	wgEncodeAwgTfbsUwA549CtcfUniPk.narrowPeak	1	45732
stably methylated	1104	encode_tfbs	7.53589e-09	0.36967	23	1107	937	195	1107	746	573	2560	23576	ChIP GM12864 CTCF	GM12864	NA	CTCF	None	NA	wgEncodeAwgTfbsUwGm12864CtcfUniPk.narrowPeak	1	46798
stably methylated	1117	encode_tfbs	7.32736e-09	0.414237	31	1108	860	131	1108	700	688	2552	23461	ChIP HCT-116 CTCF	HCT-116	NA	CTCF	None	NA	wgEncodeAwgTfbsUwHct116CtcfUniPk.narrowPeak	1	50294
stably methylated	816	encode_tfbs	5.71823e-09	0.204955	7	1109	1103	482	1109	898	316	2576	23833	ChIP H1-hESC Znf143_(16618-1-AP)	H1-hESC	NA	Znf143_(16618-1-AP)	None	NA	wgEncodeAwgTfbsSydhH1hescZnf143IggrabUniPk.narrowPeak	1	30687
stably methylated	457	encode_tfbs	4.46655e-09	0.409336	31	1110	863	131	1110	701	696	2552	23453	ChIP GM12878 CTCF	GM12878	NA	CTCF	None	NA	wgEncodeAwgTfbsBroadGm12878CtcfUniPk.narrowPeak	1	44982
stably methylated	467	encode_tfbs	3.27452e-09	0.385556	27	1111	907	151	1111	723	644	2556	23505	ChIP HepG2 CTCF	HepG2	NA	CTCF	None	NA	wgEncodeAwgTfbsBroadHepg2CtcfUniPk.narrowPeak	1	46448
stably methylated	810	encode_tfbs	3.25157e-09	0.420201	34	1112	852	117	1112	694	743	2549	23406	ChIP H1-hESC Rad21	H1-hESC	NA	Rad21	None	NA	wgEncodeAwgTfbsSydhH1hescRad21IggrabUniPk.narrowPeak	1	55674
stably methylated	39	cistrome_cistrome	3.0702e-09	0.444148	40	1113	814	90	1113	672	826	2543	23323	cistrome_cistrome MCF-7 CTCF	MCF-7	breast	CTCF	E2(45min)	NA	Human_MCF-7_CTCF_E2-45min_Hurtado.bed	1	64017
stably methylated	325	codex	2.82119e-09	0.0866718	2	1114	1158	778	1158	1020	214	2581	23935	CD36+ erythroid progenitor cells were derived from mobilised CD34+ cells isolate	Erythroid Progenitor	NA	CTCF	NA	GSE26501	GSM651543_CTCF.bed	1	21602
stably methylated	1111	encode_tfbs	2.64893e-09	0.394284	29	1115	889	143	1115	716	676	2554	23473	ChIP HAc CTCF	HAc	NA	CTCF	None	NA	wgEncodeAwgTfbsUwHacCtcfUniPk.narrowPeak	1	45591
stably methylated	80	cistrome_cistrome	2.38923e-09	0.536321	76	1116	695	45	1116	619	1292	2507	22857	cistrome_cistrome MCF-7 RAD21	MCF-7	breast	RAD21	E2(45min)	NA	Human_MCF-7_RAD21_E2-45min_Odom.bed	1	78398
stably methylated	719	encode_tfbs	2.25991e-09	0.407614	32	1117	867	124	1117	703	721	2551	23428	ChIP SK-N-SH_RA Rad21	SK-N-SH_RA	NA	Rad21	None	NA	wgEncodeAwgTfbsHaibSknshraRad21V0416102UniPk.narrowPeak	1	62275
stably methylated	1105	encode_tfbs	1.86048e-09	0.328342	19	1118	994	236	1118	783	533	2564	23616	ChIP GM12865 CTCF	GM12865	NA	CTCF	None	NA	wgEncodeAwgTfbsUwGm12865CtcfUniPk.narrowPeak	1	44069
stably methylated	735	encode_tfbs	1.67972e-09	0.113455	3	1119	1152	676	1152	982	245	2580	23904	ChIP A549 Rad21	A549	NA	Rad21	None	NA	wgEncodeAwgTfbsSydhA549Rad21IggrabUniPk.narrowPeak	1	24465
stably methylated	324	codex	1.13493e-09	0.193176	7	1120	1113	482	1120	905	335	2576	23814	CD36+ erythroid progenitor cells were derived from mobilised CD34+ cells isolate	Erythroid Progenitor	NA	CTCF	NA	GSE26501	GSM651542_CTCF.bed	1	25290
stably methylated	745	encode_tfbs	1.12836e-09	0.364268	25	1121	941	176	1121	746	631	2558	23518	ChIP GM12878 CTCF_(SC-15914)	GM12878	NA	CTCF_(SC-15914)	None	NA	wgEncodeAwgTfbsSydhGm12878Ctcfsc15914c20UniPk.narrowPeak	1	55551
stably methylated	1085	encode_tfbs	1.02359e-09	0.430177	39	1122	829	93	1122	681	831	2544	23318	ChIP MCF-7 CTCF	MCF-7	NA	CTCF	vehicle	NA	wgEncodeAwgTfbsUtaMcf7CtcfVehUniPk.narrowPeak	1	82176
stably methylated	81	cistrome_cistrome	8.84881e-10	0.56608	100	1123	666	33	1123	607	1604	2483	22545	cistrome_cistrome MCF-7 RAD21	MCF-7	breast	RAD21	No treatment	NA	Human_MCF-7_RAD21_No-treatment_Odom.bed	1	87269
stably methylated	1140	encode_tfbs	6.01643e-10	0.27576	14	1124	1041	306	1124	824	468	2569	23681	ChIP SAEC CTCF	SAEC	NA	CTCF	None	NA	wgEncodeAwgTfbsUwSaecCtcfUniPk.narrowPeak	1	42446
stably methylated	40	cistrome_cistrome	5.68851e-10	0.50115	65	1125	738	50	1125	638	1183	2518	22966	cistrome_cistrome MCF-7 CTCF	MCF-7	breast	CTCF	E2(45min)	NA	Human_MCF-7_CTCF_E2-45min_Odom.bed	1	76387
stably methylated	1142	encode_tfbs	5.53588e-10	0.317964	19	1126	1008	236	1126	790	550	2564	23599	ChIP WERI-Rb-1 CTCF	WERI-Rb-1	NA	CTCF	None	NA	wgEncodeAwgTfbsUwWerirb1CtcfUniPk.narrowPeak	1	50308
stably methylated	504	encode_tfbs	5.41447e-10	0.230759	10	1127	1081	397	1127	868	400	2573	23749	ChIP A549 CTCF_(SC-5916)	A549	NA	CTCF_(SC-5916)	EtOH_0.02pct	NA	wgEncodeAwgTfbsHaibA549Ctcfsc5916Pcr1xEtoh02UniPk.narrowPeak	1	38133
stably methylated	82	cistrome_cistrome	3.26934e-10	0.583852	121	1128	658	23	1128	603	1875	2462	22274	cistrome_cistrome MCF-7 RAD21	MCF-7	breast	RAD21	mock	NA	Human_MCF-7_RAD21_mock_Odom.bed	1	96884
stably methylated	89	cistrome_cistrome	1.90532e-10	0.568088	111	1129	664	26	1129	606	1769	2472	22380	cistrome_cistrome MCF-7 STAG1	MCF-7	breast	STAG1	No treatment	NA	Human_MCF-7_STAG1_No-treatment_Odom.bed	1	91861
stably methylated	1137	encode_tfbs	1.86041e-10	0.330388	22	1130	992	211	1130	778	612	2561	23537	ChIP NHEK CTCF	NHEK	NA	CTCF	None	NA	wgEncodeAwgTfbsUwNhekCtcfUniPk.narrowPeak	1	42465
stably methylated	863	encode_tfbs	1.83671e-10	0.246374	12	1131	1070	342	1131	848	449	2571	23700	ChIP HeLa-S3 SMC3_(ab9263)	HeLa-S3	NA	SMC3_(ab9263)	None	NA	wgEncodeAwgTfbsSydhHelas3Smc3ab9263IggrabUniPk.narrowPeak	1	39567
stably methylated	88	cistrome_cistrome	1.69979e-10	0.521341	80	1132	712	43	1132	629	1395	2503	22754	cistrome_cistrome MCF-7 STAG1	MCF-7	breast	STAG1	E2(45min)	NA	Human_MCF-7_STAG1_E2-45min_Odom.bed	1	93033
stably methylated	507	encode_tfbs	1.60136e-10	0.234255	11	1133	1078	364	1133	858	433	2572	23716	ChIP A549 FOSL2	A549	NA	FOSL2	EtOH_0.02pct	NA	wgEncodeAwgTfbsHaibA549Fosl2V0422111Etoh02UniPk.narrowPeak	1	28756
stably methylated	1101	encode_tfbs	1.55752e-10	0.283794	16	1134	1033	276	1134	814	519	2567	23630	ChIP Caco-2 CTCF	Caco-2	NA	CTCF	None	NA	wgEncodeAwgTfbsUwCaco2CtcfUniPk.narrowPeak	1	46852
stably methylated	21	cistrome_cistrome	1.13668e-10	0.518186	80	1135	718	43	1135	632	1403	2503	22746	cistrome_cistrome HepG2 liver cells CTCF	HepG2 liver cells	liver	CTCF	No treatment	NA	Human_HepG2-liver-cells_CTCF_No-treatment_Odom.bed	1	73607
stably methylated	1052	encode_tfbs	7.32252e-11	0.335882	24	1136	983	185	1136	768	656	2559	23493	ChIP Gliobla CTCF	Gliobla	NA	CTCF	None	NA	wgEncodeAwgTfbsUtaGlioblaCtcfUniPk.narrowPeak	1	62772
stably methylated	41	cistrome_cistrome	5.9942e-11	0.390313	35	1137	895	112	1137	715	821	2548	23328	cistrome_cistrome MCF-7 CTCF	MCF-7	breast	CTCF	No treatment	NA	Human_MCF-7_CTCF_No-treatment_Hurtado.bed	1	56378
stably methylated	420	encode_segmentation	5.16385e-11	0.536696	95	1138	694	35	1138	622	1604	2488	22545	CTCF Segments	H1hesc	NA	NA	NA	ENCODE segmentation	H1hesc_CTCF.bed	1	96433
stably methylated	455	encode_tfbs	4.90687e-11	0.338854	25	1139	980	176	1139	765	677	2558	23472	ChIP Dnd41 CTCF	Dnd41	NA	CTCF	None	NA	wgEncodeAwgTfbsBroadDnd41CtcfUniPk.narrowPeak	1	50070
stably methylated	42	cistrome_cistrome	3.80845e-11	0.424607	45	1140	841	74	1140	685	968	2538	23181	cistrome_cistrome MCF-7 CTCF	MCF-7	breast	CTCF	Tam(45min)	NA	Human_MCF-7_CTCF_Tam-45min_Hurtado.bed	1	65523
stably methylated	434	encode_segmentation	2.26038e-11	0.526143	92	1141	706	36	1141	628	1584	2491	22565	CTCF Segments	Hepg2	NA	NA	NA	ENCODE segmentation	Hepg2_CTCF.bed	1	72023
stably methylated	27	cistrome_cistrome	2.19595e-11	0.488443	71	1142	757	47	1142	649	1321	2512	22828	cistrome_cistrome HepG2 liver cells STAG1	HepG2 liver cells	liver	STAG1	No treatment	NA	Human_HepG2-liver-cells_STAG1_No-treatment_Odom.bed	1	83080
stably methylated	604	encode_tfbs	1.94169e-11	0.368506	32	1143	938	124	1143	735	795	2551	23354	ChIP H1-hESC Rad21	H1-hESC	NA	Rad21	None	NA	wgEncodeAwgTfbsHaibH1hescRad21V0416102UniPk.narrowPeak	1	75680
stably methylated	26	cistrome_cistrome	1.91184e-11	0.348624	28	1144	956	146	1144	749	736	2555	23413	cistrome_cistrome HepG2 liver cells RAD21	HepG2 liver cells	liver	RAD21	No treatment	NA	Human_HepG2-liver-cells_RAD21_No-treatment_Odom.bed	1	57071
stably methylated	323	codex	1.7154e-11	0.0946777	3	1145	1157	676	1157	993	293	2580	23856	Mobilised CD34+ cells isolated from the healthly peripheral blood.	Hematopoietic Stem and Progenitor Cells	NA	CTCF	NA	GSE26501	GSM651541_CTCF.bed	1	18624
stably methylated	860	encode_tfbs	1.0742e-11	0.256843	15	1146	1057	293	1146	832	537	2568	23612	ChIP HeLa-S3 Rad21	HeLa-S3	NA	Rad21	None	NA	wgEncodeAwgTfbsSydhHelas3Rad21IggrabUniPk.narrowPeak	1	43420
stably methylated	592	encode_tfbs	4.90365e-12	0.252041	15	1147	1064	293	1147	835	547	2568	23602	ChIP H1-hESC CTCF_(SC-5916)	H1-hESC	NA	CTCF_(SC-5916)	None	NA	wgEncodeAwgTfbsHaibH1hescCtcfsc5916V0416102UniPk.narrowPeak	1	54111
stably methylated	765	encode_tfbs	4.86947e-12	0.223506	12	1148	1089	342	1148	860	494	2571	23655	ChIP GM12878 Rad21	GM12878	NA	Rad21	None	NA	wgEncodeAwgTfbsSydhGm12878Rad21IggrabUniPk.narrowPeak	1	33085
stably methylated	90	cistrome_cistrome	3.26811e-12	0.532943	106	1149	700	27	1149	625	1795	2477	22354	cistrome_cistrome MCF-7 STAG1	MCF-7	breast	STAG1	mock	NA	Human_MCF-7_STAG1_mock_Odom.bed	1	105167
stably methylated	460	encode_tfbs	2.3978e-12	0.371557	36	1150	934	107	1150	730	885	2547	23264	ChIP H1-hESC CTCF	H1-hESC	NA	CTCF	None	NA	wgEncodeAwgTfbsBroadH1hescCtcfUniPk.narrowPeak	1	66551
stably methylated	87	cistrome_cistrome	1.5491e-12	0.408534	47	1151	865	68	1151	695	1048	2536	23101	cistrome_cistrome MCF-7 STAG1	MCF-7	breast	STAG1	CTCF knock out	NA	Human_MCF-7_STAG1_CTCF-knock-out_Odom.bed	1	77584
stably methylated	717	encode_tfbs	5.48317e-13	0.121972	5	1152	1147	559	1152	953	378	2578	23771	ChIP SK-N-SH_RA CTCF	SK-N-SH_RA	NA	CTCF	None	NA	wgEncodeAwgTfbsHaibSknshraCtcfV0416102UniPk.narrowPeak	1	40588
stably methylated	1013	encode_tfbs	3.65094e-13	0.3928	45	1153	891	74	1153	706	1043	2538	23106	ChIP MCF10A-Er-Src c-Fos	MCF10A-Er-Src	NA	c-Fos	4OHTAM_1uM_36hr	NA	wgEncodeAwgTfbsSydhMcf10aesCfosTamHvdUniPk.narrowPeak	1	70462
stably methylated	1119	encode_tfbs	1.1678e-13	0.247738	17	1154	1069	261	1154	828	629	2566	23520	ChIP HEK293 CTCF	HEK293	NA	CTCF	None	NA	wgEncodeAwgTfbsUwHek293CtcfUniPk.narrowPeak	1	47331
stably methylated	1010	encode_tfbs	1.54292e-15	0.312843	32	1155	1012	124	1155	764	931	2551	23218	ChIP MCF10A-Er-Src c-Fos	MCF10A-Er-Src	NA	c-Fos	EtOH_0.01pct	NA	wgEncodeAwgTfbsSydhMcf10aesCfosEtoh01HvdUniPk.narrowPeak	1	67918
stably methylated	1011	encode_tfbs	1.92865e-16	0.360857	48	1156	942	66	1156	721	1204	2535	22945	ChIP MCF10A-Er-Src c-Fos	MCF10A-Er-Src	NA	c-Fos	4OHTAM_1uM_12hr	NA	wgEncodeAwgTfbsSydhMcf10aesCfosTam112hHvdUniPk.narrowPeak	1	92358
stably methylated	444	encode_segmentation	0	0.672494	1640	1157	562	7	1157	575	17415	943	6734	Repressed Segments	Huvec	NA	NA	NA	ENCODE segmentation	Huvec_R.bed	1	1593561
stably methylated	3005	ucsc_features	0	0.230189	548	1157	1082	9	1157	749	13020	2035	11129	UCSC LaminB1 Lads	NA	NA	NA	NA	NA	laminB1Lads.bed	1	1302
stably methylated	1012	encode_tfbs	0	0.303213	40	1157	1023	90	1157	757	1191	2543	22958	ChIP MCF10A-Er-Src c-Fos	MCF10A-Er-Src	NA	c-Fos	4OHTAM_1uM_4hr	NA	wgEncodeAwgTfbsSydhMcf10aesCfosTam14hHvdUniPk.narrowPeak	1	86323
stably methylated	3003	ucsc_features	0	0.122098	10	1157	1146	397	1157	900	745	2573	23404	UCSC Genomic superdups	NA	NA	NA	NA	NA	genomicSuperDups.bed	1	51599
var.4	200	cistrome_epigenome	5.65516	1.83153	85	1	267	74	267	114	336	3193	23118	cistrome_epigenome NB4 cells H3K9me3	NB4 cells	hematopoietic stem cell	H3K9me3	No treatment	NA	Human_NB4-cells_H3K9me3_No-treatment_Stunnenberg.bed	0.00452128	107924
var.4	424	encode_segmentation	5.52256	1.64197	119	2	344	48	344	131	526	3159	22928	Transcribed Segments	H1hesc	NA	NA	NA	ENCODE segmentation	H1hesc_T.bed	0.00452128	324955
var.4	206	cistrome_epigenome	5.00535	1.47794	166	3	398	33	398	145	817	3112	22637	cistrome_epigenome UPR9 cells H3K9K14ac	UPR9 cells	hematopoietic stem cell	H3K9K14ac	Zinc(5hr)	NA	Human_UPR9-cells_H3K9K14ac_Zinc-5hr_Stunnenberg.bed	0.00991704	52814
var.4	431	encode_segmentation	4.7022	1.25127	482	4	515	11	515	177	2840	2796	20614	Transcribed Segments	HeLa-S3	NA	NA	NA	ENCODE segmentation	Helas3_T.bed	0.0111047	1472755
var.4	205	cistrome_epigenome	4.69658	1.43146	181	5	418	28	418	150	920	3097	22534	cistrome_epigenome UPR9 cells H3K9K14ac	UPR9 cells	hematopoietic stem cell	H3K9K14ac	No treatment	NA	Human_UPR9-cells_H3K9K14ac_No-treatment_Stunnenberg.bed	0.0111047	49690
var.4	7	cistrome_cistrome	4.63586	1.87162	63	6	261	126	261	131	243	3215	23211	cistrome_cistrome A594 cells PolIIser2	A594 cells	lung	PolIIser2	EtOH(1hr)	NA	Human_A594--cells_PolIIser2_EtOH-1hr_Myers.bed	0.0111047	36552
var.4	6	cistrome_cistrome	4.58825	1.91993	58	7	252	148	252	136	218	3220	23236	cistrome_cistrome A594 cells PolIIser2	A594 cells	lung	PolIIser2	DEX(1hr)	NA	Human_A594--cells_PolIIser2_DEX-1hr_Myers.bed	0.0111047	29480
var.4	70	cistrome_cistrome	4.5262	1.83315	65	8	265	122	265	132	256	3213	23198	cistrome_cistrome MCF-7 PolII	MCF-7	breast	PolII	E2(1hr)	NA	Human_MCF-7_PolII_E2-1hr_OMalley.bed	0.0111698	64675
var.4	199	cistrome_epigenome	4.47657	1.64334	92	9	343	67	343	140	405	3186	23049	cistrome_epigenome NB4 cells H3K9me3	NB4 cells	hematopoietic stem cell	H3K9me3	ATRA(24hr)	NA	Human_NB4-cells_H3K9me3_ATRA-24hr_Stunnenberg.bed	0.0111698	141588
var.4	452	encode_segmentation	4.23615	1.49404	128	10	394	45	394	150	621	3150	22833	Transcribed Segments	K562	NA	NA	NA	ENCODE segmentation	K562_T.bed	0.0174867	336262
var.4	184	cistrome_epigenome	4.00808	1.48227	124	11	397	47	397	152	606	3154	22848	cistrome_epigenome MCF-7 H3K4me3	MCF-7	breast	H3K4me3	E2(3hr)	NA	Human_MCF-7_H3K4me3_E2-3hr_Liu.bed	0.0268772	46616
var.4	417	encode_segmentation	3.83461	1.39322	163	12	454	34	454	167	849	3115	22605	Transcribed Segments	GM12878	NA	NA	NA	ENCODE segmentation	Gm12878_T.bed	0.0343552	621374
var.4	194	cistrome_epigenome	3.82892	1.5018	110	13	390	51	390	151	530	3168	22924	cistrome_epigenome MR4 cells H3K9me3	MR4 cells	hematopoietic stem cell	H3K9me3	No treatment	NA	Human_MR4-cells_H3K9me3_No-treatment_Stunnenberg.bed	0.0343552	65649
var.4	68	cistrome_cistrome	3.55178	1.67836	64	14	330	124	330	156	275	3214	23179	cistrome_cistrome MCF-7 PolII	MCF-7	breast	PolII	17b-E2(1hr)	NA	Human_MCF-7_PolII_17b-E2-1hr_Stunnenberg.bed	0.0603872	53584
var.4	197	cistrome_epigenome	3.3154	1.37635	145	15	461	39	461	172	763	3133	22691	cistrome_epigenome NB4 cells H3K9K14ac	NB4 cells	hematopoietic stem cell	H3K9K14ac	ATRA(24hr)	NA	Human_NB4-cells_H3K9K14ac_ATRA-24hr_Stunnenberg.bed	0.0971318	46628
var.4	5	cistrome_cistrome	3.0512	1.58051	66	16	368	119	368	168	301	3212	23153	cistrome_cistrome A594 cells PolII	A594 cells	lung	PolII	EtOH(1hr)	NA	Human_A594--cells_PolII_EtOH-1hr_Myers.bed	0.167315	30955
var.4	211	cistrome_epigenome	2.93105	2.16391	25	17	230	334	334	194	83	3253	23371	cistrome_epigenome VCaP H3K36me3	VCaP	prostate	H3K36me3	regular medium	NA	Human_VCaP_H3K36me3_regular-medium_Chinnaiyan.bed	0.207662	50257
var.4	2935	sheffield_dnase	2.87356	1.95469	31	18	245	295	295	186	114	3247	23340	DNase Hepatocyte specific	NA	NA	NA	NA	NA	927.bed	0.223885	33964
var.4	160	cistrome_epigenome	2.79208	1.88268	33	19	260	280	280	186	126	3245	23328	cistrome_epigenome LnCaP H3K36me3	LnCaP	prostate	H3K36me3	regular medium	NA	Human_LnCaP_H3K36me3_regular-medium_Chinnaiyan.bed	0.255869	46112
var.4	4	cistrome_cistrome	2.74838	1.55806	61	20	372	135	372	176	282	3217	23172	cistrome_cistrome A594 cells PolII	A594 cells	lung	PolII	DEX(1hr)	NA	Human_A594--cells_PolII_DEX-1hr_Myers.bed	0.268809	26411
var.4	212	cistrome_epigenome	2.64357	1.29337	163	21	499	34	499	185	912	3115	22542	cistrome_epigenome VCaP H3K4me1	VCaP	prostate	H3K4me1	regular medium	NA	Human_VCaP_H3K4me1_regular-medium_Chinnaiyan.bed	0.283205	63143
var.4	3002	ucsc_features	2.64046	1.57747	55	22	369	157	369	183	251	3223	23203	UCSC Evo CpG islands	NA	NA	NA	NA	NA	evoCpg.bed	0.283205	129301
var.4	583	encode_tfbs	2.63589	3.07384	12	23	165	507	507	232	28	3266	23426	ChIP GM12891 YY1_(SC-281)	GM12891	NA	YY1_(SC-281)	None	NA	wgEncodeAwgTfbsHaibGm12891Yy1sc281V0416101UniPk.narrowPeak	0.283205	13593
var.4	2115	sheffield_dnase	2.63589	3.07384	12	23	165	507	507	232	28	3266	23426	Epithelial	NA	NA	NA	NA	NA	2150.bed	0.283205	4650
var.4	445	encode_segmentation	2.62881	1.17805	413	25	580	12	580	206	2557	2865	20897	Transcribed Segments	Huvec	NA	NA	NA	ENCODE segmentation	Huvec_T.bed	0.283205	1498149
var.4	193	cistrome_epigenome	2.49991	1.37425	100	26	462	56	462	181	525	3178	22929	cistrome_epigenome MR4 cells H3K9K14ac	MR4 cells	hematopoietic stem cell	H3K9K14ac	ATRA(24hr)	NA	Human_MR4-cells_H3K9K14ac_ATRA-24hr_Stunnenberg.bed	0.366411	65073
var.4	1217	sheffield_dnase	2.48213	4.09621	8	27	117	628	628	257	14	3270	23440	sheffield_dnase	NA	NA	NA	NA	NA	1079.bed	0.367591	6152
var.4	213	cistrome_epigenome	2.45925	1.27773	162	28	506	36	506	190	917	3116	22537	cistrome_epigenome VCaP H3K4me2	VCaP	prostate	H3K4me2	regular medium	NA	Human_VCaP_H3K4me2_regular-medium_Chinnaiyan.bed	0.373637	50201
var.4	443	encode_segmentation	2.44048	2.86867	12	29	173	507	507	236	30	3266	23424	Promoter Flank Segments	Huvec	NA	NA	NA	ENCODE segmentation	Huvec_PF.bed	0.37668	11639
var.4	69	cistrome_cistrome	2.40308	1.62747	43	30	346	216	346	197	190	3235	23264	cistrome_cistrome MCF-7 PolII	MCF-7	breast	PolII	DMSO(3hr)	NA	Human_MCF-7_PolII_DMSO-3hr_Liu.bed	0.396872	34878
var.4	161	cistrome_epigenome	2.38546	1.29581	139	31	497	42	497	190	775	3139	22679	cistrome_epigenome LnCaP H3K4me1	LnCaP	prostate	H3K4me1	regular medium	NA	Human_LnCaP_H3K4me1_regular-medium_Chinnaiyan.bed	0.399973	69585
var.4	442	encode_segmentation	2.2972	1.25568	170	32	512	30	512	191	979	3108	22475	Enhancers Segments	Huvec	NA	NA	NA	ENCODE segmentation	Huvec_E.bed	0.474794	53526
var.4	1659	sheffield_dnase	2.25682	2.44921	14	33	187	465	465	228	41	3264	23413	HSMM	NA	NA	NA	NA	NA	1569.bed	0.505269	14088
var.4	2007	sheffield_dnase	2.22993	2.33914	15	34	224	449	449	236	46	3263	23408	sheffield_dnase	NA	NA	NA	NA	NA	2001.bed	0.521735	54604
var.4	495	encode_tfbs	2.13782	2.13978	17	35	233	415	415	228	57	3261	23397	ChIP NHEK EZH2_(39875)	NHEK	NA	EZH2_(39875)	None	NA	wgEncodeAwgTfbsBroadNhekEzh239875UniPk.narrowPeak	0.626567	7978
var.4	138	cistrome_cistrome	2.10802	1.59248	39	36	350	241	350	209	176	3239	23278	cistrome_cistrome VCaP Polll	VCaP	prostate	Polll	regular medium	NA	Human_VCaP_Polll_regular-medium_Chinnaiyan.bed	0.652435	21886
var.4	76	cistrome_cistrome	1.98812	1.40396	64	37	453	124	453	205	328	3214	23126	cistrome_cistrome MCF-7 PolII	MCF-7	breast	PolII	No treatment	NA	Human_MCF-7_PolII_No-treatment_OMalley.bed	0.810268	65313
var.4	438	encode_segmentation	1.98358	1.31631	95	38	484	64	484	195	520	3183	22934	Transcribed Segments	Hepg2	NA	NA	NA	ENCODE segmentation	Hepg2_T.bed	0.810268	222291
var.4	2983	sheffield_dnase	1.97916	7.16117	4	39	61	813	813	304	4	3274	23450	sheffield_dnase	NA	NA	NA	NA	NA	982.bed	0.810268	2560
var.4	169	cistrome_epigenome	1.9094	1.46827	48	40	403	191	403	211	235	3230	23219	cistrome_epigenome LnCaP H3K4me3	LnCaP	prostate	H3K4me3	Vehicle	NA	Human_LnCaP_H3K4me3_Vehicle_Brown.bed	0.927671	22631
var.4	222	cistrome_epigenome	1.86961	1.34611	75	41	475	97	475	204	401	3203	23053	cistrome_epigenome metastatic prostate cancer tissue H3K4me3	metastatic prostate cancer tissue	prostate	H3K4me3	No treatment	NA	Human_metastatic-prostate-cancer-tissue_H3K4me3_No-treatment_Chinnaiyan.bed	0.991882	29141
var.4	1368	sheffield_dnase	1.82296	Inf	2	42	1	985	985	343	0	3276	23454	SK-N-SH_RA	NA	NA	NA	NA	NA	1255.bed	0.995516	2013
var.4	1403	sheffield_dnase	1.82296	Inf	2	42	1	985	985	343	0	3276	23454	BE2_C	NA	NA	NA	NA	NA	1301.bed	0.995516	308
var.4	2029	sheffield_dnase	1.82296	Inf	2	42	1	985	985	343	0	3276	23454	Muscle;Hematopoietic;Fibroblast;Stem;Cervix;Liver;Epithelial;Skin	NA	NA	NA	NA	NA	2033.bed	0.995516	97
var.4	734	encode_tfbs	1.81805	10.7373	3	45	59	891	891	332	2	3275	23452	ChIP A549 Pol2(phosphoS2)	A549	NA	Pol2(phosphoS2)	None	NA	wgEncodeAwgTfbsSydhA549Pol2s2IggrabUniPk.narrowPeak	0.995516	3454
var.4	1619	sheffield_dnase	1.81805	10.7373	3	45	59	891	891	332	2	3275	23452	Fibroblast	NA	NA	NA	NA	NA	1526.bed	0.995516	789
var.4	198	cistrome_epigenome	1.8034	1.43185	50	47	413	182	413	214	251	3228	23203	cistrome_epigenome NB4 cells H3K9K14ac	NB4 cells	hematopoietic stem cell	H3K9K14ac	No treatment	NA	Human_NB4-cells_H3K9K14ac_No-treatment_Stunnenberg.bed	1	14486
var.4	150	cistrome_epigenome	1.78716	1.48765	41	48	396	229	396	224	198	3237	23256	cistrome_epigenome APL164 cells H3K27me3	APL164 cells	hematopoietic stem cell	H3K27me3	No treatment	NA	Human_APL164-cells_H3K27me3_No-treatment_Stunnenberg.bed	1	15071
var.4	158	cistrome_epigenome	1.78541	1.58985	31	49	367	295	367	237	140	3247	23314	cistrome_epigenome LnCaP H3K27me3	LnCaP	prostate	H3K27me3	EtOH(16hr)	NA	Human_LnCaP_H3K27me3_EtOH-16hr_Chinnaiyan.bed	1	9193
var.4	104	cistrome_cistrome	1.76896	1.508	38	50	388	245	388	228	181	3240	23273	cistrome_cistrome NB4 cells PolII	NB4 cells	hematopoietic stem cell	PolII	ATRA(24hr)	NA	Human_NB4-cells_PolII_ATRA-24hr_Stunnenberg.bed	1	26728
var.4	210	cistrome_epigenome	1.76078	1.36471	63	51	465	126	465	214	332	3215	23122	cistrome_epigenome VCaP H3K27me3	VCaP	prostate	H3K27me3	regular medium	NA	Human_VCaP_H3K27me3_regular-medium_Chinnaiyan.bed	1	14547
var.4	380	codex	1.75537	1.71921	23	52	320	348	348	240	96	3255	23358	Kasumi-1 (AML FAB M2) with t(8;21) translocation and mismatch siRNA derived from	Acute Myeloid Leukemia	NA	RUNX1	NA	GSE29225	GSM850823_RUNX1.bed	1	12817
var.4	105	cistrome_cistrome	1.73548	1.54872	33	53	376	280	376	236	153	3245	23301	cistrome_cistrome NB4 cells PolII	NB4 cells	hematopoietic stem cell	PolII	ATRA(48hr)	NA	Human_NB4-cells_PolII_ATRA-48hr_Stunnenberg.bed	1	22118
var.4	183	cistrome_epigenome	1.7036	1.31286	77	54	485	93	485	211	422	3201	23032	cistrome_epigenome MCF-7 H3K4me3	MCF-7	breast	H3K4me3	DMSO(3hr)	NA	Human_MCF-7_H3K4me3_DMSO-3hr_Liu.bed	1	41328
var.4	3	cistrome_cistrome	1.66732	1.62254	26	55	347	329	347	244	115	3252	23339	cistrome_cistrome A594 cells NR3C1	A594 cells	lung	NR3C1	EtOH(1hr)	NA	Human_A594--cells_NR3C1_EtOH-1hr_Myers.bed	1	9793
var.4	64	cistrome_cistrome	1.65053	1.41842	46	56	448	200	448	235	233	3232	23221	cistrome_cistrome MCF-7 FoxA1	MCF-7	breast	FoxA1	No treatment	NA	Human_MCF-7_FoxA1_No-treatment_Brown.bed	1	9849
var.4	164	cistrome_epigenome	1.63146	1.20196	154	57	547	37	547	214	924	3124	22530	cistrome_epigenome LnCaP H3K4me2	LnCaP	prostate	H3K4me2	regular medium	NA	Human_LnCaP_H3K4me2_regular-medium_Chinnaiyan.bed	1	62551
var.4	1971	sheffield_dnase	1.60924	2.0981	12	58	235	507	507	267	41	3266	23413	Weak HCF	NA	NA	NA	NA	NA	1955.bed	1	12534
var.4	216	cistrome_epigenome	1.58531	1.23521	112	59	523	50	523	211	653	3166	22801	cistrome_epigenome VCaP H3K4me3	VCaP	prostate	H3K4me3	regular medium	NA	Human_VCaP_H3K4me3_regular-medium_Chinnaiyan.bed	1	31540
var.4	77	cistrome_cistrome	1.57436	1.88681	15	60	256	449	449	255	57	3263	23397	cistrome_cistrome MCF-7 PolII	MCF-7	breast	PolII	No treatment	NA	Human_MCF-7_PolII_No-treatment_Stunnenberg.bed	1	25797
var.4	884	encode_tfbs	1.56938	2.78615	7	61	180	666	666	302	18	3271	23436	ChIP HepG2 COREST_(sc-30189)	HepG2	NA	COREST_(sc-30189)	None	NA	wgEncodeAwgTfbsSydhHepg2Corestsc30189IggrabUniPk.narrowPeak	1	5336
var.4	187	cistrome_epigenome	1.56024	1.33521	60	62	478	139	478	226	323	3218	23131	cistrome_epigenome MCF-7 H3K9ac	MCF-7	breast	H3K9ac	E2(3hr)	NA	Human_MCF-7_H3K9ac_E2-3hr_Liu.bed	1	42367
var.4	1216	sheffield_dnase	1.55829	7.1593	3	63	62	891	891	339	3	3275	23451	Weak	NA	NA	NA	NA	NA	1078.bed	1	13903
var.4	149	cistrome_epigenome	1.54849	1.21167	130	64	542	44	542	217	773	3148	22681	cistrome_epigenome APL164 cells H3K27me3	APL164 cells	hematopoietic stem cell	H3K27me3	ATRA(48hr)	NA	Human_APL164-cells_H3K27me3_ATRA-48hr_Stunnenberg.bed	1	39984
var.4	207	cistrome_epigenome	1.52151	1.27123	82	65	508	80	508	218	464	3196	22990	cistrome_epigenome VCaP Ace_H3	VCaP	prostate	Ace_H3	regular medium	NA	Human_VCaP_Ace_H3_regular-medium_Chinnaiyan.bed	1	41003
var.4	405	codex	1.51576	1.36968	49	66	463	187	463	239	257	3229	23197	ChIP-seq_ICN1_HPB-ALL. ChIP assays were performed essentially as previously desc	T-cell acute lymphoblastic leukemia cells	NA	NOTCH1	NA	GSE39263	GSM959056_ZNF143.bed	1	43398
var.4	156	cistrome_epigenome	1.50587	1.13851	275	67	602	17	602	229	1746	3003	21708	cistrome_epigenome Caco-2(proliferating) H3K4me2	Caco-2(proliferating)	intestine	H3K4me2	No treatment	NA	Human_Caco-2-proliferating_H3K4me2_No-treatment_Shivdasani.bed	1	105110
var.4	220	cistrome_epigenome	1.48264	1.52215	28	68	384	314	384	255	132	3250	23322	cistrome_epigenome VCaP Pan-H3	VCaP	prostate	Pan-H3	regular medium	NA	Human_VCaP_Pan-H3_regular-medium_Chinnaiyan.bed	1	8924
var.4	2041	sheffield_dnase	1.4742	1.49512	30	69	393	300	393	254	144	3248	23310	DNase Weak CD14	NA	NA	NA	NA	NA	2055.bed	1	54749
var.4	75	cistrome_cistrome	1.46149	1.85857	14	70	264	465	465	266	54	3264	23400	cistrome_cistrome MCF-7 PolII	MCF-7	breast	PolII	No treatment	NA	Human_MCF-7_PolII_No-treatment_Brown.bed	1	11240
var.4	165	cistrome_epigenome	1.44905	1.12863	298	71	610	14	610	232	1909	2980	21545	cistrome_epigenome LnCaP H3K4me2	LnCaP	prostate	H3K4me2	vehicle	NA	Human_LnCaP_H3K4me2_vehicle_Brown.bed	1	109826
var.4	162	cistrome_epigenome	1.44862	1.1353	269	72	603	18	603	231	1712	3009	21742	cistrome_epigenome LnCaP H3K4me2	LnCaP	prostate	H3K4me2	DHT(16hr)	NA	Human_LnCaP_H3K4me2_DHT-16hr_Brown.bed	1	102032
var.4	1872	sheffield_dnase	1.44383	2.86524	6	73	174	706	706	318	15	3272	23439	Epithelial	NA	NA	NA	NA	NA	1816.bed	1	6150
var.4	170	cistrome_epigenome	1.44199	1.36114	47	74	469	197	469	247	248	3231	23206	cistrome_epigenome LnCaP H3K4me3	LnCaP	prostate	H3K4me3	regular medium	NA	Human_LnCaP_H3K4me3_regular-medium_Chinnaiyan.bed	1	24259
var.4	1755	sheffield_dnase	1.43679	4.09243	4	75	118	813	813	335	7	3274	23447	Skin;Cervix	NA	NA	NA	NA	NA	1677.bed	1	327
var.4	2522	sheffield_dnase	1.43679	4.09243	4	75	118	813	813	335	7	3274	23447	Weak stem specific	NA	NA	NA	NA	NA	407.bed	1	1714
var.4	154	cistrome_epigenome	1.41306	1.45351	32	77	406	288	406	257	158	3246	23296	cistrome_epigenome CS58.LnCaP H3K4me3	CS58.LnCaP	prostate	H3K4me3	R1881(16hr)	NA	Human_CS58.LnCaP_H3K4me3_R1881-16hr_Chinnaiyan.bed	1	22924
var.4	166	cistrome_epigenome	1.3983	1.35014	47	78	474	197	474	250	250	3231	23204	cistrome_epigenome LnCaP H3K4me3	LnCaP	prostate	H3K4me3	DHT(4hr)	NA	Human_LnCaP_H3K4me3_DHT-4hr_Brown.bed	1	22170
var.4	2089	sheffield_dnase	1.38401	1.91116	12	79	253	507	507	280	45	3266	23409	Stem and Jurkat	NA	NA	NA	NA	NA	2114.bed	1	11474
var.4	1170	sheffield_dnase	1.38286	14.3154	2	80	54	985	985	373	1	3276	23453	Hematopoietic;Liver	NA	NA	NA	NA	NA	1025.bed	1	1289
var.4	1426	sheffield_dnase	1.38286	14.3154	2	80	54	985	985	373	1	3276	23453	Primitive	NA	NA	NA	NA	NA	1326.bed	1	1194
var.4	1783	sheffield_dnase	1.38286	14.3154	2	80	54	985	985	373	1	3276	23453	Skin;Fibroblast;Muscle	NA	NA	NA	NA	NA	1711.bed	1	320
var.4	2211	sheffield_dnase	1.38286	14.3154	2	80	54	985	985	373	1	3276	23453	Ewing sarcoma;Skin;Endothelial;Primitive	NA	NA	NA	NA	NA	2270.bed	1	340
var.4	2300	sheffield_dnase	1.38286	14.3154	2	80	54	985	985	373	1	3276	23453	Fibroblast;Prostate	NA	NA	NA	NA	NA	2384.bed	1	232
var.4	78	cistrome_cistrome	1.36234	1.47713	28	85	399	314	399	266	136	3250	23318	cistrome_cistrome MCF-7 PolII	MCF-7	breast	PolII	Tam	NA	Human_MCF-7_PolII_Tam_Stunnenberg.bed	1	25209
var.4	178	cistrome_epigenome	1.35967	1.21727	100	86	538	56	538	227	591	3178	22863	cistrome_epigenome MCF-7 H3K4me1	MCF-7	breast	H3K4me1	DMSO(3hr)	NA	Human_MCF-7_H3K4me1_DMSO-3hr_Liu.bed	1	127623
var.4	1910	sheffield_dnase	1.35621	5.3697	3	87	110	891	891	363	4	3275	23450	Epithelial	NA	NA	NA	NA	NA	1869.bed	1	397
var.4	493	encode_tfbs	1.31643	2.9841	5	88	170	753	753	337	12	3273	23442	ChIP NHDF-Ad EZH2_(39875)	NHDF-Ad	NA	EZH2_(39875)	None	NA	wgEncodeAwgTfbsBroadNhdfadEzh239875UniPk.narrowPeak	1	5739
var.4	1033	encode_tfbs	1.31643	2.9841	5	88	170	753	753	337	12	3273	23442	ChIP NT2-D1 YY1	NT2-D1	NA	YY1	None	NA	wgEncodeAwgTfbsSydhNt2d1Yy1UcdUniPk.narrowPeak	1	4862
var.4	1861	sheffield_dnase	1.31643	2.9841	5	88	170	753	753	337	12	3273	23442	Weak HFF	NA	NA	NA	NA	NA	1799.bed	1	3451
var.4	304	codex	1.30644	1.46734	27	91	404	320	404	272	132	3251	23322	codex T-Cell TAL1	T-Cell	NA	TAL1	NA	GSE59657	GSM1519646_TAL1.bed	1	18234
var.4	251	codex	1.29183	1.61319	18	92	348	401	401	280	80	3260	23374	Acute myelomonocytic leukaemia cell line carrying inv(16) translocation (CBFbeta	Leukaemia cell	NA	ERG	NA	GSE46044	GSM1122314_ERG.bed	1	25083
var.4	214	cistrome_epigenome	1.28794	1.29906	53	93	495	167	495	252	293	3225	23161	cistrome_epigenome VCaP H3K4me3	VCaP	prostate	H3K4me3	EtOH(16hr)	NA	Human_VCaP_H3K4me3_EtOH-16hr_Chinnaiyan.bed	1	22317
var.4	218	cistrome_epigenome	1.28794	1.29906	53	93	495	167	495	252	293	3225	23161	cistrome_epigenome VCaP H3K9me3	VCaP	prostate	H3K9me3	R1881(16hr)	NA	Human_VCaP_H3K9me3_R1881-16hr_Chinnaiyan.bed	1	22317
var.4	388	codex	1.27818	1.42538	30	95	447	300	447	281	151	3248	23303	Cell line: Germinal center B cells. Chip antibody: BCOR	B-Cells	NA	BCOR	NA	GSE43350	GSM898061_BCOR.bed	1	31772
var.4	397	codex	1.27658	1.73013	14	96	317	465	465	293	58	3264	23396	Adult acute B cell precursor lymphoblastic leukaemia cell line carrying t(4;11)	Leukaemia cell	NA	AFF1	NA	GSE34941	GSM941544_AF4.bed	1	5219
var.4	182	cistrome_epigenome	1.26264	1.32399	45	97	482	204	482	261	244	3233	23210	cistrome_epigenome MCF-7 H3K4me2	MCF-7	breast	H3K4me2	EtOH(6hr)	NA	Human_MCF-7_H3K4me2_EtOH-6hr_Barton.bed	1	36821
var.4	303	codex	1.26076	1.51699	22	98	386	357	386	280	104	3256	23350	codex T-Cell MYB	T-Cell	NA	MYB	NA	GSE59657	GSM1519643_MYB.bed	1	21401
var.4	246	codex	1.25533	1.59321	18	99	349	401	401	283	81	3260	23373	Acute myelomonocytic leukaemia cell line carrying inv(16) translocation (CBFbeta	Leukaemia cell	NA	TCF12	NA	GSE46044	GSM1122309_HEB.bed	1	17269
var.4	63	cistrome_cistrome	1.24806	1.24951	68	100	517	113	517	243	391	3210	23063	cistrome_cistrome MCF-7 FoxA1	MCF-7	breast	FoxA1	E2(45min)	NA	Human_MCF-7_FoxA1_E2-45min_Brown.bed	1	16082
var.4	1896	sheffield_dnase	1.24548	2.27926	7	101	225	666	666	331	22	3271	23432	HPdLF	NA	NA	NA	NA	NA	1845.bed	1	7664
var.4	2158	sheffield_dnase	1.21698	1.83308	11	102	266	536	536	301	43	3267	23411	Skin;Epithelial	NA	NA	NA	NA	NA	2207.bed	1	7596
var.4	748	encode_tfbs	1.19274	4.29597	3	103	115	891	891	370	5	3275	23449	ChIP GM12878 ELK1_(1277-1)	GM12878	NA	ELK1_(1277-1)	None	NA	wgEncodeAwgTfbsSydhGm12878Elk112771IggmusUniPk.narrowPeak	1	5584
var.4	2782	sheffield_dnase	1.19274	4.29597	3	103	115	891	891	370	5	3275	23449	Hematopoietic;Epithelial	NA	NA	NA	NA	NA	730.bed	1	534
var.4	587	encode_tfbs	1.18717	3.18248	4	105	164	813	813	361	9	3274	23445	ChIP GM12892 TAF1	GM12892	NA	TAF1	None	NA	wgEncodeAwgTfbsHaibGm12892Taf1V0416102UniPk.narrowPeak	1	9442
var.4	23	cistrome_cistrome	1.18683	2.38742	6	106	188	706	706	333	18	3272	23436	cistrome_cistrome HepG2 liver cells GABP	HepG2 liver cells	liver	GABP	No treatment	NA	Human_HepG2-liver-cells_GABP_No-treatment_Wadelius.bed	1	24799
var.4	2034	sheffield_dnase	1.18683	2.38742	6	106	188	706	706	333	18	3272	23436	sheffield_dnase	NA	NA	NA	NA	NA	2042.bed	1	5638
var.4	742	encode_tfbs	1.17661	2.18004	7	108	229	666	666	334	23	3271	23431	ChIP GM12878 CHD1_(A301-218A)	GM12878	NA	CHD1_(A301-218A)	None	NA	wgEncodeAwgTfbsSydhGm12878Chd1a301218aIggmusUniPk.narrowPeak	1	6668
var.4	2008	sheffield_dnase	1.16845	1.69388	13	109	324	487	487	307	55	3265	23399	sheffield_dnase	NA	NA	NA	NA	NA	2006.bed	1	44090
var.4	2242	sheffield_dnase	1.13148	2.55778	5	110	186	753	753	350	14	3273	23440	Brain;Epithelial;Fibroblast	NA	NA	NA	NA	NA	2310.bed	1	1556
var.4	2140	sheffield_dnase	1.13056	1.57096	16	111	370	433	433	305	73	3262	23381	sheffield_dnase	NA	NA	NA	NA	NA	2186.bed	1	45797
var.4	2086	sheffield_dnase	1.12707	1.66356	13	112	333	487	487	311	56	3265	23398	Jurkat	NA	NA	NA	NA	NA	2110.bed	1	28735
var.4	461	encode_tfbs	1.12238	1.75147	11	113	316	536	536	322	45	3267	23409	ChIP H1-hESC EZH2_(39875)	H1-hESC	NA	EZH2_(39875)	None	NA	wgEncodeAwgTfbsBroadH1hescEzh239875UniPk.narrowPeak	1	6370
var.4	2039	sheffield_dnase	1.11968	1.97617	8	114	244	628	628	329	29	3270	23425	Fibrobl specific	NA	NA	NA	NA	NA	2052.bed	1	25640
var.4	368	codex	1.11842	7.15743	2	115	63	985	985	388	2	3276	23452	K562 erythrocytic leukaemia cells (ATCC CCL-243) were grown according to standar	Erythrocytic leukaemia cells	NA	SIRT6	NA	GSE32509	GSM831020_SIRT6.bed	1	1838
var.4	1174	sheffield_dnase	1.11842	7.15743	2	115	63	985	985	388	2	3276	23452	Weak	NA	NA	NA	NA	NA	1029.bed	1	737
var.4	1550	sheffield_dnase	1.11842	7.15743	2	115	63	985	985	388	2	3276	23452	Fibroblast;Muscle;Skin	NA	NA	NA	NA	NA	1450.bed	1	223
var.4	1909	sheffield_dnase	1.11842	7.15743	2	115	63	985	985	388	2	3276	23452	Endothelial;Epithelial;Primitive	NA	NA	NA	NA	NA	1866.bed	1	335
var.4	2048	sheffield_dnase	1.11842	7.15743	2	115	63	985	985	388	2	3276	23452	Hematopoietic	NA	NA	NA	NA	NA	2063.bed	1	921
var.4	2375	sheffield_dnase	1.11842	7.15743	2	115	63	985	985	388	2	3276	23452	Prostate	NA	NA	NA	NA	NA	2483.bed	1	1135
var.4	2693	sheffield_dnase	1.11842	7.15743	2	115	63	985	985	388	2	3276	23452	K562 specific	NA	NA	NA	NA	NA	617.bed	1	908
var.4	22	cistrome_cistrome	1.11315	2.26168	6	122	226	706	706	351	19	3272	23435	cistrome_cistrome HepG2 liver cells FoxA2	HepG2 liver cells	liver	FoxA2	No treatment	NA	Human_HepG2-liver-cells_FoxA2_No-treatment_Wadelius.bed	1	9115
var.4	428	encode_segmentation	1.10925	1.19293	86	123	555	72	555	250	518	3192	22936	Enhancers Segments	HeLa-S3	NA	NA	NA	ENCODE segmentation	Helas3_E.bed	1	41844
var.4	1951	sheffield_dnase	1.10215	1.68599	12	124	325	507	507	319	51	3266	23403	sheffield_dnase	NA	NA	NA	NA	NA	1921.bed	1	24857
var.4	2826	sheffield_dnase	1.08375	2.8641	4	125	175	813	813	371	10	3274	23444	Endothelial and Htr8	NA	NA	NA	NA	NA	790.bed	1	1841
var.4	74	cistrome_cistrome	1.07196	1.36596	28	126	464	314	464	301	147	3250	23307	cistrome_cistrome MCF-7 PolII	MCF-7	breast	PolII	Fulv	NA	Human_MCF-7_PolII_Fulv_Stunnenberg.bed	1	32919
var.4	83	cistrome_cistrome	1.05926	1.24318	53	127	518	167	518	271	306	3225	23148	cistrome_cistrome MCF-7 RARA	MCF-7	breast	RARA	AM580(1hr)	NA	Human_MCF-7_RARA_AM580-1hr_White.bed	1	14327
var.4	1931	sheffield_dnase	1.05697	3.57991	3	128	120	891	891	380	6	3275	23448	Fibroblast;Muscle	NA	NA	NA	NA	NA	1894.bed	1	830
var.4	582	encode_tfbs	1.05086	2.00552	7	129	243	666	666	346	25	3271	23429	ChIP GM12891 TAF1	GM12891	NA	TAF1	None	NA	wgEncodeAwgTfbsHaibGm12891Taf1Pcr1xUniPk.narrowPeak	1	11883
var.4	146	cistrome_cistrome	1.04856	1.30423	36	130	487	264	487	294	198	3242	23256	cistrome_cistrome metastatic prostate cancer tissue PolII	metastatic prostate cancer tissue	prostate	PolII	No treatment	NA	Human_metastatic-prostate-cancer-tissue_PolII_No-treatment_Chinnaiyan.bed	1	13863
var.4	418	encode_segmentation	1.04239	1.30756	35	131	486	267	486	295	192	3243	23262	TSS Segments	GM12878	NA	NA	NA	ENCODE segmentation	Gm12878_TSS.bed	1	34222
var.4	436	encode_segmentation	1.03924	1.56754	14	132	371	465	465	323	64	3264	23390	Promoter Flank Segments	Hepg2	NA	NA	NA	ENCODE segmentation	Hepg2_PF.bed	1	30648
var.4	914	encode_tfbs	1.00931	1.70567	10	133	321	563	563	339	42	3268	23412	ChIP HUVEC Max	HUVEC	NA	Max	None	NA	wgEncodeAwgTfbsSydhHuvecMaxUniPk.narrowPeak	1	9122
var.4	2100	sheffield_dnase	0.991503	2.60367	4	134	185	813	813	377	11	3274	23443	Muscle;Brain;Fibroblast	NA	NA	NA	NA	NA	213.bed	1	2352
var.4	959	encode_tfbs	0.98236	1.59212	12	135	351	507	507	331	54	3266	23400	ChIP K562 IRF1	K562	NA	IRF1	IFNg30	NA	wgEncodeAwgTfbsSydhK562Irf1Ifng30UniPk.narrowPeak	1	10323
var.4	338	codex	0.980524	2.04615	6	136	236	706	706	359	21	3272	23433	Kasumi-1 (AML FAB M2) without t(8;21) translocation derived from the DSMZ.	Acute Myeloid Leukemia	NA	RUNX1T1	NA	GSE29225	GSM722705_RUNX1T1.bed	1	5124
var.4	1819	sheffield_dnase	0.980524	2.04615	6	136	236	706	706	359	21	3272	23433	sheffield_dnase	NA	NA	NA	NA	NA	1750.bed	1	14611
var.4	1808	sheffield_dnase	0.97661	2.23773	5	138	227	753	753	373	16	3273	23438	Muscle;Fibroblast	NA	NA	NA	NA	NA	1738.bed	1	5138
var.4	179	cistrome_epigenome	0.97258	1.23438	48	139	525	191	525	285	279	3230	23175	cistrome_epigenome MCF-7 H3K4me1	MCF-7	breast	H3K4me1	E2(3hr)	NA	Human_MCF-7_H3K4me1_E2-3hr_Liu.bed	1	95807
var.4	691	encode_tfbs	0.942072	3.06814	3	140	167	891	891	399	7	3275	23447	ChIP K562 SRF	K562	NA	SRF	None	NA	wgEncodeAwgTfbsHaibK562SrfV0416101UniPk.narrowPeak	1	4717
var.4	1007	encode_tfbs	0.942072	3.06814	3	140	167	891	891	399	7	3275	23447	ChIP K562 ZNF263	K562	NA	ZNF263	None	NA	wgEncodeAwgTfbsSydhK562Znf263UcdUniPk.narrowPeak	1	3081
var.4	2015	sheffield_dnase	0.942072	3.06814	3	140	167	891	891	399	7	3275	23447	Weak Th2	NA	NA	NA	NA	NA	2017.bed	1	6325
var.4	163	cistrome_epigenome	0.941559	1.08452	295	143	651	15	651	270	1960	2983	21494	cistrome_epigenome LnCaP H3K4me2	LnCaP	prostate	H3K4me2	DHT(4hr)	NA	Human_LnCaP_H3K4me2_DHT-4hr_Brown.bed	1	114149
var.4	761	encode_tfbs	0.939584	1.52688	13	144	383	487	487	338	61	3265	23393	ChIP GM12878 Pol2	GM12878	NA	Pol2	None	NA	wgEncodeAwgTfbsSydhGm12878Pol2IggmusUniPk.narrowPeak	1	21947
var.4	543	encode_tfbs	0.93943	1.69646	9	145	323	597	597	355	38	3269	23416	ChIP GM12878 ELF1_(SC-631)	GM12878	NA	ELF1_(SC-631)	None	NA	wgEncodeAwgTfbsHaibGm12878Elf1sc631V0416101UniPk.narrowPeak	1	23008
var.4	72	cistrome_cistrome	0.936214	1.49716	14	146	392	465	465	334	67	3264	23387	cistrome_cistrome MCF-7 PolII	MCF-7	breast	PolII	E2(45min)	NA	Human_MCF-7_PolII_E2-45min_Ruan.bed	1	18613
var.4	267	codex	0.935092	1.43321	17	147	407	415	415	323	85	3261	23369	Adult B cell Non-Hodgkin Lymphoma (large diffuse cell lymphoma) carrying t(8;14)	Lymphoma cell	NA	MAFK	NA	GSE47784	GSM1159670_MAFK.bed	1	6721
var.4	1855	sheffield_dnase	0.932724	4.77199	2	148	111	985	985	415	3	3276	23451	Fibroblast;Muscle;Epithelial	NA	NA	NA	NA	NA	1792.bed	1	456
var.4	1982	sheffield_dnase	0.932724	4.77199	2	148	111	985	985	415	3	3276	23451	sheffield_dnase	NA	NA	NA	NA	NA	1970.bed	1	6794
var.4	2099	sheffield_dnase	0.932724	4.77199	2	148	111	985	985	415	3	3276	23451	Epithelial;Cervix	NA	NA	NA	NA	NA	2128.bed	1	467
var.4	2438	sheffield_dnase	0.932724	4.77199	2	148	111	985	985	415	3	3276	23451	Stem	NA	NA	NA	NA	NA	311.bed	1	1472
var.4	892	encode_tfbs	0.918484	1.21157	51	152	543	179	543	291	302	3227	23152	ChIP HepG2 MafK_(ab50322)	HepG2	NA	MafK_(ab50322)	None	NA	wgEncodeAwgTfbsSydhHepg2Mafkab50322IggrabUniPk.narrowPeak	1	61944
var.4	308	codex	0.911423	Inf	1	153	1	1125	1125	426	0	3277	23454	CD34+ Umbilical Cord Blood (UCB) were differentiated into megakaryocytes for 10	Megakaryocyte	NA	GATA2	NA	GSE24674	GSM607950_GATA2.bed	1	409
var.4	879	encode_tfbs	0.911423	Inf	1	153	1	1125	1125	426	0	3277	23454	ChIP HepG2 BRCA1_(A300-000A)	HepG2	NA	BRCA1_(A300-000A)	None	NA	wgEncodeAwgTfbsSydhHepg2Brca1a300IggrabUniPk.narrowPeak	1	1497
var.4	897	encode_tfbs	0.911423	Inf	1	153	1	1125	1125	426	0	3277	23454	ChIP HepG2 Nrf1	HepG2	NA	Nrf1	None	NA	wgEncodeAwgTfbsSydhHepg2Nrf1IggrabUniPk.narrowPeak	1	1902
var.4	1156	sheffield_dnase	0.911423	Inf	1	153	1	1125	1125	426	0	3277	23454	Liver	NA	NA	NA	NA	NA	1011.bed	1	1020
var.4	1248	sheffield_dnase	0.911423	Inf	1	153	1	1125	1125	426	0	3277	23454	Skin;Colon;Liver;Epithelial;Fibroblast	NA	NA	NA	NA	NA	1114.bed	1	139
var.4	1276	sheffield_dnase	0.911423	Inf	1	153	1	1125	1125	426	0	3277	23454	Brain;Skin;Muscle;Fibroblast;Epithelial	NA	NA	NA	NA	NA	1151.bed	1	113
var.4	1277	sheffield_dnase	0.911423	Inf	1	153	1	1125	1125	426	0	3277	23454	Fibroblast;Muscle;Brain;Epithelial	NA	NA	NA	NA	NA	1152.bed	1	124
var.4	1293	sheffield_dnase	0.911423	Inf	1	153	1	1125	1125	426	0	3277	23454	Epithelial;Fibroblast;Muscle;Brain;Hematopoietic;Primitive;Skin;Stem;Endothelial	NA	NA	NA	NA	NA	1168.bed	1	281
var.4	1322	sheffield_dnase	0.911423	Inf	1	153	1	1125	1125	426	0	3277	23454	Brain;Stem;Liver	NA	NA	NA	NA	NA	1206.bed	1	156
var.4	1389	sheffield_dnase	0.911423	Inf	1	153	1	1125	1125	426	0	3277	23454	Fibroblast;Muscle;Brain;Endothelial;Epithelial;Skin	NA	NA	NA	NA	NA	1286.bed	1	229
var.4	1496	sheffield_dnase	0.911423	Inf	1	153	1	1125	1125	426	0	3277	23454	Fibroblast;Muscle;Epithelial;Skin;Brain	NA	NA	NA	NA	NA	1399.bed	1	152
var.4	1504	sheffield_dnase	0.911423	Inf	1	153	1	1125	1125	426	0	3277	23454	Stem;Brain;Liver;Epithelial;Endothelial;Fibroblast;Bone	NA	NA	NA	NA	NA	1405.bed	1	295
var.4	1517	sheffield_dnase	0.911423	Inf	1	153	1	1125	1125	426	0	3277	23454	Fibroblast;Muscle;Brain	NA	NA	NA	NA	NA	1419.bed	1	224
var.4	1563	sheffield_dnase	0.911423	Inf	1	153	1	1125	1125	426	0	3277	23454	Fibroblast;Muscle;Epithelial;Skin;Brain	NA	NA	NA	NA	NA	1468.bed	1	164
var.4	1621	sheffield_dnase	0.911423	Inf	1	153	1	1125	1125	426	0	3277	23454	Fibroblast;Muscle;Bone;Brain	NA	NA	NA	NA	NA	1528.bed	1	201
var.4	1675	sheffield_dnase	0.911423	Inf	1	153	1	1125	1125	426	0	3277	23454	Fibroblast;Brain;Stem;Endothelial;Epithelial;Muscle	NA	NA	NA	NA	NA	159.bed	1	128
var.4	1686	sheffield_dnase	0.911423	Inf	1	153	1	1125	1125	426	0	3277	23454	Fibroblast;Muscle	NA	NA	NA	NA	NA	1601.bed	1	343
var.4	1727	sheffield_dnase	0.911423	Inf	1	153	1	1125	1125	426	0	3277	23454	Fibroblast;Skin	NA	NA	NA	NA	NA	1647.bed	1	192
var.4	1752	sheffield_dnase	0.911423	Inf	1	153	1	1125	1125	426	0	3277	23454	Fibroblast;Muscle;Epithelial;Brain	NA	NA	NA	NA	NA	1670.bed	1	406
var.4	1764	sheffield_dnase	0.911423	Inf	1	153	1	1125	1125	426	0	3277	23454	Fibroblast;Muscle;Epithelial	NA	NA	NA	NA	NA	1687.bed	1	137
var.4	1776	sheffield_dnase	0.911423	Inf	1	153	1	1125	1125	426	0	3277	23454	Fibroblast;Muscle;Endothelial;Epithelial;Brain	NA	NA	NA	NA	NA	1701.bed	1	260
var.4	1836	sheffield_dnase	0.911423	Inf	1	153	1	1125	1125	426	0	3277	23454	Muscle;Skin;Brain;Endothelial;Fibroblast;Epithelial;Primitive	NA	NA	NA	NA	NA	1769.bed	1	186
var.4	1858	sheffield_dnase	0.911423	Inf	1	153	1	1125	1125	426	0	3277	23454	Fibroblast;Muscle	NA	NA	NA	NA	NA	1795.bed	1	800
var.4	1983	sheffield_dnase	0.911423	Inf	1	153	1	1125	1125	426	0	3277	23454	Complex tissue specific	NA	NA	NA	NA	NA	1973.bed	1	388
var.4	1995	sheffield_dnase	0.911423	Inf	1	153	1	1125	1125	426	0	3277	23454	Epithelial;Skin;Colon;Cervix;Endothelial;Primitive	NA	NA	NA	NA	NA	1984.bed	1	165
var.4	2075	sheffield_dnase	0.911423	Inf	1	153	1	1125	1125	426	0	3277	23454	Fibroblast;Brain;Epithelial;Muscle;Skin	NA	NA	NA	NA	NA	2094.bed	1	277
var.4	2098	sheffield_dnase	0.911423	Inf	1	153	1	1125	1125	426	0	3277	23454	Epithelial;Mammary	NA	NA	NA	NA	NA	2126.bed	1	357
var.4	2164	sheffield_dnase	0.911423	Inf	1	153	1	1125	1125	426	0	3277	23454	Hematopoietic	NA	NA	NA	NA	NA	2217.bed	1	230
var.4	2172	sheffield_dnase	0.911423	Inf	1	153	1	1125	1125	426	0	3277	23454	Liver;Epithelial	NA	NA	NA	NA	NA	2225.bed	1	708
var.4	2176	sheffield_dnase	0.911423	Inf	1	153	1	1125	1125	426	0	3277	23454	Endothelial;Primitive;Prostate;Mammary	NA	NA	NA	NA	NA	2229.bed	1	169
var.4	2197	sheffield_dnase	0.911423	Inf	1	153	1	1125	1125	426	0	3277	23454	Fibroblast;Brain;Endothelial;Muscle;Primitive;Bone;Liver;Epithelial	NA	NA	NA	NA	NA	2252.bed	1	206
var.4	2199	sheffield_dnase	0.911423	Inf	1	153	1	1125	1125	426	0	3277	23454	Skin;Endothelial;Primitive	NA	NA	NA	NA	NA	2256.bed	1	194
var.4	2207	sheffield_dnase	0.911423	Inf	1	153	1	1125	1125	426	0	3277	23454	Hematopoietic	NA	NA	NA	NA	NA	2267.bed	1	190
var.4	2234	sheffield_dnase	0.911423	Inf	1	153	1	1125	1125	426	0	3277	23454	Hematopoietic	NA	NA	NA	NA	NA	23.bed	1	242
var.4	2245	sheffield_dnase	0.911423	Inf	1	153	1	1125	1125	426	0	3277	23454	Epithelial;Hematopoietic	NA	NA	NA	NA	NA	2314.bed	1	117
var.4	2279	sheffield_dnase	0.911423	Inf	1	153	1	1125	1125	426	0	3277	23454	Fibroblast	NA	NA	NA	NA	NA	2355.bed	1	282
var.4	2320	sheffield_dnase	0.911423	Inf	1	153	1	1125	1125	426	0	3277	23454	Fibroblast;Muscle;Epithelial;Brain	NA	NA	NA	NA	NA	2408.bed	1	193
var.4	2434	sheffield_dnase	0.911423	Inf	1	153	1	1125	1125	426	0	3277	23454	Epithelial;Brain;Hematopoietic;Skin;Stem;Fibroblast;Muscle;Colon;Cervix;Liver;En	NA	NA	NA	NA	NA	303.bed	1	191
var.4	2447	sheffield_dnase	0.911423	Inf	1	153	1	1125	1125	426	0	3277	23454	Hematopoietic	NA	NA	NA	NA	NA	324.bed	1	176
var.4	2469	sheffield_dnase	0.911423	Inf	1	153	1	1125	1125	426	0	3277	23454	Epithelial;Fibroblast;Muscle;Brain;Hematopoietic;Skin;Stem;Endothelial;Colon;Cer	NA	NA	NA	NA	NA	345.bed	1	202
var.4	2507	sheffield_dnase	0.911423	Inf	1	153	1	1125	1125	426	0	3277	23454	Epithelial;Fibroblast;Muscle;Brain;Hematopoietic;Skin;Stem;Endothelial;Colon;Cer	NA	NA	NA	NA	NA	392.bed	1	237
var.4	2509	sheffield_dnase	0.911423	Inf	1	153	1	1125	1125	426	0	3277	23454	Epithelial;Fibroblast;Muscle;Brain;Hematopoietic;Primitive;Skin;Stem;Endothelial	NA	NA	NA	NA	NA	394.bed	1	1010
var.4	2709	sheffield_dnase	0.911423	Inf	1	153	1	1125	1125	426	0	3277	23454	Fibroblast;Muscle;Endothelial;Primitive	NA	NA	NA	NA	NA	636.bed	1	147
var.4	2750	sheffield_dnase	0.911423	Inf	1	153	1	1125	1125	426	0	3277	23454	Skin;Brain;Endothelial;Epithelial;Primitive	NA	NA	NA	NA	NA	693.bed	1	148
var.4	2756	sheffield_dnase	0.911423	Inf	1	153	1	1125	1125	426	0	3277	23454	Hematopoietic	NA	NA	NA	NA	NA	70.bed	1	245
var.4	2829	sheffield_dnase	0.911423	Inf	1	153	1	1125	1125	426	0	3277	23454	Epithelial;Fibroblast;Muscle;Skin;Brain;Endothelial;Colon;Cervix;Primitive	NA	NA	NA	NA	NA	795.bed	1	152
var.4	2918	sheffield_dnase	0.911423	Inf	1	153	1	1125	1125	426	0	3277	23454	Liver	NA	NA	NA	NA	NA	909.bed	1	352
var.4	2921	sheffield_dnase	0.911423	Inf	1	153	1	1125	1125	426	0	3277	23454	Epithelial;Brain;Hematopoietic;Stem;Colon;Cervix;Liver;Endothelial;Mammary	NA	NA	NA	NA	NA	912.bed	1	233
var.4	2932	sheffield_dnase	0.911423	Inf	1	153	1	1125	1125	426	0	3277	23454	Brain;Liver	NA	NA	NA	NA	NA	924.bed	1	452
var.4	2969	sheffield_dnase	0.911423	Inf	1	153	1	1125	1125	426	0	3277	23454	Epithelial;Brain;Hematopoietic;Skin;Stem;Colon;Cervix;Liver;Fibroblast;Endotheli	NA	NA	NA	NA	NA	968.bed	1	118
var.4	311	codex	0.908759	2.38657	4	203	190	813	813	402	12	3274	23442	CD34+ Umbilical Cord Blood (UCB) were differentiated into megakaryocytes for 10	Megakaryocyte	NA	TAL1	NA	GSE24674	GSM607953_TAL1.bed	1	1498
var.4	402	codex	0.908759	2.38657	4	203	190	813	813	402	12	3274	23442	ChIP-seq_ZNF143_FLP143HA_T0. cell line specificity: HEK293-T-Rex inducible cell	Embryonic kidney cells	NA	ZNF143	NA	GSE39263	GSM959050_ZNF143.bed	1	4353
var.4	1620	sheffield_dnase	0.908759	2.38657	4	203	190	813	813	402	12	3274	23442	Endothelial;Fibroblast;Muscle;Brain	NA	NA	NA	NA	NA	1527.bed	1	1915
var.4	1854	sheffield_dnase	0.908398	2.10603	5	206	234	753	753	398	17	3273	23437	Epithelial	NA	NA	NA	NA	NA	1791.bed	1	5841
var.4	159	cistrome_epigenome	0.908047	1.28794	30	207	502	300	502	336	167	3248	23287	cistrome_epigenome LnCaP H3K27me3	LnCaP	prostate	H3K27me3	R1881(16hr)	NA	Human_LnCaP_H3K27me3_R1881-16hr_Chinnaiyan.bed	1	11283
var.4	101	cistrome_cistrome	0.873765	1.43295	15	208	408	449	449	355	75	3263	23379	cistrome_cistrome MR4 cells PML	MR4 cells	hematopoietic stem cell	PML	No treatment	NA	Human_MR4-cells_PML_No-treatment_Stunnenberg.bed	1	15258
var.4	891	encode_tfbs	0.869531	1.21334	45	209	541	204	541	318	266	3233	23188	ChIP HepG2 MafF_(M8194)	HepG2	NA	MafF_(M8194)	None	NA	wgEncodeAwgTfbsSydhHepg2Maffm8194IggrabUniPk.narrowPeak	1	37637
var.4	901	encode_tfbs	0.867811	1.68515	8	210	326	628	628	388	34	3270	23420	ChIP HepG2 Pol2	HepG2	NA	Pol2	None	NA	wgEncodeAwgTfbsSydhHepg2Pol2IggrabUniPk.narrowPeak	1	19572
var.4	2160	sheffield_dnase	0.867811	1.68515	8	210	326	628	628	388	34	3270	23420	Hematopoietic	NA	NA	NA	NA	NA	2211.bed	1	6852
var.4	1032	encode_tfbs	0.864848	1.868	6	212	262	706	706	393	23	3272	23431	ChIP NT2-D1 SUZ12	NT2-D1	NA	SUZ12	None	NA	wgEncodeAwgTfbsSydhNt2d1Suz12UcdUniPk.narrowPeak	1	3308
var.4	1912	sheffield_dnase	0.864848	1.868	6	212	262	706	706	393	23	3272	23431	Complex tissue specific	NA	NA	NA	NA	NA	1872.bed	1	3895
var.4	414	encode_segmentation	0.853429	1.14476	85	214	601	74	601	296	533	3193	22921	Enhancers Segments	GM12878	NA	NA	NA	ENCODE segmentation	Gm12878_E.bed	1	51760
var.4	291	codex	0.852827	1.2423	35	215	520	267	520	334	202	3243	23252	codex T-Cell MYB	T-Cell	NA	MYB	NA	GSE59657	GSM1442006_MYB.bed	1	30659
var.4	1063	encode_tfbs	0.852827	1.2423	35	215	520	267	520	334	202	3243	23252	ChIP H1-hESC CTCF	H1-hESC	NA	CTCF	None	NA	wgEncodeAwgTfbsUtaH1hescCtcfUniPk.narrowPeak	1	43247
var.4	155	cistrome_epigenome	0.844767	1.07609	284	217	657	16	657	297	1900	2994	21554	cistrome_epigenome Caco-2(differentiated) H3K4me2	Caco-2(differentiated)	intestine	H3K4me2	No treatment	NA	Human_Caco-2-differentiated_H3K4me2_No-treatment_Shivdasani.bed	1	125160
var.4	474	encode_tfbs	0.843441	2.68452	3	218	181	891	891	430	8	3275	23446	ChIP HSMMtube EZH2_(39875)	HSMMtube	NA	EZH2_(39875)	None	NA	wgEncodeAwgTfbsBroadHsmmtEzh239875UniPk.narrowPeak	1	2700
var.4	482	encode_tfbs	0.843441	2.68452	3	218	181	891	891	430	8	3275	23446	ChIP K562 HDAC2_(A300-705A)	K562	NA	HDAC2_(A300-705A)	None	NA	wgEncodeAwgTfbsBroadK562Hdac2a300705aUniPk.narrowPeak	1	5247
var.4	1968	sheffield_dnase	0.843441	2.68452	3	218	181	891	891	430	8	3275	23446	Fibroblast	NA	NA	NA	NA	NA	1951.bed	1	1832
var.4	2151	sheffield_dnase	0.843441	2.68452	3	218	181	891	891	430	8	3275	23446	Hematopoietic	NA	NA	NA	NA	NA	220.bed	1	1057
var.4	188	cistrome_epigenome	0.843132	1.51525	11	222	387	536	536	382	52	3267	23402	cistrome_epigenome MCF-7 H3K9ac	MCF-7	breast	H3K9ac	No treatment	NA	Human_MCF-7_H3K9ac_No-treatment_Brown.bed	1	9636
var.4	440	encode_segmentation	0.839698	1.72857	7	223	318	666	666	402	29	3271	23425	Weak Enhancer Segments	Hepg2	NA	NA	NA	ENCODE segmentation	Hepg2_WE.bed	1	11040
var.4	1221	sheffield_dnase	0.839698	1.72857	7	223	318	666	666	402	29	3271	23425	HA-sp specific	NA	NA	NA	NA	NA	1086.bed	1	8217
var.4	174	cistrome_epigenome	0.835419	1.22115	39	225	532	241	532	333	229	3239	23225	cistrome_epigenome MCF-7 H3K14ac	MCF-7	breast	H3K14ac	DMSO(3hr)	NA	Human_MCF-7_H3K14ac_DMSO-3hr_Liu.bed	1	44472
var.4	2010	sheffield_dnase	0.834183	2.20291	4	226	228	813	813	422	13	3274	23441	Skin	NA	NA	NA	NA	NA	2008.bed	1	4871
var.4	278	codex	0.824668	1.63693	8	227	345	628	628	400	35	3270	23419	T cell Lymphoblastic Lymphoma cell line carrying t(7;9) translocation (TCRB-NOTC	Lymphoma cell	NA	RBPJ	NA	GSE51800	GSM1252937_RBPJ.bed	1	9754
var.4	463	encode_tfbs	0.812999	1.41258	14	228	449	465	465	381	71	3264	23383	ChIP H1-hESC RBBP5_(A300-109A)	H1-hESC	NA	RBBP5_(A300-109A)	None	NA	wgEncodeAwgTfbsBroadH1hescRbbp5a300109aUniPk.narrowPeak	1	16151
var.4	141	cistrome_cistrome	0.802638	1.14614	73	229	592	104	592	308	457	3205	22997	cistrome_cistrome lymphoblastoid(GM10855) VDR	lymphoblastoid(GM10855)	hematopoietic stem cell	VDR	calcitriol(36hr)	NA	Human_lymphoblastoid-GM10855_VDR_calcitriol-36hr_Knight.bed	1	37890
var.4	381	codex	0.795394	1.25428	28	230	513	314	513	352	160	3250	23294	Kasumi-1 (AML FAB M2) with t(8;21) translocation and RUNX1/ETO siRNA derived fro	Acute Myeloid Leukemia	NA	RUNX1	NA	GSE29225	GSM850824_RUNX1.bed	1	17787
var.4	411	codex	0.794033	1.67088	7	231	331	666	666	409	30	3271	23424	codex Embryonic Stem Cell TP53	Embryonic Stem Cell	NA	TP53	NA	GSE39912	GSM981236_TP53.bed	1	4067
var.4	2132	sheffield_dnase	0.794033	1.67088	7	231	331	666	666	409	30	3271	23424	Epithelial	NA	NA	NA	NA	NA	2175.bed	1	6766
var.4	369	codex	0.792346	3.57913	2	233	121	985	985	446	4	3276	23450	K562 erythrocytic leukaemia cells (ATCC CCL-243) were grown according to standar	Erythrocytic leukaemia cells	NA	SUZ12	NA	GSE32509	GSM831021_SUZ12.bed	1	2804
var.4	902	encode_tfbs	0.792346	3.57913	2	233	121	985	985	446	4	3276	23450	ChIP HepG2 Pol2(phosphoS2)	HepG2	NA	Pol2(phosphoS2)	None	NA	wgEncodeAwgTfbsSydhHepg2Pol2s2IggrabUniPk.narrowPeak	1	4091
var.4	2259	sheffield_dnase	0.792346	3.57913	2	233	121	985	985	446	4	3276	23450	Epithelial;Prostate	NA	NA	NA	NA	NA	2329.bed	1	652
var.4	2855	sheffield_dnase	0.792346	3.57913	2	233	121	985	985	446	4	3276	23450	Hepatocyte specific	NA	NA	NA	NA	NA	825.bed	1	4090
var.4	516	encode_tfbs	0.787346	1.88411	5	237	257	753	753	416	19	3273	23435	ChIP A549 Pol2	A549	NA	Pol2	DEX_100nM	NA	wgEncodeAwgTfbsHaibA549Pol2Pcr2xDex100nmUniPk.narrowPeak	1	27603
var.4	1067	encode_tfbs	0.787346	1.88411	5	237	257	753	753	416	19	3273	23435	ChIP HeLa-S3 Pol2	HeLa-S3	NA	Pol2	None	NA	wgEncodeAwgTfbsUtaHelas3Pol2UniPk.narrowPeak	1	15736
var.4	1925	sheffield_dnase	0.787346	1.88411	5	237	257	753	753	416	19	3273	23435	Weak	NA	NA	NA	NA	NA	1888.bed	1	14037
var.4	108	cistrome_cistrome	0.783625	1.59139	8	240	352	628	628	407	36	3270	23418	cistrome_cistrome NB4 cells RARA	NB4 cells	hematopoietic stem cell	RARA	No treatment(Antibody RAR _A704)	NA	Human_NB4-cells_RARA_No-treatment-Antibody-RAR-_A704_Stunnenberg.bed	1	13879
var.4	152	cistrome_epigenome	0.783625	1.59139	8	240	352	628	628	407	36	3270	23418	cistrome_epigenome APL164 cells H3K9K14ac	APL164 cells	hematopoietic stem cell	H3K9K14ac	No treatment	NA	Human_APL164-cells_H3K9K14ac_No-treatment_Stunnenberg.bed	1	7517
var.4	153	cistrome_epigenome	0.782163	1.27399	24	242	507	342	507	364	135	3254	23319	cistrome_epigenome CS57.LnCaP H3K4me3	CS57.LnCaP	prostate	H3K4me3	EtOH(16hr)	NA	Human_CS57.LnCaP_H3K4me3_EtOH-16hr_Chinnaiyan.bed	1	19464
var.4	2541	sheffield_dnase	0.778185	1.53464	9	243	378	597	597	406	42	3269	23412	Hematopoietic	NA	NA	NA	NA	NA	430.bed	1	19370
var.4	2000	sheffield_dnase	0.766698	2.04551	4	244	238	813	813	432	14	3274	23440	Epithelial	NA	NA	NA	NA	NA	1990.bed	1	7043
var.4	422	encode_segmentation	0.763735	1.20005	38	245	549	245	549	346	227	3240	23227	Promoter Flank Segments	H1hesc	NA	NA	NA	ENCODE segmentation	H1hesc_PF.bed	1	33023
var.4	371	codex	0.757837	2.38615	3	246	193	891	891	443	9	3275	23445	K562 erythrocytic leukaemia cells (ATCC CCL-243) were grown according to standar	Embryonic Stem Cell	NA	EZH2	NA	GSE32509	GSM831028_EZH2.bed	1	3205
var.4	858	encode_tfbs	0.757837	2.38615	3	246	193	891	891	443	9	3275	23445	ChIP HeLa-S3 Pol2(phosphoS2)	HeLa-S3	NA	Pol2(phosphoS2)	None	NA	wgEncodeAwgTfbsSydhHelas3Pol2s2IggrabUniPk.narrowPeak	1	12797
var.4	3012	ucsc_features	0.744568	1.54832	8	248	377	628	628	418	37	3270	23417	UCSC Vista enhancers	NA	NA	NA	NA	NA	vistaEnhancers.bed	1	1339
var.4	1929	sheffield_dnase	0.742205	1.49889	9	249	391	597	597	412	43	3269	23411	HAEpiC	NA	NA	NA	NA	NA	1891.bed	1	22664
var.4	228	codex	0.733531	1.18947	38	250	576	245	576	357	229	3240	23225	Juvenile acute myeloid leukaemia cell line carrying t(8;21) translocation RUNX1-	Leukaemia cell	NA	TCF3	NA	GSE43834	GSM1082309_E2A_TCF3.bed	1	43270
var.4	144	cistrome_cistrome	0.733527	1.7899	5	251	268	753	753	424	20	3273	23434	cistrome_cistrome metastatic prostate cancer tissue AR	metastatic prostate cancer tissue	prostate	AR	No treatment	NA	Human_metastatic-prostate-cancer-tissue_AR_No-treatment_Chinnaiyan.bed	1	7723
var.4	1071	encode_tfbs	0.733527	1.7899	5	251	268	753	753	424	20	3273	23434	ChIP HUVEC c-Myc	HUVEC	NA	c-Myc	None	NA	wgEncodeAwgTfbsUtaHuvecCmycUniPk.narrowPeak	1	5145
var.4	1302	sheffield_dnase	0.733527	1.7899	5	251	268	753	753	424	20	3273	23434	sheffield_dnase	NA	NA	NA	NA	NA	1180.bed	1	9569
var.4	167	cistrome_epigenome	0.73019	1.35514	14	254	472	465	472	397	74	3264	23380	cistrome_epigenome LnCaP H3K4me3	LnCaP	prostate	H3K4me3	EtOH(16hr)	NA	Human_LnCaP_H3K4me3_EtOH-16hr_Chinnaiyan.bed	1	16668
var.4	139	cistrome_cistrome	0.720243	1.28413	19	255	503	383	503	380	106	3259	23348	cistrome_cistrome abl AR	abl	prostate	AR	DHT(4hr)	NA	Human_abl_AR_DHT-4hr_Brown.bed	1	5312
var.4	96	cistrome_cistrome	0.717498	1.6523	6	256	334	706	706	432	26	3272	23428	cistrome_cistrome MCF-7 c-Jun	MCF-7	breast	c-Jun	E2(45min-3hr)	NA	Human_MCF-7_c-Jun_E2-45min-3hr_Liu.bed	1	2984
var.4	2224	sheffield_dnase	0.717498	1.6523	6	256	334	706	706	432	26	3272	23428	sheffield_dnase	NA	NA	NA	NA	NA	2287.bed	1	16192
var.4	623	encode_tfbs	0.713965	1.40678	11	258	450	536	536	415	56	3267	23398	ChIP HeLa-S3 Pol2	HeLa-S3	NA	Pol2	None	NA	wgEncodeAwgTfbsHaibHelas3Pol2Pcr1xUniPk.narrowPeak	1	25332
var.4	470	encode_tfbs	0.710194	1.43229	10	259	409	563	563	410	50	3268	23404	ChIP HMEC EZH2_(39875)	HMEC	NA	EZH2_(39875)	None	NA	wgEncodeAwgTfbsBroadHmecEzh239875UniPk.narrowPeak	1	4626
var.4	71	cistrome_cistrome	0.709691	1.18391	37	260	577	256	577	364	224	3241	23230	cistrome_cistrome MCF-7 PolII	MCF-7	breast	PolII	E2(3hr)	NA	Human_MCF-7_PolII_E2-3hr_Liu.bed	1	40165
var.4	578	encode_tfbs	0.707797	1.46476	9	261	405	597	597	421	44	3269	23410	ChIP GM12891 Pol2-4H8	GM12891	NA	Pol2-4H8	None	NA	wgEncodeAwgTfbsHaibGm12891Pol24h8Pcr1xUniPk.narrowPeak	1	16236
var.4	339	codex	0.70542	1.90894	4	262	254	813	813	443	15	3274	23439	Kasumi-1 (AML FAB M2) with t(8;21) translocation and mismatch siRNA derived from	Acute Myeloid Leukemia	NA	RUNX1T1	NA	GSE29225	GSM722706_RUNX1T1.bed	1	3283
var.4	1823	sheffield_dnase	0.70542	1.90894	4	262	254	813	813	443	15	3274	23439	Brain;Hematopoietic;Stem;Colon;Epithelial	NA	NA	NA	NA	NA	1757.bed	1	969
var.4	254	codex	0.705258	1.25095	22	264	516	357	516	379	126	3256	23328	Acute myelomonocytic leukaemia cell line carrying inv(16) translocation (CBFbeta	Leukaemia cell	NA	HDAC1	NA	GSE46044	GSM1122318_HDAC1.bed	1	20782
var.4	3000	ucsc_features	0.700838	1.04734	2806	265	681	1	681	316	19941	472	3513	UCSC coriellDelDup table	NA	NA	NA	NA	NA	coriellDelDup.bed	1	957
var.4	1136	encode_tfbs	0.685015	1.11319	79	266	622	86	622	325	509	3199	22945	ChIP NHDF-neo CTCF	NHDF-neo	NA	CTCF	None	NA	wgEncodeAwgTfbsUwNhdfneoCtcfUniPk.narrowPeak	1	45920
var.4	1150	sheffield_dnase	0.683631	1.70459	5	267	322	753	753	447	21	3273	23433	Brain	NA	NA	NA	NA	NA	1004.bed	1	3659
var.4	276	codex	0.682886	2.14747	3	268	231	891	891	463	10	3275	23444	T cell Lymphoblastic Lymphoma cell line carrying t(7;9) translocation (TCRB-NOTC	Lymphoma cell	NA	RBPJ	NA	GSE51800	GSM1252934_RBPJ.bed	1	4115
var.4	1859	sheffield_dnase	0.682886	2.14747	3	268	231	891	891	463	10	3275	23444	Fibroblast	NA	NA	NA	NA	NA	1796.bed	1	3167
var.4	107	cistrome_cistrome	0.681485	2.86297	2	270	176	985	985	477	5	3276	23449	cistrome_cistrome NB4 cells RARA	NB4 cells	hematopoietic stem cell	RARA	ATRA(24hr)	NA	Human_NB4-cells_RARA_ATRA-24hr_Stunnenberg.bed	1	14342
var.4	819	encode_tfbs	0.681485	2.86297	2	270	176	985	985	477	5	3276	23449	ChIP HEK293 ELK4	HEK293	NA	ELK4	None	NA	wgEncodeAwgTfbsSydhHek293Elk4UcdUniPk.narrowPeak	1	1375
var.4	1235	sheffield_dnase	0.681485	2.86297	2	270	176	985	985	477	5	3276	23449	Stem;Colon;Liver	NA	NA	NA	NA	NA	110.bed	1	2519
var.4	1868	sheffield_dnase	0.681485	2.86297	2	270	176	985	985	477	5	3276	23449	Skin;Liver	NA	NA	NA	NA	NA	1812.bed	1	970
var.4	181	cistrome_epigenome	0.680992	1.15869	43	274	586	216	586	359	266	3235	23188	cistrome_epigenome MCF-7 H3K4me2	MCF-7	breast	H3K4me2	E2(6hr)	NA	Human_MCF-7_H3K4me2_E2-6hr_Barton.bed	1	54266
var.4	19	cistrome_cistrome	0.67925	1.40414	10	275	451	563	563	430	51	3268	23403	cistrome_cistrome ECC-1 ESR1	ECC-1	uterus	ESR1	EtOH(45min)	NA	Human_ECC-1_ESR1_EtOH-45min_Liu.bed	1	8848
var.4	751	encode_tfbs	0.67925	1.40414	10	275	451	563	563	430	51	3268	23403	ChIP GM12878 Max	GM12878	NA	Max	None	NA	wgEncodeAwgTfbsSydhGm12878MaxIggmusUniPk.narrowPeak	1	12542
var.4	783	encode_tfbs	0.674889	1.43215	9	277	410	597	597	428	45	3269	23409	ChIP GM12892 Pol2	GM12892	NA	Pol2	None	NA	wgEncodeAwgTfbsSydhGm12892Pol2IggmusUniPk.narrowPeak	1	22544
var.4	409	codex	0.674336	1.59103	6	278	354	706	706	446	27	3272	23427	Proerythroblasts were derived from CD34+ adult bone marrow cells isolated from h	Erythroblast	NA	POLR2A	NA	GSE36985	GSM970260_PolII.bed	1	25986
var.4	531	encode_tfbs	0.672002	1.4688	8	279	400	628	628	436	39	3270	23415	ChIP ECC-1 FOXA1_(SC-6553)	ECC-1	NA	FOXA1_(SC-6553)	DMSO_0.02pct	NA	wgEncodeAwgTfbsHaibEcc1Foxa1sc6553V0416102Dm002p1hUniPk.narrowPeak	1	5892
var.4	579	encode_tfbs	0.672002	1.4688	8	279	400	628	628	436	39	3270	23415	ChIP GM12891 Pol2	GM12891	NA	Pol2	None	NA	wgEncodeAwgTfbsHaibGm12891Pol2Pcr1xUniPk.narrowPeak	1	16585
var.4	915	encode_tfbs	0.672002	1.4688	8	279	400	628	628	436	39	3270	23415	ChIP HUVEC Pol2	HUVEC	NA	Pol2	None	NA	wgEncodeAwgTfbsSydhHuvecPol2UniPk.narrowPeak	1	12305
var.4	313	codex	0.67136	1.51879	7	282	385	666	666	444	33	3271	23421	Adult chronic myeloid leukaemia (at blast crisis) cell line carrying t(9;22) tra	Leukaemia cell	NA	RUNX1	NA	GSE24779	GSM610332_RUNX1.bed	1	5430
var.4	2	cistrome_cistrome	0.666047	1.14589	47	283	593	197	593	358	294	3231	23160	cistrome_cistrome A594 cells NR3C1	A594 cells	lung	NR3C1	DEX(1hr)	NA	Human_A594--cells_NR3C1_DEX-1hr_Myers.bed	1	11083
var.4	2940	sheffield_dnase	0.663593	1.2944	15	284	498	449	498	410	83	3263	23371	Weak Endothelial and Htr8	NA	NA	NA	NA	NA	934.bed	1	29710
var.4	272	codex	0.662809	1.15688	41	285	588	229	588	367	254	3237	23200	T cell Lymphoblastic Lymphoma cell line carrying t(7;9) translocation (TCRB-NOTC	Lymphoma cell	NA	ETS1	NA	GSE51800	GSM1252929_ETS1.bed	1	41378
var.4	315	codex	0.656368	1.35816	11	286	470	536	536	431	58	3267	23396	Adult chronic myeloid leukaemia (at blast crisis) cell line carrying t(9;22) tra	Leukaemia cell	NA	GATA1	NA	GSE24779	GSM610335_GATA1.bed	1	7135
var.4	532	encode_tfbs	0.656368	1.35816	11	286	470	536	536	431	58	3267	23396	ChIP ECC-1 GR	ECC-1	NA	GR	DEX_100nM	NA	wgEncodeAwgTfbsHaibEcc1GrV0416102Dex100nmUniPk.narrowPeak	1	9255
var.4	274	codex	0.652783	1.20178	26	288	548	329	548	388	155	3252	23299	T cell Lymphoblastic Lymphoma cell line carrying t(7;9) translocation (TCRB-NOTC	Lymphoma cell	NA	RUNX1	NA	GSE51800	GSM1252931_RUNX1.bed	1	26549
var.4	528	encode_tfbs	0.649615	1.78966	4	289	271	813	813	458	16	3274	23438	ChIP ECC-1 ERalpha_a	ECC-1	NA	ERalpha_a	BPA_100nM	NA	wgEncodeAwgTfbsHaibEcc1EraaV0416102Bpa1hUniPk.narrowPeak	1	4260
var.4	533	encode_tfbs	0.649615	1.78966	4	289	271	813	813	458	16	3274	23438	ChIP ECC-1 Pol2	ECC-1	NA	Pol2	DMSO_0.02pct	NA	wgEncodeAwgTfbsHaibEcc1Pol2V0416102Dm002p1hUniPk.narrowPeak	1	20137
var.4	967	encode_tfbs	0.649615	1.78966	4	289	271	813	813	458	16	3274	23438	ChIP K562 Mxi1_(AF4185)	K562	NA	Mxi1_(AF4185)	None	NA	wgEncodeAwgTfbsSydhK562Mxi1af4185IggrabUniPk.narrowPeak	1	6711
var.4	2035	sheffield_dnase	0.649615	1.78966	4	289	271	813	813	458	16	3274	23438	Skin	NA	NA	NA	NA	NA	2043.bed	1	3115
var.4	2082	sheffield_dnase	0.649615	1.78966	4	289	271	813	813	458	16	3274	23438	Muscle;Endothelial;Fibroblast;Epithelial;Primitive;Brain	NA	NA	NA	NA	NA	2105.bed	1	1965
var.4	2723	sheffield_dnase	0.649615	1.78966	4	289	271	813	813	458	16	3274	23438	sheffield_dnase	NA	NA	NA	NA	NA	655.bed	1	15140
var.4	157	cistrome_epigenome	0.644777	1.13413	50	295	604	182	604	360	316	3228	23138	cistrome_epigenome LnCaP Ace_H3	LnCaP	prostate	Ace_H3	regular medium	NA	Human_LnCaP_Ace_H3_regular-medium_Chinnaiyan.bed	1	33589
var.4	570	encode_tfbs	0.638302	1.43202	8	296	411	628	628	445	40	3270	23414	ChIP GM12878 TAF1	GM12878	NA	TAF1	None	NA	wgEncodeAwgTfbsHaibGm12878Taf1Pcr1xUniPk.narrowPeak	1	14278
var.4	250	codex	0.637864	7.15556	1	297	70	1125	1125	497	1	3277	23453	Acute myelomonocytic leukaemia cell line carrying inv(16) translocation (CBFbeta	Leukaemia cell	NA	ELF1	NA	GSE46044	GSM1122313_ELF1.bed	1	9602
var.4	347	codex	0.637864	7.15556	1	297	70	1125	1125	497	1	3277	23453	Macrophages were derived from peripheral blood monocytes by incubation with huma	Macrophage	NA	EGR2	NA	GSE31621	GSM785503_4_EGR2.bed	1	1020
var.4	773	encode_tfbs	0.637864	7.15556	1	297	70	1125	1125	497	1	3277	23453	ChIP GM12878 TR4	GM12878	NA	TR4	None	NA	wgEncodeAwgTfbsSydhGm12878Tr4UniPk.narrowPeak	1	1263
var.4	1178	sheffield_dnase	0.637864	7.15556	1	297	70	1125	1125	497	1	3277	23453	Endothelial;Epithelial;Brain;Fibroblast	NA	NA	NA	NA	NA	1036.bed	1	460
var.4	1191	sheffield_dnase	0.637864	7.15556	1	297	70	1125	1125	497	1	3277	23453	Epithelial;Fibroblast;Muscle;Skin;Brain;Stem;Endothelial;Colon;Cervix;Mammary;Bo	NA	NA	NA	NA	NA	105.bed	1	220
var.4	1201	sheffield_dnase	0.637864	7.15556	1	297	70	1125	1125	497	1	3277	23453	Muscle;Epithelial;Fibroblast;Liver;Brain	NA	NA	NA	NA	NA	1061.bed	1	191
var.4	1362	sheffield_dnase	0.637864	7.15556	1	297	70	1125	1125	497	1	3277	23453	Hematopoietic	NA	NA	NA	NA	NA	125.bed	1	191
var.4	1478	sheffield_dnase	0.637864	7.15556	1	297	70	1125	1125	497	1	3277	23453	Fibroblast;Muscle;Epithelial;Endothelial;Brain	NA	NA	NA	NA	NA	1380.bed	1	324
var.4	1480	sheffield_dnase	0.637864	7.15556	1	297	70	1125	1125	497	1	3277	23453	Fibroblast	NA	NA	NA	NA	NA	1382.bed	1	479
var.4	1485	sheffield_dnase	0.637864	7.15556	1	297	70	1125	1125	497	1	3277	23453	Fibroblast;Muscle;Skin;Brain;Epithelial;Endothelial	NA	NA	NA	NA	NA	1387.bed	1	150
var.4	1557	sheffield_dnase	0.637864	7.15556	1	297	70	1125	1125	497	1	3277	23453	Fibroblast;Muscle;Hematopoietic;Skin;Brain;Endothelial;Epithelial;Cervix;Primiti	NA	NA	NA	NA	NA	1461.bed	1	120
var.4	1597	sheffield_dnase	0.637864	7.15556	1	297	70	1125	1125	497	1	3277	23453	Fibroblast;Muscle;Brain	NA	NA	NA	NA	NA	1500.bed	1	223
var.4	1641	sheffield_dnase	0.637864	7.15556	1	297	70	1125	1125	497	1	3277	23453	Fibroblast;Muscle	NA	NA	NA	NA	NA	1549.bed	1	343
var.4	1680	sheffield_dnase	0.637864	7.15556	1	297	70	1125	1125	497	1	3277	23453	Fibroblast;Muscle;Brain;Epithelial;Endothelial;Skin;Bone	NA	NA	NA	NA	NA	1594.bed	1	177
var.4	1701	sheffield_dnase	0.637864	7.15556	1	297	70	1125	1125	497	1	3277	23453	Muscle;Brain;Fibroblast	NA	NA	NA	NA	NA	1617.bed	1	226
var.4	1705	sheffield_dnase	0.637864	7.15556	1	297	70	1125	1125	497	1	3277	23453	Fibroblast;Muscle	NA	NA	NA	NA	NA	1620.bed	1	297
var.4	1771	sheffield_dnase	0.637864	7.15556	1	297	70	1125	1125	497	1	3277	23453	Fibroblast;Muscle;Brain	NA	NA	NA	NA	NA	1694.bed	1	181
var.4	1813	sheffield_dnase	0.637864	7.15556	1	297	70	1125	1125	497	1	3277	23453	Muscle;Fibroblast;Epithelial;Brain	NA	NA	NA	NA	NA	1742.bed	1	294
var.4	1867	sheffield_dnase	0.637864	7.15556	1	297	70	1125	1125	497	1	3277	23453	Skin;Hematopoietic	NA	NA	NA	NA	NA	1810.bed	1	190
var.4	1906	sheffield_dnase	0.637864	7.15556	1	297	70	1125	1125	497	1	3277	23453	Skin	NA	NA	NA	NA	NA	1863.bed	1	1199
var.4	1917	sheffield_dnase	0.637864	7.15556	1	297	70	1125	1125	497	1	3277	23453	Epithelial;Colon;Cervix;Mammary;Skin	NA	NA	NA	NA	NA	1878.bed	1	185
var.4	1920	sheffield_dnase	0.637864	7.15556	1	297	70	1125	1125	497	1	3277	23453	Epithelial;Brain;Stem;Colon;Cervix;Muscle;Skin;Fibroblast;Liver	NA	NA	NA	NA	NA	1880.bed	1	150
var.4	2027	sheffield_dnase	0.637864	7.15556	1	297	70	1125	1125	497	1	3277	23453	Epithelial;Fibroblast;Brain;Hematopoietic;Stem;Muscle;Colon;Cervix;Liver;Endothe	NA	NA	NA	NA	NA	2031.bed	1	198
var.4	2097	sheffield_dnase	0.637864	7.15556	1	297	70	1125	1125	497	1	3277	23453	Colon;Cervix;Epithelial;Mammary	NA	NA	NA	NA	NA	2125.bed	1	205
var.4	2116	sheffield_dnase	0.637864	7.15556	1	297	70	1125	1125	497	1	3277	23453	Fibroblast;Muscle;Brain;Endothelial;Epithelial;Skin	NA	NA	NA	NA	NA	2152.bed	1	241
var.4	2124	sheffield_dnase	0.637864	7.15556	1	297	70	1125	1125	497	1	3277	23453	Hematopoietic	NA	NA	NA	NA	NA	2165.bed	1	428
var.4	2134	sheffield_dnase	0.637864	7.15556	1	297	70	1125	1125	497	1	3277	23453	Epithelial;Brain;Hematopoietic;Skin;Fibroblast;Stem;Muscle;Colon;Cervix;Liver;En	NA	NA	NA	NA	NA	2179.bed	1	198
var.4	2167	sheffield_dnase	0.637864	7.15556	1	297	70	1125	1125	497	1	3277	23453	Muscle;Skin;Hematopoietic;Brain;Endothelial;Fibroblast;Epithelial;Primitive	NA	NA	NA	NA	NA	2220.bed	1	156
var.4	2291	sheffield_dnase	0.637864	7.15556	1	297	70	1125	1125	497	1	3277	23453	Fibroblast;Ewing sarcoma;Skin	NA	NA	NA	NA	NA	2370.bed	1	205
var.4	2323	sheffield_dnase	0.637864	7.15556	1	297	70	1125	1125	497	1	3277	23453	Brain;Colon;Epithelial;Skin;Fibroblast	NA	NA	NA	NA	NA	2411.bed	1	198
var.4	2329	sheffield_dnase	0.637864	7.15556	1	297	70	1125	1125	497	1	3277	23453	Muscle;Skin;Brain;Endothelial;Fibroblast;Epithelial;Cervix	NA	NA	NA	NA	NA	2418.bed	1	344
var.4	2479	sheffield_dnase	0.637864	7.15556	1	297	70	1125	1125	497	1	3277	23453	Epithelial;Fibroblast;Muscle;Brain;Skin;Stem;Endothelial;Colon;Cervix;Primitive;	NA	NA	NA	NA	NA	355.bed	1	155
var.4	2527	sheffield_dnase	0.637864	7.15556	1	297	70	1125	1125	497	1	3277	23453	Fibroblast;Muscle;Hematopoietic;Brain;Epithelial;Endothelial	NA	NA	NA	NA	NA	415.bed	1	216
var.4	2583	sheffield_dnase	0.637864	7.15556	1	297	70	1125	1125	497	1	3277	23453	Hematopoietic	NA	NA	NA	NA	NA	476.bed	1	241
var.4	2700	sheffield_dnase	0.637864	7.15556	1	297	70	1125	1125	497	1	3277	23453	Muscle;Hematopoietic	NA	NA	NA	NA	NA	625.bed	1	779
var.4	2786	sheffield_dnase	0.637864	7.15556	1	297	70	1125	1125	497	1	3277	23453	Hematopoietic;Endothelial;Primitive	NA	NA	NA	NA	NA	738.bed	1	153
var.4	2809	sheffield_dnase	0.637864	7.15556	1	297	70	1125	1125	497	1	3277	23453	Hematopoietic	NA	NA	NA	NA	NA	765.bed	1	189
var.4	2828	sheffield_dnase	0.637864	7.15556	1	297	70	1125	1125	497	1	3277	23453	Muscle;Skin;Brain;Endothelial;Fibroblast;Epithelial;Primitive	NA	NA	NA	NA	NA	794.bed	1	182
var.4	2910	sheffield_dnase	0.637864	7.15556	1	297	70	1125	1125	497	1	3277	23453	Epithelial;Fibroblast;Muscle;Skin;Brain;Endothelial;Cervix;Mammary;Bone	NA	NA	NA	NA	NA	898.bed	1	156
var.4	2987	sheffield_dnase	0.637864	7.15556	1	297	70	1125	1125	497	1	3277	23453	Epithelial;Fibroblast;Muscle;Skin;Brain;Endothelial;Colon;Cervix;Primitive;Mamma	NA	NA	NA	NA	NA	987.bed	1	119
var.4	698	encode_tfbs	0.632987	1.2023	24	337	546	342	546	408	143	3254	23311	ChIP K562 USF-1	K562	NA	USF-1	None	NA	wgEncodeAwgTfbsHaibK562Usf1V0416101UniPk.narrowPeak	1	18521
var.4	230	codex	0.627675	1.23967	18	338	522	401	522	420	104	3260	23350	Adult B cell Non-Hodgkin Lymphoma (large diffuse cell lymphoma) carrying t(8;14)	Lymphoma cell	NA	BACH2	NA	GSE44420	GSM1084800_BACH2.bed	1	10250
var.4	43	cistrome_cistrome	0.624204	1.17999	28	339	578	314	578	410	170	3250	23284	cistrome_cistrome MCF-7 ESR1	MCF-7	breast	ESR1	17b-E2(1hr)	NA	Human_MCF-7_ESR1_17b-E2-1hr_Stunnenberg.bed	1	32005
var.4	636	encode_tfbs	0.621829	1.29302	13	340	500	487	500	442	72	3265	23382	ChIP HepG2 HDAC2_(SC-6296)	HepG2	NA	HDAC2_(SC-6296)	None	NA	wgEncodeAwgTfbsHaibHepg2Hdac2sc6296V0416101UniPk.narrowPeak	1	18836
var.4	260	codex	0.621174	1.11994	55	341	614	157	614	371	352	3223	23102	Day 5 of in vitro differentiation with FGF2; BMP4 and B27	Endoderm	NA	FOXA2	NA	GSE46130	GSM1124063_FOXA2.bed	1	34457
var.4	454	encode_segmentation	0.618303	1.22602	19	342	530	383	530	418	111	3259	23343	Weak Enhancer Segments	K562	NA	NA	NA	ENCODE segmentation	K562_WE.bed	1	38829
var.4	421	encode_segmentation	0.617711	1.11108	62	343	623	130	623	365	400	3216	23054	Enhancers Segments	H1hesc	NA	NA	NA	ENCODE segmentation	H1hesc_E.bed	1	52106
var.4	223	cistrome_epigenome	0.617555	1.24241	17	344	519	415	519	426	98	3261	23356	cistrome_epigenome metastatic prostate cancer tissue H3K9me3	metastatic prostate cancer tissue	prostate	H3K9me3	No treatment	NA	Human_metastatic-prostate-cancer-tissue_H3K9me3_No-treatment_Chinnaiyan.bed	1	11237
var.4	252	codex	0.616796	1.95225	3	345	246	891	891	494	11	3275	23443	Acute myelomonocytic leukaemia cell line carrying inv(16) translocation (CBFbeta	Leukaemia cell	NA	SPI1	NA	GSE46044	GSM1122315_SPI1.bed	1	5553
var.4	275	codex	0.616796	1.95225	3	345	246	891	891	494	11	3275	23443	T cell Lymphoblastic Lymphoma cell line carrying t(7;9) translocation (TCRB-NOTC	Lymphoma cell	NA	NOTCH1	NA	GSE51800	GSM1252933_NOTCH1.bed	1	3633
var.4	957	encode_tfbs	0.616796	1.95225	3	345	246	891	891	494	11	3275	23443	ChIP K562 IRF1	K562	NA	IRF1	IFNa30	NA	wgEncodeAwgTfbsSydhK562Irf1Ifna30UniPk.narrowPeak	1	1299
var.4	1928	sheffield_dnase	0.616796	1.95225	3	345	246	891	891	494	11	3275	23443	HCPEpiC	NA	NA	NA	NA	NA	1890.bed	1	2757
var.4	2078	sheffield_dnase	0.616796	1.95225	3	345	246	891	891	494	11	3275	23443	Epithelial	NA	NA	NA	NA	NA	2100.bed	1	2275
var.4	2960	sheffield_dnase	0.616796	1.95225	3	345	246	891	891	494	11	3275	23443	sheffield_dnase	NA	NA	NA	NA	NA	955.bed	1	12605
var.4	945	encode_tfbs	0.60012	1.43189	7	351	412	666	666	476	35	3271	23419	ChIP K562 COREST_(ab24166)	K562	NA	COREST_(ab24166)	None	NA	wgEncodeAwgTfbsSydhK562Corestab24166IggrabUniPk.narrowPeak	1	6371
var.4	271	codex	0.598665	1.68431	4	352	328	813	813	498	17	3274	23437	Jurkat T-ALL cell line treated with flavopiridol for 6 hours.	Leukemia cell	NA	POLR2A	NA	GSE50625	GSM1224787_POLR2A.bed	1	11078
var.4	2609	sheffield_dnase	0.598665	1.68431	4	352	328	813	813	498	17	3274	23437	sheffield_dnase	NA	NA	NA	NA	NA	510.bed	1	12575
var.4	97	cistrome_cistrome	0.594264	1.55624	5	354	373	753	753	493	23	3273	23431	cistrome_cistrome MCF-7 c_MYC	MCF-7	breast	c_MYC	E2(2hr)	NA	Human_MCF-7_c_MYC_E2-2hr_White.bed	1	2202
var.4	906	encode_tfbs	0.594264	1.55624	5	354	373	753	753	493	23	3273	23431	ChIP HepG2 TBP	HepG2	NA	TBP	None	NA	wgEncodeAwgTfbsSydhHepg2TbpIggrabUniPk.narrowPeak	1	13806
var.4	1963	sheffield_dnase	0.594264	1.55624	5	354	373	753	753	493	23	3273	23431	Weak Muscle	NA	NA	NA	NA	NA	1942.bed	1	9084
var.4	1026	encode_tfbs	0.59366	1.32597	10	357	479	563	563	466	54	3268	23400	ChIP MCF-7 HA-E2F1	MCF-7	NA	HA-E2F1	None	NA	wgEncodeAwgTfbsSydhMcf7Hae2f1UcdUniPk.narrowPeak	1	21946
var.4	294	codex	0.591362	2.38573	2	358	195	985	985	513	6	3276	23448	Kasumi-1 (AML FAB M2) with t(8;21) translocation and mismatch siRNA derived from	Acute Myeloid Leukemia	NA	CEBPA	NA	GSE60131	GSM1501162_CEBPA.bed	1	612
var.4	769	encode_tfbs	0.591362	2.38573	2	358	195	985	985	513	6	3276	23448	ChIP GM12878 STAT1	GM12878	NA	STAT1	None	NA	wgEncodeAwgTfbsSydhGm12878Stat1UniPk.narrowPeak	1	1769
var.4	1791	sheffield_dnase	0.591362	2.38573	2	358	195	985	985	513	6	3276	23448	HRPEpiC	NA	NA	NA	NA	NA	1719.bed	1	1249
var.4	1973	sheffield_dnase	0.591362	2.38573	2	358	195	985	985	513	6	3276	23448	Cervix;Endothelial;Primitive	NA	NA	NA	NA	NA	1958.bed	1	388
var.4	2704	sheffield_dnase	0.591362	2.38573	2	358	195	985	985	513	6	3276	23448	NB4 specific	NA	NA	NA	NA	NA	631.bed	1	1977
var.4	2732	sheffield_dnase	0.591362	2.38573	2	358	195	985	985	513	6	3276	23448	Hematopoietic	NA	NA	NA	NA	NA	669.bed	1	2282
var.4	119	cistrome_cistrome	0.586824	1.23208	16	364	529	433	529	442	93	3262	23361	cistrome_cistrome T47D PGR	T47D	breast	PGR	E2(45min)	NA	Human_T47D_PGR_E2-45min_Brown.bed	1	5404
var.4	281	codex	0.577972	1.21746	17	365	537	415	537	439	100	3261	23354	T cell Lymphoblastic Lymphoma cell line carrying t(7;9) translocation (TCRB-NOTC	Lymphoma cell	NA	P300	NA	GSE51800	GSM1252943_P300.bed	1	19253
var.4	204	cistrome_epigenome	0.577777	1.2912	11	366	501	536	536	468	61	3267	23393	cistrome_epigenome UPR9 cells H3K27me3	UPR9 cells	hematopoietic stem cell	H3K27me3	Zinc(5hr)	NA	Human_UPR9-cells_H3K27me3_Zinc-5hr_Stunnenberg.bed	1	6509
var.4	1595	sheffield_dnase	0.575966	1.23468	15	367	524	449	524	447	87	3263	23367	Hematopoietic	NA	NA	NA	NA	NA	15.bed	1	29117
var.4	700	encode_tfbs	0.575639	1.36372	8	368	466	628	628	487	42	3270	23412	ChIP K562 YY1	K562	NA	YY1	None	NA	wgEncodeAwgTfbsHaibK562Yy1V0416102UniPk.narrowPeak	1	24059
var.4	893	encode_tfbs	0.570477	1.12032	43	369	613	216	613	399	275	3235	23179	ChIP HepG2 MafK_(SC-477)	HepG2	NA	MafK_(SC-477)	None	NA	wgEncodeAwgTfbsSydhHepg2Mafksc477IggrabUniPk.narrowPeak	1	37628
var.4	277	codex	0.5673	1.39206	7	370	455	666	666	497	36	3271	23418	T cell Lymphoblastic Lymphoma cell line carrying t(7;9) translocation (TCRB-NOTC	Lymphoma cell	NA	NOTCH1	NA	GSE51800	GSM1252936_NOTCH1.bed	1	10849
var.4	2745	sheffield_dnase	0.5673	1.39206	7	370	455	666	666	497	36	3271	23418	Weak endothelial	NA	NA	NA	NA	NA	687.bed	1	19554
var.4	622	encode_tfbs	0.566939	1.21893	16	372	533	433	533	446	94	3262	23360	ChIP HeLa-S3 NRSF	HeLa-S3	NA	NRSF	None	NA	wgEncodeAwgTfbsHaibHelas3NrsfPcr1xUniPk.narrowPeak	1	10247
var.4	186	cistrome_epigenome	0.565955	1.12383	40	373	612	237	612	407	255	3238	23199	cistrome_epigenome MCF-7 H3K9ac	MCF-7	breast	H3K9ac	DMSO(3hr)	NA	Human_MCF-7_H3K9ac_DMSO-3hr_Liu.bed	1	37717
var.4	1343	sheffield_dnase	0.559891	1.43176	6	374	414	706	706	498	30	3272	23424	sheffield_dnase	NA	NA	NA	NA	NA	1230.bed	1	16657
var.4	2878	sheffield_dnase	0.558995	1.20536	17	375	545	415	545	445	101	3261	23353	Liver;Epithelial	NA	NA	NA	NA	NA	862.bed	1	31688
var.4	626	encode_tfbs	0.558179	1.78941	3	376	277	891	891	515	12	3275	23442	ChIP HepG2 BHLHE40	HepG2	NA	BHLHE40	None	NA	wgEncodeAwgTfbsHaibHepg2Bhlhe40V0416101UniPk.narrowPeak	1	2859
var.4	1434	sheffield_dnase	0.558179	1.78941	3	376	277	891	891	515	12	3275	23442	Fibroblast;Brain;Epithelial;Endothelial;Muscle	NA	NA	NA	NA	NA	1335.bed	1	1520
var.4	435	encode_segmentation	0.557506	1.13283	34	378	605	276	605	420	215	3244	23239	Enhancers Segments	Hepg2	NA	NA	NA	ENCODE segmentation	Hepg2_E.bed	1	47879
var.4	231	codex	0.554215	1.49134	5	379	395	753	753	509	24	3273	23430	Adult B cell Non-Hodgkin Lymphoma (large diffuse cell lymphoma) carrying t(8;14)	Lymphoma cell	NA	BCL6	NA	GSE44420	GSM1084801_BCL6.bed	1	8053
var.4	2253	sheffield_dnase	0.552047	1.59067	4	380	355	813	813	516	18	3274	23436	Brain;Muscle	NA	NA	NA	NA	NA	2322.bed	1	4315
var.4	772	encode_tfbs	0.551947	1.19355	18	381	550	401	550	444	108	3260	23346	ChIP GM12878 TBP	GM12878	NA	TBP	None	NA	wgEncodeAwgTfbsSydhGm12878TbpIggmusUniPk.narrowPeak	1	14893
var.4	1051	encode_tfbs	0.544204	1.10788	45	382	625	204	625	404	291	3233	23163	ChIP Fibrobl CTCF	Fibrobl	NA	CTCF	None	NA	wgEncodeAwgTfbsUtaFibroblCtcfUniPk.narrowPeak	1	45978
var.4	29	cistrome_cistrome	0.536205	1.35438	7	383	473	666	666	507	37	3271	23417	cistrome_cistrome Ishikawa ESR1	Ishikawa	uterus	ESR1	EtOH(45min)	NA	Human_Ishikawa_ESR1_EtOH-45min_Liu.bed	1	6120
var.4	1144	sheffield_dnase	0.530061	1.1192	35	384	615	267	615	422	224	3243	23230	Stem cell specific (weak)	NA	NA	NA	NA	NA	10.bed	1	63200
var.4	202	cistrome_epigenome	0.529441	1.10831	41	385	624	229	624	413	265	3237	23189	cistrome_epigenome T47D H3K4me1	T47D	breast	H3K4me1	E2(45min-3hr)	NA	Human_T47D_H3K4me1_E2-45min-3hr_Liu.bed	1	35778
var.4	173	cistrome_epigenome	0.528875	1.19343	16	386	551	433	551	457	96	3262	23358	cistrome_epigenome LnCaP H3K9me3	LnCaP	prostate	H3K9me3	regular medium	NA	Human_LnCaP_H3K9me3_regular-medium_Chinnaiyan.bed	1	25317
var.4	289	codex	0.526202	1.38552	6	387	457	706	706	517	31	3272	23423	MM1-S cell line cell line treated with DMSO for 6 hours.	Multiple myeloma cell	NA	CDK9	NA	GSE50625	GSM1313924_CDK9.bed	1	7705
var.4	476	encode_tfbs	0.526202	1.38552	6	387	457	706	706	517	31	3272	23423	ChIP HUVEC EZH2_(39875)	HUVEC	NA	EZH2_(39875)	None	NA	wgEncodeAwgTfbsBroadHuvecEzh239875UniPk.narrowPeak	1	6234
var.4	646	encode_tfbs	0.526202	1.38552	6	387	457	706	706	517	31	3272	23423	ChIP HepG2 Pol2-4H8	HepG2	NA	Pol2-4H8	None	NA	wgEncodeAwgTfbsHaibHepg2Pol24h8V0416102UniPk.narrowPeak	1	19586
var.4	143	cistrome_cistrome	0.519362	1.07046	82	390	663	80	663	378	549	3196	22905	cistrome_cistrome lymphoblastoid(GM10861) VDR	lymphoblastoid(GM10861)	hematopoietic stem cell	VDR	calcitriol(36hr)	NA	Human_lymphoblastoid-GM10861_VDR_calcitriol-36hr_Knight.bed	1	48385
var.4	221	cistrome_epigenome	0.517629	1.09362	49	391	647	187	647	408	321	3229	23133	cistrome_epigenome metastatic prostate cancer tissue H3K27me3	metastatic prostate cancer tissue	prostate	H3K27me3	No treatment	NA	Human_metastatic-prostate-cancer-tissue_H3K27me3_No-treatment_Chinnaiyan.bed	1	15510
var.4	28	cistrome_cistrome	0.516923	1.43163	5	392	415	753	753	520	25	3273	23429	cistrome_cistrome Ishikawa ESR1	Ishikawa	uterus	ESR1	E2(45min)	NA	Human_Ishikawa_ESR1_E2-45min_Liu.bed	1	3814
var.4	73	cistrome_cistrome	0.516575	2.04487	2	393	239	985	985	539	7	3276	23447	cistrome_cistrome MCF-7 PolII	MCF-7	breast	PolII	E2(6hr)	NA	Human_MCF-7_PolII_E2-6hr_Jin.bed	1	1490
var.4	1729	sheffield_dnase	0.516575	2.04487	2	393	239	985	985	539	7	3276	23447	Skin;Fibroblast	NA	NA	NA	NA	NA	1649.bed	1	2664
var.4	2836	sheffield_dnase	0.516575	2.04487	2	393	239	985	985	539	7	3276	23447	PANC-1 specific	NA	NA	NA	NA	NA	806.bed	1	4431
var.4	2984	sheffield_dnase	0.516575	2.04487	2	393	239	985	985	539	7	3276	23447	Fibroblast	NA	NA	NA	NA	NA	984.bed	1	777
var.4	2372	sheffield_dnase	0.512073	1.16284	19	397	584	383	584	455	117	3259	23337	Ewing sarcoma	NA	NA	NA	NA	NA	2474.bed	1	42618
var.4	376	codex	0.509311	1.50689	4	398	389	813	813	533	19	3274	23435	K562 erythrocytic leukaemia cells (ATCC CCL-243) were grown according to standar	Embryonic Stem Cell	NA	RBBP5	NA	GSE32509	GSM831038_RBBPS.bed	1	12525
var.4	1304	sheffield_dnase	0.506741	1.31868	7	399	483	666	666	516	38	3271	23416	Brain	NA	NA	NA	NA	NA	1184.bed	1	16108
var.4	93	cistrome_cistrome	0.505937	1.6517	3	400	336	891	891	542	13	3275	23441	cistrome_cistrome MCF-7 c-Fos	MCF-7	breast	c-Fos	DMSO(45min-3hr)	NA	Human_MCF-7_c-Fos_DMSO-45min-3hr_Liu.bed	1	1021
var.4	95	cistrome_cistrome	0.505937	1.6517	3	400	336	891	891	542	13	3275	23441	cistrome_cistrome MCF-7 c-Jun	MCF-7	breast	c-Jun	DMSO(45min-3hr)	NA	Human_MCF-7_c-Jun_DMSO-45min-3hr_Liu.bed	1	1204
var.4	358	codex	0.505937	1.6517	3	400	336	891	891	542	13	3275	23441	K562 erythrocytic leukaemia cells (ATCC CCL-243) were grown according to standar	Erythrocytic leukaemia cells	NA	EP300	NA	GSE32509	GSM831006_EP300.bed	1	2174
var.4	366	codex	0.505937	1.6517	3	400	336	891	891	542	13	3275	23441	K562 erythrocytic leukaemia cells (ATCC CCL-243) were grown according to standar	Erythrocytic leukaemia cells	NA	RNF2	NA	GSE32509	GSM831017_RNF2.bed	1	4105
var.4	372	codex	0.505937	1.6517	3	400	336	891	891	542	13	3275	23441	K562 erythrocytic leukaemia cells (ATCC CCL-243) were grown according to standar	Embryonic Stem Cell	NA	HDAC2	NA	GSE32509	GSM831029_HDAC2.bed	1	8835
var.4	653	encode_tfbs	0.505937	1.6517	3	400	336	891	891	542	13	3275	23441	ChIP HepG2 SRF	HepG2	NA	SRF	None	NA	wgEncodeAwgTfbsHaibHepg2SrfV0416101UniPk.narrowPeak	1	5314
var.4	2941	sheffield_dnase	0.505937	1.6517	3	400	336	891	891	542	13	3275	23441	Endothelial	NA	NA	NA	NA	NA	935.bed	1	4575
var.4	793	encode_tfbs	0.505382	1.26335	9	407	509	597	597	504	51	3269	23403	ChIP GM19099 Pol2	GM19099	NA	Pol2	None	NA	wgEncodeAwgTfbsSydhGm19099Pol2IggmusUniPk.narrowPeak	1	22219
var.4	781	encode_tfbs	0.50462	1.19331	14	408	552	465	552	475	84	3264	23370	ChIP GM12891 Pol2	GM12891	NA	Pol2	None	NA	wgEncodeAwgTfbsSydhGm12891Pol2IggmusUniPk.narrowPeak	1	20390
var.4	812	encode_tfbs	0.500288	1.16113	18	409	585	401	585	465	111	3260	23343	ChIP H1-hESC SIN3A_(NB600-1263)	H1-hESC	NA	SIN3A_(NB600-1263)	None	NA	wgEncodeAwgTfbsSydhH1hescSin3anb6001263IggrabUniPk.narrowPeak	1	21309
var.4	2528	sheffield_dnase	0.49915	1.21005	12	410	544	507	544	487	71	3266	23383	Weak PANC-1 specific	NA	NA	NA	NA	NA	416.bed	1	26317
var.4	1057	encode_tfbs	0.498983	1.12415	27	411	611	320	611	447	172	3251	23282	ChIP GM12891 CTCF	GM12891	NA	CTCF	None	NA	wgEncodeAwgTfbsUtaGm12891CtcfUniPk.narrowPeak	1	42632
var.4	429	encode_segmentation	0.494731	1.23432	10	412	526	563	563	500	58	3268	23396	Promoter Flank Segments	HeLa-S3	NA	NA	NA	ENCODE segmentation	Helas3_PF.bed	1	22253
var.4	1934	sheffield_dnase	0.494501	1.34216	6	413	476	706	706	532	32	3272	23422	Epithelial	NA	NA	NA	NA	NA	1897.bed	1	6449
var.4	66	cistrome_cistrome	0.493776	1.08059	54	414	653	164	653	410	358	3224	23096	cistrome_cistrome MCF-7 FoxA1	MCF-7	breast	FoxA1	No treatment	NA	Human_MCF-7_FoxA1_No-treatment_White.bed	1	14374
var.4	122	cistrome_cistrome	0.488628	3.57834	1	415	125	1125	1125	555	2	3277	23452	cistrome_cistrome UPR9 cells PML	UPR9 cells	hematopoietic stem cell	PML	No treatment	NA	Human_UPR9-cells_PML_No-treatment_Stunnenberg.bed	1	395
var.4	245	codex	0.488628	3.57834	1	415	125	1125	1125	555	2	3277	23452	Acute myelomonocytic leukaemia cell line carrying inv(16) translocation (CBFbeta	Leukaemia cell	NA	TBP	NA	GSE46044	GSM1122308_TBP.bed	1	8207
var.4	255	codex	0.488628	3.57834	1	415	125	1125	1125	555	2	3277	23452	CD34+ acute myeloid leukaemia (AML) blast cells carrying inv(16) translocation (	Leukaemia cell	NA	MYH11	NA	GSE46044	GSM1122319_MYH11.bed	1	7941
var.4	256	codex	0.488628	3.57834	1	415	125	1125	1125	555	2	3277	23452	CD34+ acute myeloid leukaemia (AML) blast cells carrying inv(16) translocation (	Leukaemia cell	NA	CBFB	NA	GSE46044	GSM1122320_CBFB.bed	1	6608
var.4	809	encode_tfbs	0.488628	3.57834	1	415	125	1125	1125	555	2	3277	23452	ChIP H1-hESC Nrf1	H1-hESC	NA	Nrf1	None	NA	wgEncodeAwgTfbsSydhH1hescNrf1IggrabUniPk.narrowPeak	1	4513
var.4	1000	encode_tfbs	0.488628	3.57834	1	415	125	1125	1125	555	2	3277	23452	ChIP K562 TFIIIC-110	K562	NA	TFIIIC-110	None	NA	wgEncodeAwgTfbsSydhK562Tf3c110UniPk.narrowPeak	1	1858
var.4	1196	sheffield_dnase	0.488628	3.57834	1	415	125	1125	1125	555	2	3277	23452	Weak	NA	NA	NA	NA	NA	1056.bed	1	1540
var.4	1227	sheffield_dnase	0.488628	3.57834	1	415	125	1125	1125	555	2	3277	23452	Muscle;Skin;Brain;Endothelial;Fibroblast;Epithelial;Primitive	NA	NA	NA	NA	NA	1091.bed	1	144
var.4	1526	sheffield_dnase	0.488628	3.57834	1	415	125	1125	1125	555	2	3277	23452	Epithelial	NA	NA	NA	NA	NA	1428.bed	1	474
var.4	1587	sheffield_dnase	0.488628	3.57834	1	415	125	1125	1125	555	2	3277	23452	Fibroblast;Muscle;Brain;Epithelial;Endothelial	NA	NA	NA	NA	NA	1492.bed	1	143
var.4	1592	sheffield_dnase	0.488628	3.57834	1	415	125	1125	1125	555	2	3277	23452	Fibroblast;Muscle;Skin	NA	NA	NA	NA	NA	1497.bed	1	220
var.4	1612	sheffield_dnase	0.488628	3.57834	1	415	125	1125	1125	555	2	3277	23452	Epithelial;Brain;Hematopoietic;Stem;Colon;Cervix;Liver;Endothelial;Mammary;Muscl	NA	NA	NA	NA	NA	152.bed	1	334
var.4	1751	sheffield_dnase	0.488628	3.57834	1	415	125	1125	1125	555	2	3277	23452	Hematopoietic;Endothelial;Epithelial;Fibroblast	NA	NA	NA	NA	NA	167.bed	1	144
var.4	1782	sheffield_dnase	0.488628	3.57834	1	415	125	1125	1125	555	2	3277	23452	Skin;Brain;Endothelial;Epithelial;Fibroblast	NA	NA	NA	NA	NA	1710.bed	1	145
var.4	1800	sheffield_dnase	0.488628	3.57834	1	415	125	1125	1125	555	2	3277	23452	Hematopoietic	NA	NA	NA	NA	NA	173.bed	1	553
var.4	1805	sheffield_dnase	0.488628	3.57834	1	415	125	1125	1125	555	2	3277	23452	Endothelial;Fibroblast;Epithelial;Muscle	NA	NA	NA	NA	NA	1735.bed	1	405
var.4	1830	sheffield_dnase	0.488628	3.57834	1	415	125	1125	1125	555	2	3277	23452	Skin	NA	NA	NA	NA	NA	1763.bed	1	1795
var.4	1887	sheffield_dnase	0.488628	3.57834	1	415	125	1125	1125	555	2	3277	23452	Hematopoietic;Skin;Brain;Epithelial;Endothelial;Fibroblast;Colon;Muscle	NA	NA	NA	NA	NA	1831.bed	1	100
var.4	1921	sheffield_dnase	0.488628	3.57834	1	415	125	1125	1125	555	2	3277	23452	Colon;Epithelial;Skin	NA	NA	NA	NA	NA	1881.bed	1	250
var.4	2001	sheffield_dnase	0.488628	3.57834	1	415	125	1125	1125	555	2	3277	23452	Brain;Fibroblast;Epithelial	NA	NA	NA	NA	NA	1992.bed	1	522
var.4	2060	sheffield_dnase	0.488628	3.57834	1	415	125	1125	1125	555	2	3277	23452	Epithelial;Liver	NA	NA	NA	NA	NA	2078.bed	1	353
var.4	2077	sheffield_dnase	0.488628	3.57834	1	415	125	1125	1125	555	2	3277	23452	Fibroblast;Muscle;Brain;Epithelial;Endothelial;Skin	NA	NA	NA	NA	NA	2097.bed	1	178
var.4	2136	sheffield_dnase	0.488628	3.57834	1	415	125	1125	1125	555	2	3277	23452	Epithelial;Fibroblast;Muscle;Brain;Hematopoietic;Skin;Stem;Endothelial;Colon;Cer	NA	NA	NA	NA	NA	2180.bed	1	307
var.4	2150	sheffield_dnase	0.488628	3.57834	1	415	125	1125	1125	555	2	3277	23452	Hematopoietic	NA	NA	NA	NA	NA	22.bed	1	777
var.4	2193	sheffield_dnase	0.488628	3.57834	1	415	125	1125	1125	555	2	3277	23452	Epithelial;Skin	NA	NA	NA	NA	NA	2249.bed	1	347
var.4	2239	sheffield_dnase	0.488628	3.57834	1	415	125	1125	1125	555	2	3277	23452	Complex tissue specific	NA	NA	NA	NA	NA	2305.bed	1	357
var.4	2322	sheffield_dnase	0.488628	3.57834	1	415	125	1125	1125	555	2	3277	23452	Brain;Epithelial;Fibroblast	NA	NA	NA	NA	NA	2410.bed	1	178
var.4	2324	sheffield_dnase	0.488628	3.57834	1	415	125	1125	1125	555	2	3277	23452	Skin;Brain;Epithelial;Muscle;Fibroblast	NA	NA	NA	NA	NA	2412.bed	1	149
var.4	2340	sheffield_dnase	0.488628	3.57834	1	415	125	1125	1125	555	2	3277	23452	Epithelial;Liver;Prostate;Mammary	NA	NA	NA	NA	NA	2436.bed	1	223
var.4	2410	sheffield_dnase	0.488628	3.57834	1	415	125	1125	1125	555	2	3277	23452	Hematopoietic	NA	NA	NA	NA	NA	276.bed	1	284
var.4	2538	sheffield_dnase	0.488628	3.57834	1	415	125	1125	1125	555	2	3277	23452	Hematopoietic	NA	NA	NA	NA	NA	427.bed	1	487
var.4	2616	sheffield_dnase	0.488628	3.57834	1	415	125	1125	1125	555	2	3277	23452	Muscle;Hematopoietic;Fibroblast;Epithelial	NA	NA	NA	NA	NA	522.bed	1	432
var.4	2625	sheffield_dnase	0.488628	3.57834	1	415	125	1125	1125	555	2	3277	23452	Epithelial;Fibroblast;Muscle;Brain;Hematopoietic;Skin;Stem;Endothelial;Colon;Cer	NA	NA	NA	NA	NA	536.bed	1	357
var.4	2678	sheffield_dnase	0.488628	3.57834	1	415	125	1125	1125	555	2	3277	23452	Stem	NA	NA	NA	NA	NA	60.bed	1	475
var.4	2717	sheffield_dnase	0.488628	3.57834	1	415	125	1125	1125	555	2	3277	23452	Epithelial;Fibroblast;Muscle;Skin;Brain;Endothelial;Colon;Cervix;Primitive;Mamma	NA	NA	NA	NA	NA	648.bed	1	165
var.4	2781	sheffield_dnase	0.488628	3.57834	1	415	125	1125	1125	555	2	3277	23452	Hematopoietic	NA	NA	NA	NA	NA	73.bed	1	181
var.4	2821	sheffield_dnase	0.488628	3.57834	1	415	125	1125	1125	555	2	3277	23452	Fibroblast;Muscle;Endothelial;Primitive	NA	NA	NA	NA	NA	783.bed	1	306
var.4	2914	sheffield_dnase	0.488628	3.57834	1	415	125	1125	1125	555	2	3277	23452	Brain	NA	NA	NA	NA	NA	903.bed	1	878
var.4	2934	sheffield_dnase	0.488628	3.57834	1	415	125	1125	1125	555	2	3277	23452	Fibroblast;Muscle;Brain;Epithelial;Endothelial	NA	NA	NA	NA	NA	926.bed	1	204
var.4	10	cistrome_cistrome	0.485795	1.17922	14	454	579	465	579	499	85	3264	23369	cistrome_cistrome APL74 cells PML	APL74 cells	hematopoietic stem cell	PML	No treatment	NA	Human_APL74-cells_PML_No-treatment_Stunnenberg.bed	1	24812
var.4	310	codex	0.482172	1.37651	5	455	460	753	753	556	26	3273	23428	CD34+ Umbilical Cord Blood (UCB) were differentiated into megakaryocytes for 10	Megakaryocyte	NA	FLI1	NA	GSE24674	GSM607952_FLI1.bed	1	3674
var.4	540	encode_tfbs	0.480474	1.16732	15	456	582	449	582	496	92	3263	23362	ChIP GM12878 CEBPB_(SC-150)	GM12878	NA	CEBPB_(SC-150)	None	NA	wgEncodeAwgTfbsHaibGm12878Cebpbsc150V0422111UniPk.narrowPeak	1	5786
var.4	215	cistrome_epigenome	0.479038	1.07997	49	457	656	187	656	433	325	3229	23129	cistrome_epigenome VCaP H3K4me3	VCaP	prostate	H3K4me3	R1881(16hr)	NA	Human_VCaP_H3K4me3_R1881-16hr_Chinnaiyan.bed	1	20760
var.4	17	cistrome_cistrome	0.477178	1.08933	40	458	648	237	648	448	263	3238	23191	cistrome_cistrome Caco-2(proliferating) HNF4A	Caco-2(proliferating)	intestine	HNF4A	No treatment	NA	Human_Caco-2-proliferating_HNF4A_No-treatment_Shivdasani.bed	1	22343
var.4	226	codex	0.472438	1.21335	10	459	539	563	563	520	59	3268	23395	Juvenile acute myeloid leukaemia cell line carrying t(8;21) translocation RUNX1-	Leukaemia cell	NA	RUNX1T1	NA	GSE43834	GSM1082306_AML1_ETO_or_RUNX1T1.bed	1	16941
var.4	729	encode_tfbs	0.472438	1.21335	10	459	539	563	563	520	59	3268	23395	ChIP U87 NRSF	U87	NA	NRSF	None	NA	wgEncodeAwgTfbsHaibU87NrsfPcr2xUniPk.narrowPeak	1	11746
var.4	542	encode_tfbs	0.47007	1.43149	4	461	416	813	813	563	20	3274	23434	ChIP GM12878 Egr-1	GM12878	NA	Egr-1	None	NA	wgEncodeAwgTfbsHaibGm12878Egr1Pcr2xUniPk.narrowPeak	1	16331
var.4	2779	sheffield_dnase	0.47007	1.43149	4	461	416	813	813	563	20	3274	23434	CD14 specific	NA	NA	NA	NA	NA	726.bed	1	3152
var.4	364	codex	0.467573	1.16545	14	463	583	465	583	504	86	3264	23368	K562 erythrocytic leukaemia cells (ATCC CCL-243) were grown according to standar	Erythrocytic leukaemia cells	NA	REST	NA	GSE32509	GSM831015_REST.bed	1	5610
var.4	958	encode_tfbs	0.464661	1.30144	6	464	488	706	706	553	33	3272	23421	ChIP K562 IRF1	K562	NA	IRF1	IFNa6h	NA	wgEncodeAwgTfbsSydhK562Irf1Ifna6hUniPk.narrowPeak	1	8352
var.4	237	codex	0.463087	1.15471	15	465	589	449	589	501	93	3263	23361	Mobilised CD34+ cells isolated from the healthly peripheral blood.	Hematopoietic Stem and Progenitor Cells	NA	RUNX1	NA	GSE45144	GSM1097884_RUNX1.bed	1	14287
var.4	391	codex	0.459187	1.53366	3	466	379	891	891	579	14	3275	23440	Proerythroblasts were derived from CD34+ adult bone marrow cells isolated from h	Erythroblast	NA	TAL1	NA	GSE36985	GSM908055_TAL1.bed	1	1137
var.4	396	codex	0.459187	1.53366	3	466	379	891	891	579	14	3275	23440	Adult acute B cell precursor lymphoblastic leukaemia cell line carrying t(4;11)	Leukaemia cell	NA	KMT2A	NA	GSE34941	GSM941543_MLLN.bed	1	3495
var.4	762	encode_tfbs	0.459187	1.53366	3	466	379	891	891	579	14	3275	23440	ChIP GM12878 Pol2	GM12878	NA	Pol2	None	NA	wgEncodeAwgTfbsSydhGm12878Pol2UniPk.narrowPeak	1	11086
var.4	969	encode_tfbs	0.459187	1.53366	3	466	379	891	891	579	14	3275	23440	ChIP K562 NF-E2	K562	NA	NF-E2	None	NA	wgEncodeAwgTfbsSydhK562Nfe2UniPk.narrowPeak	1	2637
var.4	1045	encode_tfbs	0.457107	1.11713	22	470	619	357	619	482	141	3256	23313	ChIP K562 eGFP-GATA2	K562	NA	eGFP-GATA2	None	NA	wgEncodeAwgTfbsUchicagoK562Egata2UniPk.narrowPeak	1	11478
var.4	410	codex	0.453562	1.78917	2	471	279	985	985	578	8	3276	23446	Proerythroblasts were derived from CD34+ adult bone marrow cells isolated from h	Erythroblast	NA	IRF2	NA	GSE36985	GSM970261_IRF2.bed	1	1789
var.4	544	encode_tfbs	0.453562	1.78917	2	471	279	985	985	578	8	3276	23446	ChIP GM12878 ETS1	GM12878	NA	ETS1	None	NA	wgEncodeAwgTfbsHaibGm12878Ets1Pcr1xUniPk.narrowPeak	1	4120
var.4	1002	encode_tfbs	0.453562	1.78917	2	471	279	985	985	578	8	3276	23446	ChIP K562 UBF_(sc-13125)	K562	NA	UBF_(sc-13125)	None	NA	wgEncodeAwgTfbsSydhK562Ubfsc13125IggmusUniPk.narrowPeak	1	6002
var.4	1073	encode_tfbs	0.453562	1.78917	2	471	279	985	985	578	8	3276	23446	ChIP HUVEC Pol2	HUVEC	NA	Pol2	None	NA	wgEncodeAwgTfbsUtaHuvecPol2UniPk.narrowPeak	1	17190
var.4	1610	sheffield_dnase	0.453562	1.78917	2	471	279	985	985	578	8	3276	23446	Muscle;Brain	NA	NA	NA	NA	NA	1518.bed	1	1910
var.4	1824	sheffield_dnase	0.453562	1.78917	2	471	279	985	985	578	8	3276	23446	Weak	NA	NA	NA	NA	NA	1758.bed	1	4726
var.4	2444	sheffield_dnase	0.453562	1.78917	2	471	279	985	985	578	8	3276	23446	Hematopoietic	NA	NA	NA	NA	NA	320.bed	1	1312
var.4	2656	sheffield_dnase	0.453562	1.78917	2	471	279	985	985	578	8	3276	23446	Hematopoietic	NA	NA	NA	NA	NA	570.bed	1	7128
var.4	2815	sheffield_dnase	0.453562	1.78917	2	471	279	985	985	578	8	3276	23446	PANC-1 specific	NA	NA	NA	NA	NA	773.bed	1	2004
var.4	601	encode_tfbs	0.452351	1.25265	7	480	514	666	666	553	40	3271	23414	ChIP H1-hESC Pol2-4H8	H1-hESC	NA	Pol2-4H8	None	NA	wgEncodeAwgTfbsHaibH1hescPol24h8V0416102UniPk.narrowPeak	1	21342
var.4	145	cistrome_cistrome	0.451564	1.06995	49	481	664	187	664	444	328	3229	23126	cistrome_cistrome metastatic prostate cancer tissue ERG	metastatic prostate cancer tissue	prostate	ERG	No treatment	NA	Human_metastatic-prostate-cancer-tissue_ERG_No-treatment_Chinnaiyan.bed	1	18059
var.4	84	cistrome_cistrome	0.451311	1.10492	25	482	626	334	626	481	162	3253	23292	cistrome_cistrome MCF-7 RARG	MCF-7	breast	RARG	CD437(1hr)	NA	Human_MCF-7_RARG_CD437-1hr_White.bed	1	8860
var.4	1093	encode_tfbs	0.450419	1.06715	52	483	666	174	666	441	349	3226	23105	ChIP AG04449 CTCF	AG04449	NA	CTCF	None	NA	wgEncodeAwgTfbsUwAg04449CtcfUniPk.narrowPeak	1	50260
var.4	348	codex	0.449767	1.32547	5	484	480	753	753	572	27	3273	23427	K562 erythrocytic leukaemia cells (ATCC CCL-243) were grown according to standar	Erythrocytic leukaemia cells	NA	CBX2	NA	GSE32509	GSM830986_CBX2.bed	1	8296
var.4	496	encode_tfbs	0.449767	1.32547	5	484	480	753	753	572	27	3273	23427	ChIP NHEK Pol2(b)	NHEK	NA	Pol2(b)	None	NA	wgEncodeAwgTfbsBroadNhekPol2bUniPk.narrowPeak	1	5784
var.4	208	cistrome_epigenome	0.443204	1.21839	8	486	534	628	628	549	47	3270	23407	cistrome_epigenome VCaP H3K27me3	VCaP	prostate	H3K27me3	EtOH(16hr)	NA	Human_VCaP_H3K27me3_EtOH-16hr_Chinnaiyan.bed	1	5702
var.4	586	encode_tfbs	0.443204	1.21839	8	486	534	628	628	549	47	3270	23407	ChIP GM12892 Pol2	GM12892	NA	Pol2	None	NA	wgEncodeAwgTfbsHaibGm12892Pol2V0416102UniPk.narrowPeak	1	20075
var.4	1039	encode_tfbs	0.443204	1.21839	8	486	534	628	628	549	47	3270	23407	ChIP Raji Pol2	Raji	NA	Pol2	None	NA	wgEncodeAwgTfbsSydhRajiPol2UcdUniPk.narrowPeak	1	19732
var.4	1941	sheffield_dnase	0.436566	1.26311	6	489	510	706	706	568	34	3272	23420	sheffield_dnase	NA	NA	NA	NA	NA	1909.bed	1	29989
var.4	588	encode_tfbs	0.436137	1.19301	9	490	553	597	597	547	54	3269	23400	ChIP GM12892 YY1	GM12892	NA	YY1	None	NA	wgEncodeAwgTfbsHaibGm12892Yy1V0416101UniPk.narrowPeak	1	15951
var.4	458	encode_tfbs	0.433988	1.36327	4	491	467	813	813	590	21	3274	23433	ChIP GM12878 EZH2_(39875)	GM12878	NA	EZH2_(39875)	None	NA	wgEncodeAwgTfbsBroadGm12878Ezh239875UniPk.narrowPeak	1	2472
var.4	1807	sheffield_dnase	0.433988	1.36327	4	491	467	813	813	590	21	3274	23433	Fibroblast	NA	NA	NA	NA	NA	1737.bed	1	4075
var.4	1094	encode_tfbs	0.433021	1.04855	77	493	680	93	680	422	526	3201	22928	ChIP AG04450 CTCF	AG04450	NA	CTCF	None	NA	wgEncodeAwgTfbsUwAg04450CtcfUniPk.narrowPeak	1	46500
var.4	514	encode_tfbs	0.428846	1.09781	23	494	641	348	641	494	150	3255	23304	ChIP A549 NRSF	A549	NA	NRSF	EtOH_0.02pct	NA	wgEncodeAwgTfbsHaibA549NrsfV0422111Etoh02UniPk.narrowPeak	1	11970
var.4	209	cistrome_epigenome	0.427265	1.22204	7	495	531	666	666	564	41	3271	23413	cistrome_epigenome VCaP H3K27me3	VCaP	prostate	H3K27me3	R1881(16hr)	NA	Human_VCaP_H3K27me3_R1881-16hr_Chinnaiyan.bed	1	4510
var.4	644	encode_tfbs	0.42596	1.15793	11	496	587	536	587	540	68	3267	23386	ChIP HepG2 NRSF	HepG2	NA	NRSF	None	NA	wgEncodeAwgTfbsHaibHepg2NrsfV0416101UniPk.narrowPeak	1	12828
var.4	177	cistrome_epigenome	0.425184	1.03906	104	497	689	55	689	414	717	3174	22737	cistrome_epigenome MCF-7 H3K27me3	MCF-7	breast	H3K27me3	E2(3hr)	NA	Human_MCF-7_H3K27me3_E2-3hr_Liu.bed	1	49075
var.4	257	codex	0.422192	1.1453	12	498	594	507	594	533	75	3266	23379	U937 (histiocytic lymphoma) cell line conditionally expressing CBFbeta-MYH11 tra	Leukaemia cell	NA	CBFB	NA	GSE46044	GSM1122321_CBFB.bed	1	9623
var.4	286	codex	0.422192	1.1453	12	498	594	507	594	533	75	3266	23379	Untreated Jurkat T-ALL cell line.	Leukemia cell	NA	CDK7	NA	GSE50625	GSM1296385_CDK7.bed	1	14641
var.4	288	codex	0.420358	1.19295	8	500	554	628	628	561	48	3270	23406	MM1-S cell line cell line treated with DMSO for 6 hours.	Multiple myeloma cell	NA	POLR2A	NA	GSE50625	GSM1313923_POLR2A.bed	1	13717
var.4	126	cistrome_cistrome	0.419533	1.27808	5	501	504	753	753	586	28	3273	23426	cistrome_cistrome UPR9 cells RXR	UPR9 cells	hematopoietic stem cell	RXR	No treatment	NA	Human_UPR9-cells_RXR_No-treatment_Stunnenberg.bed	1	1823
var.4	647	encode_tfbs	0.419533	1.27808	5	501	504	753	753	586	28	3273	23426	ChIP HepG2 Pol2	HepG2	NA	Pol2	None	NA	wgEncodeAwgTfbsHaibHepg2Pol2Pcr2xUniPk.narrowPeak	1	25927
var.4	300	codex	0.418521	1.0974	21	503	642	369	642	505	137	3257	23317	codex T-Cell MYB	T-Cell	NA	MYB	NA	GSE59657	GSM1519635_MYB.bed	1	26035
var.4	185	cistrome_epigenome	0.418227	1.06585	39	504	667	241	667	471	262	3239	23192	cistrome_epigenome MCF-7 H3K4me3	MCF-7	breast	H3K4me3	E2(45min)	NA	Human_MCF-7_H3K4me3_E2-45min_Ruan.bed	1	41509
var.4	189	cistrome_epigenome	0.417314	1.09378	22	505	646	357	646	503	144	3256	23310	cistrome_epigenome MCF-7 H3K9me3	MCF-7	breast	H3K9me3	DMSO(3hr)	NA	Human_MCF-7_H3K9me3_DMSO-3hr_Liu.bed	1	31814
var.4	238	codex	0.41721	1.43136	3	506	419	891	891	605	15	3275	23439	Mobilised CD34+ cells isolated from the healthly peripheral blood.	Hematopoietic Stem and Progenitor Cells	NA	LMO2	NA	GSE45144	GSM1097885_LMO2.bed	1	1790
var.4	1261	sheffield_dnase	0.41721	1.43136	3	506	419	891	891	605	15	3275	23439	Weak NHDF	NA	NA	NA	NA	NA	1132.bed	1	5244
var.4	1984	sheffield_dnase	0.41721	1.43136	3	506	419	891	891	605	15	3275	23439	Epithelial	NA	NA	NA	NA	NA	1974.bed	1	3912
var.4	2112	sheffield_dnase	0.41721	1.43136	3	506	419	891	891	605	15	3275	23439	Epithelial;Skin	NA	NA	NA	NA	NA	2146.bed	1	2091
var.4	3006	ucsc_features	0.41721	1.43136	3	506	419	891	891	605	15	3275	23439	UCSC Microsatellites	NA	NA	NA	NA	NA	microsat.bed	1	41572
var.4	787	encode_tfbs	0.415039	1.17127	9	511	581	597	597	563	55	3269	23399	ChIP GM18505 Pol2	GM18505	NA	Pol2	None	NA	wgEncodeAwgTfbsSydhGm18505Pol2IggmusUniPk.narrowPeak	1	21784
var.4	11	cistrome_cistrome	0.410831	1.15448	10	512	590	563	590	555	62	3268	23392	cistrome_cistrome APL74 cells RXR	APL74 cells	hematopoietic stem cell	RXR	No treatment	NA	Human_APL74-cells_RXR_No-treatment_Stunnenberg.bed	1	20192
var.4	55	cistrome_cistrome	0.408959	1.10128	18	513	627	401	627	514	117	3260	23337	cistrome_cistrome MCF-7 ESR1	MCF-7	breast	ESR1	EtOH(6hr)	NA	Human_MCF-7_ESR1_EtOH-6hr_Barton.bed	1	45356
var.4	301	codex	0.407673	1.09692	19	514	643	383	643	513	124	3259	23330	codex T-Cell MYB	T-Cell	NA	MYB	NA	GSE59657	GSM1519639_MYB.bed	1	20147
var.4	818	encode_tfbs	0.407673	1.09692	19	514	643	383	643	513	124	3259	23330	ChIP HCT-116 TCF7L2	HCT-116	NA	TCF7L2	None	NA	wgEncodeAwgTfbsSydhHct116Tcf7l2UcdUniPk.narrowPeak	1	19463
var.4	270	codex	0.403484	1.1929	7	516	556	666	666	579	42	3271	23412	Jurkat T-ALL cell line treated with THZ-2-149 for 6 hours (competitive Cdk7 inhi	Leukemia cell	NA	POLR2A	NA	GSE50625	GSM1224786_POLR2A.bed	1	17457
var.4	180	cistrome_epigenome	0.400769	1.30126	4	517	489	813	813	606	22	3274	23432	cistrome_epigenome MCF-7 H3K4me1	MCF-7	breast	H3K4me1	No treatment	NA	Human_MCF-7_H3K4me1_No-treatment_Brown.bed	1	2947
var.4	287	codex	0.400769	1.30126	4	517	489	813	813	606	22	3274	23432	MM1-S cell line cell line treated with DMSO for 6 hours for Cdk7 inhibitor.	Multiple myeloma cell	NA	CDK7	NA	GSE50625	GSM1313922_CDK7.bed	1	3839
var.4	977	encode_tfbs	0.400769	1.30126	4	517	489	813	813	606	22	3274	23432	ChIP K562 Pol2	K562	NA	Pol2	IFNg6h	NA	wgEncodeAwgTfbsSydhK562Pol2Ifng6hUniPk.narrowPeak	1	16522
var.4	2435	sheffield_dnase	0.400769	1.30126	4	517	489	813	813	606	22	3274	23432	Stem	NA	NA	NA	NA	NA	304.bed	1	6086
var.4	124	cistrome_cistrome	0.399843	1.59031	2	521	356	985	985	621	9	3276	23445	cistrome_cistrome UPR9 cells RARA	UPR9 cells	hematopoietic stem cell	RARA	No treatment	NA	Human_UPR9-cells_RARA_No-treatment_Stunnenberg.bed	1	1818
var.4	171	cistrome_epigenome	0.399843	1.59031	2	521	356	985	985	621	9	3276	23445	cistrome_epigenome LnCaP H3K9me3	LnCaP	prostate	H3K9me3	EtOH(16hr)	NA	Human_LnCaP_H3K9me3_EtOH-16hr_Chinnaiyan.bed	1	2696
var.4	370	codex	0.399843	1.59031	2	521	356	985	985	621	9	3276	23445	K562 erythrocytic leukaemia cells (ATCC CCL-243) were grown according to standar	Embryonic Stem Cell	NA	CHD1	NA	GSE32509	GSM831025_CHD1.bed	1	4814
var.4	466	encode_tfbs	0.399843	1.59031	2	521	356	985	985	621	9	3276	23445	ChIP HeLa-S3 Pol2(b)	HeLa-S3	NA	Pol2(b)	None	NA	wgEncodeAwgTfbsBroadHelas3Pol2bUniPk.narrowPeak	1	3149
var.4	577	encode_tfbs	0.399843	1.59031	2	521	356	985	985	621	9	3276	23445	ChIP GM12891 PAX5-C20	GM12891	NA	PAX5-C20	None	NA	wgEncodeAwgTfbsHaibGm12891Pax5c20V0416101UniPk.narrowPeak	1	3156
var.4	731	encode_tfbs	0.399843	1.59031	2	521	356	985	985	621	9	3276	23445	ChIP A549 BHLHE40	A549	NA	BHLHE40	None	NA	wgEncodeAwgTfbsSydhA549Bhlhe40IggrabUniPk.narrowPeak	1	3123
var.4	862	encode_tfbs	0.399843	1.59031	2	521	356	985	985	621	9	3276	23445	ChIP HeLa-S3 RPC155	HeLa-S3	NA	RPC155	None	NA	wgEncodeAwgTfbsSydhHelas3Rpc155UniPk.narrowPeak	1	2668
var.4	992	encode_tfbs	0.399843	1.59031	2	521	356	985	985	621	9	3276	23445	ChIP K562 STAT1	K562	NA	STAT1	IFNg30	NA	wgEncodeAwgTfbsSydhK562Stat1Ifng30UniPk.narrowPeak	1	2203
var.4	1088	encode_tfbs	0.399843	1.59031	2	521	356	985	985	621	9	3276	23445	ChIP MCF-7 Pol2	MCF-7	NA	Pol2	None	NA	wgEncodeAwgTfbsUtaMcf7Pol2UniPk.narrowPeak	1	16136
var.4	2574	sheffield_dnase	0.399843	1.59031	2	521	356	985	985	621	9	3276	23445	sheffield_dnase	NA	NA	NA	NA	NA	466.bed	1	8903
var.4	2787	sheffield_dnase	0.399843	1.59031	2	521	356	985	985	621	9	3276	23445	Endothelial;Primitive	NA	NA	NA	NA	NA	739.bed	1	1514
var.4	1690	sheffield_dnase	0.39967	1.05437	43	532	675	216	675	474	292	3235	23162	MCF-7 and Epithelial	NA	NA	NA	NA	NA	1605.bed	1	189760
var.4	1072	encode_tfbs	0.394502	1.04311	59	533	685	144	685	454	405	3219	23049	ChIP HUVEC CTCF	HUVEC	NA	CTCF	None	NA	wgEncodeAwgTfbsUtaHuvecCtcfUniPk.narrowPeak	1	44033
var.4	1116	encode_tfbs	0.393408	1.03239	95	534	695	64	695	431	659	3183	22795	ChIP HCPEpiC CTCF	HCPEpiC	NA	CTCF	None	NA	wgEncodeAwgTfbsUwHcpeCtcfUniPk.narrowPeak	1	61062
var.4	18	cistrome_cistrome	0.39131	1.23396	5	535	527	753	753	605	29	3273	23425	cistrome_cistrome ECC-1 ESR1	ECC-1	uterus	ESR1	E2(45min)	NA	Human_ECC-1_ESR1_E2-45min_Liu.bed	1	5080
var.4	1794	sheffield_dnase	0.39131	1.23396	5	535	527	753	753	605	29	3273	23425	Muscle	NA	NA	NA	NA	NA	1721.bed	1	23600
var.4	357	codex	0.38993	2.3853	1	537	201	1125	1125	621	3	3277	23451	K562 erythrocytic leukaemia cells (ATCC CCL-243) were grown according to standar	Erythrocytic leukaemia cells	NA	WHSC1	NA	GSE32509	GSM831005_WHSC1.bed	1	2085
var.4	605	encode_tfbs	0.38993	2.3853	1	537	201	1125	1125	621	3	3277	23451	ChIP H1-hESC RXRA	H1-hESC	NA	RXRA	None	NA	wgEncodeAwgTfbsHaibH1hescRxraV0416102UniPk.narrowPeak	1	1306
var.4	882	encode_tfbs	0.38993	2.3853	1	537	201	1125	1125	621	3	3277	23451	ChIP HepG2 CHD2_(AB68301)	HepG2	NA	CHD2_(AB68301)	None	NA	wgEncodeAwgTfbsSydhHepg2Chd2ab68301IggrabUniPk.narrowPeak	1	5169
var.4	1173	sheffield_dnase	0.38993	2.3853	1	537	201	1125	1125	621	3	3277	23451	Epithelial;Endothelial;Skin	NA	NA	NA	NA	NA	1028.bed	1	183
var.4	1219	sheffield_dnase	0.38993	2.3853	1	537	201	1125	1125	621	3	3277	23451	Weak	NA	NA	NA	NA	NA	1080.bed	1	1527
var.4	1360	sheffield_dnase	0.38993	2.3853	1	537	201	1125	1125	621	3	3277	23451	Fibroblast;Muscle;Skin;Brain;Epithelial;Endothelial	NA	NA	NA	NA	NA	1248.bed	1	127
var.4	1365	sheffield_dnase	0.38993	2.3853	1	537	201	1125	1125	621	3	3277	23451	Brain;Skin	NA	NA	NA	NA	NA	1252.bed	1	244
var.4	1481	sheffield_dnase	0.38993	2.3853	1	537	201	1125	1125	621	3	3277	23451	Fibroblast	NA	NA	NA	NA	NA	1383.bed	1	343
var.4	1501	sheffield_dnase	0.38993	2.3853	1	537	201	1125	1125	621	3	3277	23451	Muscle;Brain	NA	NA	NA	NA	NA	1402.bed	1	311
var.4	1520	sheffield_dnase	0.38993	2.3853	1	537	201	1125	1125	621	3	3277	23451	Muscle;Fibroblast	NA	NA	NA	NA	NA	1421.bed	1	1043
var.4	1524	sheffield_dnase	0.38993	2.3853	1	537	201	1125	1125	621	3	3277	23451	Fibroblast;Muscle;Skin;Epithelial;Endothelial;Cervix;Liver;Brain	NA	NA	NA	NA	NA	1425.bed	1	149
var.4	1553	sheffield_dnase	0.38993	2.3853	1	537	201	1125	1125	621	3	3277	23451	Hematopoietic	NA	NA	NA	NA	NA	1457.bed	1	253
var.4	1562	sheffield_dnase	0.38993	2.3853	1	537	201	1125	1125	621	3	3277	23451	Epithelial;Muscle;Brain	NA	NA	NA	NA	NA	1467.bed	1	201
var.4	1576	sheffield_dnase	0.38993	2.3853	1	537	201	1125	1125	621	3	3277	23451	Fibroblast;Muscle;Epithelial;Endothelial;Brain	NA	NA	NA	NA	NA	1481.bed	1	257
var.4	1754	sheffield_dnase	0.38993	2.3853	1	537	201	1125	1125	621	3	3277	23451	Complex tissue specific	NA	NA	NA	NA	NA	1676.bed	1	303
var.4	1802	sheffield_dnase	0.38993	2.3853	1	537	201	1125	1125	621	3	3277	23451	Epithelial;Muscle;Skin;Fibroblast;Brain;Endothelial;Colon;Cervix;Primitive	NA	NA	NA	NA	NA	1732.bed	1	155
var.4	1806	sheffield_dnase	0.38993	2.3853	1	537	201	1125	1125	621	3	3277	23451	Fibroblast;Muscle;Epithelial;Endothelial;Brain	NA	NA	NA	NA	NA	1736.bed	1	218
var.4	1948	sheffield_dnase	0.38993	2.3853	1	537	201	1125	1125	621	3	3277	23451	Skin;Epithelial	NA	NA	NA	NA	NA	1916.bed	1	517
var.4	2093	sheffield_dnase	0.38993	2.3853	1	537	201	1125	1125	621	3	3277	23451	Epithelial;Fibroblast;Muscle;Brain;Skin;Stem;Endothelial;Colon;Cervix;Liver;Hema	NA	NA	NA	NA	NA	212.bed	1	232
var.4	2123	sheffield_dnase	0.38993	2.3853	1	537	201	1125	1125	621	3	3277	23451	Hematopoietic	NA	NA	NA	NA	NA	2164.bed	1	471
var.4	2272	sheffield_dnase	0.38993	2.3853	1	537	201	1125	1125	621	3	3277	23451	Fibroblast;Muscle;Skin;Brain;Epithelial;Endothelial;Cervix;Primitive	NA	NA	NA	NA	NA	2344.bed	1	129
var.4	2735	sheffield_dnase	0.38993	2.3853	1	537	201	1125	1125	621	3	3277	23451	Hematopoietic;Epithelial	NA	NA	NA	NA	NA	673.bed	1	326
var.4	2746	sheffield_dnase	0.38993	2.3853	1	537	201	1125	1125	621	3	3277	23451	Endothelial;Primitive	NA	NA	NA	NA	NA	689.bed	1	844
var.4	649	encode_tfbs	0.387741	1.11545	12	560	620	507	620	562	77	3266	23377	ChIP HepG2 RXRA	HepG2	NA	RXRA	None	NA	wgEncodeAwgTfbsHaibHepg2RxraPcr1xUniPk.narrowPeak	1	17063
var.4	498	encode_tfbs	0.385187	1.19284	6	561	557	706	706	608	36	3272	23418	ChIP NHLF EZH2_(39875)	NHLF	NA	EZH2_(39875)	None	NA	wgEncodeAwgTfbsBroadNhlfEzh239875UniPk.narrowPeak	1	7030
var.4	373	codex	0.379409	1.34185	3	562	477	891	891	643	16	3275	23438	K562 erythrocytic leukaemia cells (ATCC CCL-243) were grown according to standar	Embryonic Stem Cell	NA	KDM4A	NA	GSE32509	GSM831035_KDM4A.bed	1	20642
var.4	24	cistrome_cistrome	0.37595	1.04134	48	563	688	191	688	481	330	3230	23124	cistrome_cistrome HepG2 liver cells HNF4A	HepG2 liver cells	liver	HNF4A	No treatment	NA	Human_HepG2-liver-cells_HNF4A_No-treatment_Odom.bed	1	56226
var.4	589	encode_tfbs	0.371448	1.10109	12	564	628	507	628	566	78	3266	23376	ChIP H1-hESC ATF2_(SC-81188)	H1-hESC	NA	ATF2_(SC-81188)	None	NA	wgEncodeAwgTfbsHaibH1hescAtf2sc81188V0422111UniPk.narrowPeak	1	5998
var.4	298	codex	0.370648	1.05078	32	565	679	288	679	511	218	3246	23236	Kasumi-1 (AML FAB M2) with t(8;21) translocation and mismatch siRNA derived from	Acute Myeloid Leukemia	NA	SPI1	NA	GSE60131	GSM1501166_SPI1.bed	1	25538
var.4	559	encode_tfbs	0.370642	1.0947	13	566	645	487	645	566	85	3265	23369	ChIP GM12878 Pol2-4H8	GM12878	NA	Pol2-4H8	None	NA	wgEncodeAwgTfbsHaibGm12878Pol24h8Pcr1xUniPk.narrowPeak	1	19234
var.4	142	cistrome_cistrome	0.370113	1.05269	30	567	677	300	677	515	204	3248	23250	cistrome_cistrome lymphoblastoid(GM10861) VDR	lymphoblastoid(GM10861)	hematopoietic stem cell	VDR	No treatment	NA	Human_lymphoblastoid-GM10861_VDR_No-treatment_Knight.bed	1	26097
var.4	123	cistrome_cistrome	0.368772	1.07367	18	568	658	401	658	542	120	3260	23334	cistrome_cistrome UPR9 cells PML	UPR9 cells	hematopoietic stem cell	PML	Zinc(5hr)	NA	Human_UPR9-cells_PML_Zinc-5hr_Stunnenberg.bed	1	16901
var.4	1056	encode_tfbs	0.364954	1.19278	5	569	558	753	753	627	30	3273	23424	ChIP GM12878 Pol2	GM12878	NA	Pol2	None	NA	wgEncodeAwgTfbsUtaGm12878Pol2UniPk.narrowPeak	1	14237
var.4	290	codex	0.357282	1.05683	22	570	674	357	674	534	149	3256	23305	codex T-Cell MYB	T-Cell	NA	MYB	NA	GSE59657	GSM1442005_MYB.bed	1	17978
var.4	707	encode_tfbs	0.356376	1.06244	19	571	668	383	668	541	128	3259	23326	ChIP PFSK-1 NRSF	PFSK-1	NA	NRSF	None	NA	wgEncodeAwgTfbsHaibPfsk1NrsfPcr2xUniPk.narrowPeak	1	11390
var.4	37	cistrome_cistrome	0.355751	1.08718	12	572	650	507	650	576	79	3266	23375	cistrome_cistrome LnCaP PolII	LnCaP	prostate	PolII	EtOH(16hr)	NA	Human_LnCaP_PolII_EtOH-16hr_Chinnaiyan.bed	1	20085
var.4	1112	encode_tfbs	0.354402	1.02468	74	573	698	101	698	457	517	3204	22937	ChIP HA-sp CTCF	HA-sp	NA	CTCF	None	NA	wgEncodeAwgTfbsUwHaspCtcfUniPk.narrowPeak	1	46546
var.4	1839	sheffield_dnase	0.353624	1.43123	2	574	424	985	985	661	10	3276	23444	Skeletal Muscle	NA	NA	NA	NA	NA	1772.bed	1	2814
var.4	2117	sheffield_dnase	0.353624	1.43123	2	574	424	985	985	661	10	3276	23444	Epithelial;Fibroblast	NA	NA	NA	NA	NA	2153.bed	1	1376
var.4	2170	sheffield_dnase	0.353624	1.43123	2	574	424	985	985	661	10	3276	23444	Fibroblast;Muscle	NA	NA	NA	NA	NA	2223.bed	1	1483
var.4	2484	sheffield_dnase	0.353624	1.43123	2	574	424	985	985	661	10	3276	23444	sheffield_dnase	NA	NA	NA	NA	NA	368.bed	1	10125
var.4	562	encode_tfbs	0.351157	1.03242	45	578	694	204	694	492	312	3233	23142	ChIP GM12878 PU.1	GM12878	NA	PU.1	None	NA	wgEncodeAwgTfbsHaibGm12878Pu1Pcr1xUniPk.narrowPeak	1	42938
var.4	140	cistrome_cistrome	0.350782	1.04238	30	579	686	300	686	522	206	3248	23248	cistrome_cistrome lymphoblastoid(GM10855) VDR	lymphoblastoid(GM10855)	hematopoietic stem cell	VDR	No treatment	NA	Human_lymphoblastoid-GM10855_VDR_No-treatment_Knight.bed	1	25023
var.4	699	encode_tfbs	0.345284	1.26287	3	580	511	891	891	661	17	3275	23437	ChIP K562 YY1_(SC-281)	K562	NA	YY1_(SC-281)	None	NA	wgEncodeAwgTfbsHaibK562Yy1V0416101UniPk.narrowPeak	1	12677
var.4	334	codex	0.344421	1.05416	19	581	676	383	676	547	129	3259	23325	Mobilised CD34+ cells isolated from the healthly peripheral blood were expanded	Hematopoietic Stem and Progenitor Cells	NA	TCF7L2	NA	GSE29194	GSM722400_TCF7L2.bed	1	9717
var.4	45	cistrome_cistrome	0.341915	1.19272	4	582	559	813	813	651	24	3274	23430	cistrome_cistrome MCF-7 ESR1	MCF-7	breast	ESR1	E2(45min)	NA	Human_MCF-7_ESR1_E2-45min_Carroll.bed	1	2372
var.4	767	encode_tfbs	0.341915	1.19272	4	582	559	813	813	651	24	3274	23430	ChIP GM12878 SIN3A_(NB600-1263)	GM12878	NA	SIN3A_(NB600-1263)	None	NA	wgEncodeAwgTfbsSydhGm12878Sin3anb6001263IggmusUniPk.narrowPeak	1	10392
var.4	788	encode_tfbs	0.341915	1.19272	4	582	559	813	813	651	24	3274	23430	ChIP GM18526 NFKB	GM18526	NA	NFKB	TNFa	NA	wgEncodeAwgTfbsSydhGm18526NfkbTnfaIggrabUniPk.narrowPeak	1	3070
var.4	1031	encode_tfbs	0.341915	1.19272	4	582	559	813	813	651	24	3274	23430	ChIP NB4 Pol2	NB4	NA	Pol2	None	NA	wgEncodeAwgTfbsSydhNb4Pol2UniPk.narrowPeak	1	16703
var.4	597	encode_tfbs	0.340333	1.15424	5	586	591	753	753	643	31	3273	23423	ChIP H1-hESC JunD	H1-hESC	NA	JunD	None	NA	wgEncodeAwgTfbsHaibH1hescJundV0416102UniPk.narrowPeak	1	8447
var.4	606	encode_tfbs	0.339595	1.12994	6	587	606	706	706	633	38	3272	23416	ChIP H1-hESC Sin3Ak-20	H1-hESC	NA	Sin3Ak-20	None	NA	wgEncodeAwgTfbsHaibH1hescSin3ak20Pcr1xUniPk.narrowPeak	1	8977
var.4	814	encode_tfbs	0.339595	1.12994	6	587	606	706	706	633	38	3272	23416	ChIP H1-hESC TBP	H1-hESC	NA	TBP	None	NA	wgEncodeAwgTfbsSydhH1hescTbpIggrabUniPk.narrowPeak	1	17194
var.4	955	encode_tfbs	0.339595	1.12994	6	587	606	706	706	633	38	3272	23416	ChIP K562 HMGN3	K562	NA	HMGN3	None	NA	wgEncodeAwgTfbsSydhK562Hmgn3UniPk.narrowPeak	1	14587
var.4	229	codex	0.339324	1.10097	8	590	629	628	629	616	52	3270	23402	Juvenile acute myeloid leukaemia cell line carrying t(8;21) translocation RUNX1-	Leukaemia cell	NA	LMO2	NA	GSE43834	GSM1082311_LMO2.bed	1	7923
var.4	1454	sheffield_dnase	0.339321	1.1132	7	591	621	666	666	626	45	3271	23409	Liver	NA	NA	NA	NA	NA	1355.bed	1	16486
var.4	340	codex	0.338956	1.02255	59	592	699	144	699	478	413	3219	23041	Peripheral blood (bone marrow mononuclear CD34+) cells from non-t(8;21) AML pati	Acute Myeloid Leukemia	NA	RUNX1	NA	GSE29225	GSM722708_RUNX1.bed	1	44582
var.4	1043	encode_tfbs	0.336143	1.04185	23	593	687	348	687	543	158	3255	23296	ChIP U2OS SETDB1	U2OS	NA	SETDB1	None	NA	wgEncodeAwgTfbsSydhU2osSetdb1UcdUniPk.narrowPeak	1	23538
var.4	724	encode_tfbs	0.32712	1.05722	13	594	672	487	672	584	88	3265	23366	ChIP T-47D ERalpha_a	T-47D	NA	ERalpha_a	Genistein_100nM	NA	wgEncodeAwgTfbsHaibT47dEralphaaPcr2xGen1hUniPk.narrowPeak	1	10547
var.4	725	encode_tfbs	0.32712	1.05722	13	594	672	487	672	584	88	3265	23366	ChIP T-47D ERalpha_a	T-47D	NA	ERalpha_a	Estradiol_10nM	NA	wgEncodeAwgTfbsHaibT47dEralphaaV0416102Est10nm1hUniPk.narrowPeak	1	10505
var.4	1041	encode_tfbs	0.327052	1.02673	34	596	697	276	697	523	237	3244	23217	ChIP SH-SY5Y GATA3_(SC-269)	SH-SY5Y	NA	GATA3_(SC-269)	None	NA	wgEncodeAwgTfbsSydhShsy5yGata3sc269sc269UcdUniPk.narrowPeak	1	15879
var.4	201	cistrome_epigenome	0.326387	1.01959	51	597	722	179	722	499	358	3227	23096	cistrome_epigenome T47D H3K4me1	T47D	breast	H3K4me1	DMSO(45min-3hr)	NA	Human_T47D_H3K4me1_DMSO-45min-3hr_Liu.bed	1	44002
var.4	94	cistrome_cistrome	0.325802	1.03525	23	598	692	348	692	546	159	3255	23295	cistrome_cistrome MCF-7 c-Fos	MCF-7	breast	c-Fos	E2(45min-3hr)	NA	Human_MCF-7_c-Fos_E2-45min-3hr_Liu.bed	1	9757
var.4	168	cistrome_epigenome	0.323843	1.06813	10	599	665	563	665	609	67	3268	23387	cistrome_epigenome LnCaP H3K4me3	LnCaP	prostate	H3K4me3	R1881(16hr)	NA	Human_LnCaP_H3K4me3_R1881-16hr_Chinnaiyan.bed	1	16640
var.4	508	encode_tfbs	0.32266	1.07347	9	600	659	597	659	619	60	3269	23394	ChIP A549 FOXA1_(SC-101058)	A549	NA	FOXA1_(SC-101058)	DEX_100nM	NA	wgEncodeAwgTfbsHaibA549Foxa1V0416102Dex100nmUniPk.narrowPeak	1	7695
var.4	934	encode_tfbs	0.321422	1.08021	8	601	654	628	654	628	53	3270	23401	ChIP K562 c-Jun	K562	NA	c-Jun	IFNa30	NA	wgEncodeAwgTfbsSydhK562CjunIfna30UniPk.narrowPeak	1	8827
var.4	2483	sheffield_dnase	0.321422	1.08021	8	601	654	628	654	628	53	3270	23401	Hematopoietic	NA	NA	NA	NA	NA	367.bed	1	9200
var.4	125	cistrome_cistrome	0.320237	1.02781	27	603	696	320	696	540	188	3251	23266	cistrome_cistrome UPR9 cells RARA	UPR9 cells	hematopoietic stem cell	RARA	Zinc(5hr)	NA	Human_UPR9-cells_RARA_Zinc-5hr_Stunnenberg.bed	1	18248
var.4	896	encode_tfbs	0.320124	1.08902	7	604	649	666	666	640	46	3271	23408	ChIP HepG2 Mxi1_(AF4185)	HepG2	NA	Mxi1_(AF4185)	None	NA	wgEncodeAwgTfbsSydhHepg2Mxi1UniPk.narrowPeak	1	20371
var.4	319	codex	0.318759	1.10091	6	605	630	706	706	647	39	3272	23415	Proerythroblasts were derived from mobilised CD34+ cells isolated from the healt	Erythroblast	NA	TAL1	NA	GSE25000	GSM614004_TAL1.bed	1	4799
var.4	612	encode_tfbs	0.318759	1.10091	6	605	630	706	706	647	39	3272	23415	ChIP H1-hESC TAF1	H1-hESC	NA	TAF1	None	NA	wgEncodeAwgTfbsHaibH1hescTaf1V0416102UniPk.narrowPeak	1	20547
var.4	234	codex	0.318652	1.78893	1	607	288	1125	1125	673	4	3277	23450	Mobilised CD34+ cells isolated from the healthly peripheral blood.	Hematopoietic Stem and Progenitor Cells	NA	TAL1	NA	GSE45144	GSM1097881_SCL.bed	1	528
var.4	352	codex	0.318652	1.78893	1	607	288	1125	1125	673	4	3277	23450	K562 erythrocytic leukaemia cells (ATCC CCL-243) were grown according to standar	Erythrocytic leukaemia cells	NA	HDAC2	NA	GSE32509	GSM830995_HDAC2.bed	1	5605
var.4	384	codex	0.318652	1.78893	1	607	288	1125	1125	673	4	3277	23450	codex Embryonic Stem Cell SMAD3	Embryonic Stem Cell	NA	SMAD3	NA	GSE36578	GSM897117_SMAD3.bed	1	947
var.4	393	codex	0.318652	1.78893	1	607	288	1125	1125	673	4	3277	23450	Proerythroblasts were derived from CD34+ adult bone marrow cells isolated from h	Erythroblast	NA	POLR2A	NA	GSE36985	GSM908069_PolII.bed	1	235
var.4	701	encode_tfbs	0.318652	1.78893	1	607	288	1125	1125	673	4	3277	23450	ChIP K562 ZBTB33	K562	NA	ZBTB33	None	NA	wgEncodeAwgTfbsHaibK562Zbtb33Pcr1xUniPk.narrowPeak	1	3285
var.4	797	encode_tfbs	0.318652	1.78893	1	607	288	1125	1125	673	4	3277	23450	ChIP H1-hESC BRCA1_(A300-000A)	H1-hESC	NA	BRCA1_(A300-000A)	None	NA	wgEncodeAwgTfbsSydhH1hescBrca1IggrabUniPk.narrowPeak	1	2025
var.4	993	encode_tfbs	0.318652	1.78893	1	607	288	1125	1125	673	4	3277	23450	ChIP K562 STAT1	K562	NA	STAT1	IFNg6h	NA	wgEncodeAwgTfbsSydhK562Stat1Ifng6hUniPk.narrowPeak	1	2333
var.4	1062	encode_tfbs	0.318652	1.78893	1	607	288	1125	1125	673	4	3277	23450	ChIP H1-hESC c-Myc	H1-hESC	NA	c-Myc	None	NA	wgEncodeAwgTfbsUtaH1hescCmycUniPk.narrowPeak	1	1217
var.4	1308	sheffield_dnase	0.318652	1.78893	1	607	288	1125	1125	673	4	3277	23450	Hematopoietic	NA	NA	NA	NA	NA	119.bed	1	456
var.4	1658	sheffield_dnase	0.318652	1.78893	1	607	288	1125	1125	673	4	3277	23450	Fibroblast;Muscle	NA	NA	NA	NA	NA	1568.bed	1	1155
var.4	1709	sheffield_dnase	0.318652	1.78893	1	607	288	1125	1125	673	4	3277	23450	Fibroblast;Muscle;Skin;Brain;Endothelial;Epithelial	NA	NA	NA	NA	NA	1628.bed	1	186
var.4	1748	sheffield_dnase	0.318652	1.78893	1	607	288	1125	1125	673	4	3277	23450	Fibroblast;Muscle;Skin;Brain;Epithelial	NA	NA	NA	NA	NA	1667.bed	1	258
var.4	1796	sheffield_dnase	0.318652	1.78893	1	607	288	1125	1125	673	4	3277	23450	Epithelial;Cervix;Fibroblast	NA	NA	NA	NA	NA	1725.bed	1	218
var.4	1873	sheffield_dnase	0.318652	1.78893	1	607	288	1125	1125	673	4	3277	23450	Cervix;Epithelial	NA	NA	NA	NA	NA	1817.bed	1	285
var.4	2030	sheffield_dnase	0.318652	1.78893	1	607	288	1125	1125	673	4	3277	23450	sheffield_dnase	NA	NA	NA	NA	NA	2034.bed	1	1964
var.4	2043	sheffield_dnase	0.318652	1.78893	1	607	288	1125	1125	673	4	3277	23450	DNase Weak Unspecific	NA	NA	NA	NA	NA	2059.bed	1	3017
var.4	2109	sheffield_dnase	0.318652	1.78893	1	607	288	1125	1125	673	4	3277	23450	Muscle;Skin;Brain;Endothelial;Fibroblast;Epithelial	NA	NA	NA	NA	NA	2141.bed	1	219
var.4	2254	sheffield_dnase	0.318652	1.78893	1	607	288	1125	1125	673	4	3277	23450	Hematopoietic;Muscle	NA	NA	NA	NA	NA	2323.bed	1	205
var.4	2342	sheffield_dnase	0.318652	1.78893	1	607	288	1125	1125	673	4	3277	23450	Epithelial;Mammary	NA	NA	NA	NA	NA	2438.bed	1	1087
var.4	2373	sheffield_dnase	0.318652	1.78893	1	607	288	1125	1125	673	4	3277	23450	Ewing sarcoma and Prostate Cancer	NA	NA	NA	NA	NA	2476.bed	1	269
var.4	2577	sheffield_dnase	0.318652	1.78893	1	607	288	1125	1125	673	4	3277	23450	Hematopoietic	NA	NA	NA	NA	NA	470.bed	1	3515
var.4	2818	sheffield_dnase	0.318652	1.78893	1	607	288	1125	1125	673	4	3277	23450	Endothelial;Fibroblast;Epithelial;Muscle	NA	NA	NA	NA	NA	779.bed	1	316
var.4	2856	sheffield_dnase	0.318652	1.78893	1	607	288	1125	1125	673	4	3277	23450	Cervix	NA	NA	NA	NA	NA	827.bed	1	967
var.4	2862	sheffield_dnase	0.318652	1.78893	1	607	288	1125	1125	673	4	3277	23450	Fibroblast;Endothelial;Primitive;Muscle	NA	NA	NA	NA	NA	837.bed	1	406
var.4	2893	sheffield_dnase	0.318652	1.78893	1	607	288	1125	1125	673	4	3277	23450	Muscle	NA	NA	NA	NA	NA	878.bed	1	971
var.4	2939	sheffield_dnase	0.318652	1.78893	1	607	288	1125	1125	673	4	3277	23450	Fibroblast;Muscle;Skin;Brain;Endothelial;Epithelial;Primitive	NA	NA	NA	NA	NA	933.bed	1	227
var.4	2943	sheffield_dnase	0.318652	1.78893	1	607	288	1125	1125	673	4	3277	23450	Muscle;Fibroblast;Endothelial;Primitive	NA	NA	NA	NA	NA	938.bed	1	372
var.4	3011	ucsc_features	0.318652	1.78893	1	607	288	1125	1125	673	4	3277	23450	UCSC Switch DB TSSs	NA	NA	NA	NA	NA	switchDbTss.bed	1	131780
var.4	259	codex	0.317725	1.02237	33	635	700	280	700	538	231	3245	23223	U937 (histiocytic lymphoma) cell line conditionally expressing CBFbeta-MYH11 tra	Leukaemia cell	NA	MYH11	NA	GSE46044	GSM1122323_MYH11.bed	1	29434
var.4	54	cistrome_cistrome	0.317326	1.11811	5	636	616	753	753	668	32	3273	23422	cistrome_cistrome MCF-7 ESR1	MCF-7	breast	ESR1	EtOH(45min)	NA	Human_MCF-7_ESR1_EtOH-45min_Liu.bed	1	3305
var.4	412	codex	0.317326	1.11811	5	636	616	753	753	668	32	3273	23422	codex Embryonic Stem Cell TP53	Embryonic Stem Cell	NA	TP53	NA	GSE39912	GSM981237_TP53.bed	1	3420
var.4	723	encode_tfbs	0.317326	1.11811	5	636	616	753	753	668	32	3273	23422	ChIP T-47D ERalpha_a	T-47D	NA	ERalpha_a	BPA_100nM	NA	wgEncodeAwgTfbsHaibT47dEraaV0416102Bpa1hUniPk.narrowPeak	1	3902
var.4	459	encode_tfbs	0.315845	1.14495	4	639	596	813	813	683	25	3274	23429	ChIP H1-hESC CHD1_(A301-218A)	H1-hESC	NA	CHD1_(A301-218A)	None	NA	wgEncodeAwgTfbsBroadH1hescChd1a301218aUniPk.narrowPeak	1	7247
var.4	584	encode_tfbs	0.315845	1.14495	4	639	596	813	813	683	25	3274	23429	ChIP GM12892 PAX5-C20	GM12892	NA	PAX5-C20	None	NA	wgEncodeAwgTfbsHaibGm12892Pax5c20V0416101UniPk.narrowPeak	1	10300
var.4	1070	encode_tfbs	0.315845	1.14495	4	639	596	813	813	683	25	3274	23429	ChIP HepG2 Pol2	HepG2	NA	Pol2	None	NA	wgEncodeAwgTfbsUtaHepg2Pol2UniPk.narrowPeak	1	15108
var.4	2036	sheffield_dnase	0.315845	1.14495	4	639	596	813	813	683	25	3274	23429	Fibroblast;Epithelial;Muscle;Skin	NA	NA	NA	NA	NA	2049.bed	1	3340
var.4	2173	sheffield_dnase	0.315845	1.14495	4	639	596	813	813	683	25	3274	23429	Weak A549	NA	NA	NA	NA	NA	2226.bed	1	11915
var.4	661	encode_tfbs	0.314794	1.01853	38	644	723	245	723	537	267	3240	23187	ChIP HUVEC Pol2-4H8	HUVEC	NA	Pol2-4H8	None	NA	wgEncodeAwgTfbsHaibHuvecPol24h8V0416101UniPk.narrowPeak	1	32525
var.4	2069	sheffield_dnase	0.313563	1.30107	2	645	493	985	985	708	11	3276	23443	sheffield_dnase	NA	NA	NA	NA	NA	2088.bed	1	5683
var.4	2896	sheffield_dnase	0.313563	1.30107	2	645	493	985	985	708	11	3276	23443	Weak PA-TU-8988T specific	NA	NA	NA	NA	NA	881.bed	1	10662
var.4	439	encode_segmentation	0.312046	1.04725	12	647	682	507	682	612	82	3266	23372	TSS Segments	Hepg2	NA	NA	NA	ENCODE segmentation	Hepg2_TSS.bed	1	38099
var.4	560	encode_tfbs	0.308543	1.05237	10	648	678	563	678	630	68	3268	23386	ChIP GM12878 Pol2	GM12878	NA	Pol2	None	NA	wgEncodeAwgTfbsHaibGm12878Pol2Pcr2xUniPk.narrowPeak	1	27558
var.4	136	cistrome_cistrome	0.304379	1.06016	8	649	669	628	669	649	54	3270	23400	cistrome_cistrome VCaP Polll	VCaP	prostate	Polll	EtOH(16hr)	NA	Human_VCaP_Polll_EtOH-16hr_Chinnaiyan.bed	1	8719
var.4	227	codex	0.300603	1.03363	13	650	693	487	693	610	90	3265	23364	Juvenile acute myeloid leukaemia cell line carrying t(8;21) translocation RUNX1-	Leukaemia cell	NA	TCF12	NA	GSE43834	GSM1082308_HEB_TCF12.bed	1	18869
var.4	262	codex	0.299861	1.02227	19	651	701	383	701	578	133	3259	23321	codex Embryonic Stem Cell POU5F1	Embryonic Stem Cell	NA	POU5F1	NA	GSE46130	GSM1124067_POU5F1.bed	1	10380
var.4	1098	encode_tfbs	0.29758	1.00656	55	652	729	157	729	513	391	3223	23063	ChIP AoAF CTCF	AoAF	NA	CTCF	None	NA	wgEncodeAwgTfbsUwAoafCtcfUniPk.narrowPeak	1	45960
var.4	447	encode_segmentation	0.295824	1.08424	5	653	652	753	753	686	33	3273	23421	Weak Enhancer Segments	Huvec	NA	NA	NA	ENCODE segmentation	Huvec_WE.bed	1	12143
var.4	491	encode_tfbs	0.291763	1.10085	4	654	632	813	813	700	26	3274	23428	ChIP NH-A EZH2_(39875)	NH-A	NA	EZH2_(39875)	None	NA	wgEncodeAwgTfbsBroadNhaEzh239875UniPk.narrowPeak	1	6493
var.4	894	encode_tfbs	0.291763	1.10085	4	654	632	813	813	700	26	3274	23428	ChIP HepG2 Max	HepG2	NA	Max	None	NA	wgEncodeAwgTfbsSydhHepg2MaxIggrabUniPk.narrowPeak	1	11854
var.4	306	codex	0.291185	1.03874	9	656	690	597	690	648	62	3269	23392	Human K562 erythroleukemia cells (ATCC # CCL-243) were cultured in RPMI medium 1	Myeloid Leukemia	NA	GATA2	NA	GSE18868	GSM467648_GATA2.bed	1	8820
var.4	600	encode_tfbs	0.291185	1.03874	9	656	690	597	690	648	62	3269	23392	ChIP H1-hESC p300	H1-hESC	NA	p300	None	NA	wgEncodeAwgTfbsHaibH1hescP300V0416102UniPk.narrowPeak	1	8934
var.4	651	encode_tfbs	0.287575	1.01417	18	658	724	401	724	594	127	3260	23327	ChIP HepG2 SP1	HepG2	NA	SP1	None	NA	wgEncodeAwgTfbsHaibHepg2Sp1Pcr1xUniPk.narrowPeak	1	25477
var.4	534	encode_tfbs	0.286915	1.00308	45	659	730	204	730	531	321	3233	23133	ChIP GM12878 ATF2_(SC-81188)	GM12878	NA	ATF2_(SC-81188)	None	NA	wgEncodeAwgTfbsHaibGm12878Atf2sc81188V0422111UniPk.narrowPeak	1	23467
var.4	1970	sheffield_dnase	0.286437	1.12982	3	660	609	891	891	720	19	3275	23435	Fibroblast	NA	NA	NA	NA	NA	1953.bed	1	10699
var.4	641	encode_tfbs	0.28554	1.01369	17	661	725	415	725	600	120	3261	23334	ChIP HepG2 MYBL2_(SC-81192)	HepG2	NA	MYBL2_(SC-81192)	None	NA	wgEncodeAwgTfbsHaibHepg2Mybl2sc81192V0422111UniPk.narrowPeak	1	17898
var.4	803	encode_tfbs	0.28469	1.04353	7	662	684	666	684	671	48	3271	23406	ChIP H1-hESC CtBP2	H1-hESC	NA	CtBP2	None	NA	wgEncodeAwgTfbsSydhH1hescCtbp2UcdUniPk.narrowPeak	1	7089
var.4	502	encode_tfbs	0.280633	1.04716	6	663	683	706	706	684	41	3272	23413	ChIP A549 CREB1_(SC-240)	A549	NA	CREB1_(SC-240)	DEX_100nM	NA	wgEncodeAwgTfbsHaibA549Creb1sc240V0416102Dex100nmUniPk.narrowPeak	1	15913
var.4	711	encode_tfbs	0.279436	1.00704	19	664	728	383	728	592	135	3259	23319	ChIP SK-N-MC Pol2-4H8	SK-N-MC	NA	Pol2-4H8	None	NA	wgEncodeAwgTfbsHaibSknmcPol24h8V0416101UniPk.narrowPeak	1	24130
var.4	333	codex	0.278632	1.1926	2	665	563	985	985	738	12	3276	23442	Proerythroblasts were derived from mobilised CD34+ cells isolated from the healt	Erythroblast	NA	SMAD1	NA	GSE29194	GSM722398_SMAD1.bed	1	1293
var.4	2081	sheffield_dnase	0.278632	1.1926	2	665	563	985	985	738	12	3276	23442	Fibroblast	NA	NA	NA	NA	NA	2104.bed	1	4622
var.4	2608	sheffield_dnase	0.278632	1.1926	2	665	563	985	985	738	12	3276	23442	Weak lymphoblast specific	NA	NA	NA	NA	NA	509.bed	1	5677
var.4	389	codex	0.276496	1.0222	9	668	702	597	702	656	63	3269	23391	Cell line: Germinal center B cells. Chip antibody: SMRT	B-Cells	NA	NCOR2	NA	GSE43350	GSM898062_NCOR2.bed	1	5917
var.4	1089	encode_tfbs	0.276253	0.997435	52	669	731	174	731	525	373	3226	23081	ChIP NHEK CTCF	NHEK	NA	CTCF	None	NA	wgEncodeAwgTfbsUtaNhekCtcfUniPk.narrowPeak	1	53797
var.4	336	codex	0.273054	1.01015	12	670	726	507	726	634	85	3266	23369	Mobilised CD34+ cells isolated from the healthly peripheral blood were expanded	Hematopoietic Stem and Progenitor Cells	NA	TCF7L2	NA	GSE29194	GSM722402_TCFL72.bed	1	6212
var.4	820	encode_tfbs	0.272692	0.996211	44	671	733	210	733	538	316	3234	23138	ChIP HEK293 KAP1	HEK293	NA	KAP1	None	NA	wgEncodeAwgTfbsSydhHek293Kap1UcdUniPk.narrowPeak	1	19774
var.4	1052	encode_tfbs	0.270715	0.994609	83	672	734	77	734	494	597	3195	22857	ChIP Gliobla CTCF	Gliobla	NA	CTCF	None	NA	wgEncodeAwgTfbsUtaGlioblaCtcfUniPk.narrowPeak	1	62772
var.4	115	cistrome_cistrome	0.269506	1.06008	4	673	670	813	813	719	27	3274	23427	cistrome_cistrome T47D ESR1	T47D	breast	ESR1	EtOH(45min)	NA	Human_T47D_ESR1_EtOH-45min_Liu.bed	1	3060
var.4	395	codex	0.269506	1.06008	4	673	670	813	813	719	27	3274	23427	codex Embryonic Stem Cell POLR2A	Embryonic Stem Cell	NA	POLR2A	NA	GSE36578	GSM937545_POLR2A.bed	1	15798
var.4	574	encode_tfbs	0.269048	0.997341	23	675	732	348	732	585	165	3255	23289	ChIP GM12878 YY1_(SC-281)	GM12878	NA	YY1_(SC-281)	None	NA	wgEncodeAwgTfbsHaibGm12878Yy1sc281Pcr1xUniPk.narrowPeak	1	30994
var.4	643	encode_tfbs	0.268355	1.02219	7	676	703	666	703	682	49	3271	23405	ChIP HepG2 NRSF	HepG2	NA	NRSF	None	NA	wgEncodeAwgTfbsHaibHepg2NrsfPcr2xUniPk.narrowPeak	1	6024
var.4	114	cistrome_cistrome	0.266386	1.00777	10	677	727	563	727	656	71	3268	23383	cistrome_cistrome T47D ESR1	T47D	breast	ESR1	E2(45min)	NA	Human_T47D_ESR1_E2-45min_Liu.bed	1	5437
var.4	292	codex	0.264497	1.4311	1	678	428	1125	1125	744	5	3277	23449	Kasumi-1 (AML FAB M2) with t(8;21) translocation and mismatch siRNA derived from	Acute Myeloid Leukemia	NA	EP300	NA	GSE60131	GSM1466006_EP300.bed	1	581
var.4	367	codex	0.264497	1.4311	1	678	428	1125	1125	744	5	3277	23449	K562 erythrocytic leukaemia cells (ATCC CCL-243) were grown according to standar	Erythrocytic leukaemia cells	NA	SAP30	NA	GSE32509	GSM831018_SAP30.bed	1	10433
var.4	375	codex	0.264497	1.4311	1	678	428	1125	1125	744	5	3277	23449	K562 erythrocytic leukaemia cells (ATCC CCL-243) were grown according to standar	Embryonic Stem Cell	NA	PHF8	NA	GSE32509	GSM831037_PHF8.bed	1	13630
var.4	842	encode_tfbs	0.264497	1.4311	1	678	428	1125	1125	744	5	3277	23449	ChIP HeLa-S3 ELK1_(1277-1)	HeLa-S3	NA	ELK1_(1277-1)	None	NA	wgEncodeAwgTfbsSydhHelas3Elk112771IggrabUniPk.narrowPeak	1	4809
var.4	1034	encode_tfbs	0.264497	1.4311	1	678	428	1125	1125	744	5	3277	23449	ChIP NT2-D1 ZNF274	NT2-D1	NA	ZNF274	None	NA	wgEncodeAwgTfbsSydhNt2d1Znf274UcdUniPk.narrowPeak	1	745
var.4	1349	sheffield_dnase	0.264497	1.4311	1	678	428	1125	1125	744	5	3277	23449	Muscle;Skin;Brain;Epithelial;Endothelial;Fibroblast;Cervix	NA	NA	NA	NA	NA	1238.bed	1	126
var.4	1427	sheffield_dnase	0.264497	1.4311	1	678	428	1125	1125	744	5	3277	23449	Epithelial	NA	NA	NA	NA	NA	1328.bed	1	490
var.4	1431	sheffield_dnase	0.264497	1.4311	1	678	428	1125	1125	744	5	3277	23449	Fibroblast	NA	NA	NA	NA	NA	1331.bed	1	2011
var.4	1531	sheffield_dnase	0.264497	1.4311	1	678	428	1125	1125	744	5	3277	23449	Fibroblast;Muscle;Brain	NA	NA	NA	NA	NA	1432.bed	1	260
var.4	1707	sheffield_dnase	0.264497	1.4311	1	678	428	1125	1125	744	5	3277	23449	Epithelial;Fibroblast;Muscle;Skin;Brain;Endothelial;Cervix	NA	NA	NA	NA	NA	1626.bed	1	156
var.4	1726	sheffield_dnase	0.264497	1.4311	1	678	428	1125	1125	744	5	3277	23449	Fibroblast	NA	NA	NA	NA	NA	1646.bed	1	1139
var.4	1926	sheffield_dnase	0.264497	1.4311	1	678	428	1125	1125	744	5	3277	23449	sheffield_dnase	NA	NA	NA	NA	NA	1889.bed	1	4709
var.4	1965	sheffield_dnase	0.264497	1.4311	1	678	428	1125	1125	744	5	3277	23449	Muscle	NA	NA	NA	NA	NA	1944.bed	1	753
var.4	2125	sheffield_dnase	0.264497	1.4311	1	678	428	1125	1125	744	5	3277	23449	Hematopoietic	NA	NA	NA	NA	NA	2166.bed	1	1217
var.4	2243	sheffield_dnase	0.264497	1.4311	1	678	428	1125	1125	744	5	3277	23449	Fibroblast;Muscle;Skin;Brain;Epithelial;Endothelial	NA	NA	NA	NA	NA	2312.bed	1	180
var.4	2257	sheffield_dnase	0.264497	1.4311	1	678	428	1125	1125	744	5	3277	23449	sheffield_dnase	NA	NA	NA	NA	NA	2327.bed	1	4681
var.4	2436	sheffield_dnase	0.264497	1.4311	1	678	428	1125	1125	744	5	3277	23449	sheffield_dnase	NA	NA	NA	NA	NA	309.bed	1	668
var.4	2539	sheffield_dnase	0.264497	1.4311	1	678	428	1125	1125	744	5	3277	23449	Hematopoietic	NA	NA	NA	NA	NA	429.bed	1	886
var.4	2610	sheffield_dnase	0.264497	1.4311	1	678	428	1125	1125	744	5	3277	23449	Weak lymphoblast specific	NA	NA	NA	NA	NA	511.bed	1	3960
var.4	525	encode_tfbs	0.263209	1.02218	6	697	704	706	706	702	42	3272	23412	ChIP A549 YY1_(SC-281)	A549	NA	YY1_(SC-281)	EtOH_0.02pct	NA	wgEncodeAwgTfbsHaibA549Yy1cV0422111Etoh02UniPk.narrowPeak	1	10259
var.4	708	encode_tfbs	0.263209	1.02218	6	697	704	706	706	702	42	3272	23412	ChIP PFSK-1 Sin3Ak-20	PFSK-1	NA	Sin3Ak-20	None	NA	wgEncodeAwgTfbsHaibPfsk1Sin3ak20V0416101UniPk.narrowPeak	1	5950
var.4	1090	encode_tfbs	0.262058	0.990854	50	699	738	182	738	540	361	3228	23093	ChIP ProgFib CTCF	ProgFib	NA	CTCF	None	NA	wgEncodeAwgTfbsUtaProgfibCtcfUniPk.narrowPeak	1	43918
var.4	789	encode_tfbs	0.261044	1.07333	3	700	660	891	891	750	20	3275	23434	ChIP GM18526 Pol2	GM18526	NA	Pol2	None	NA	wgEncodeAwgTfbsSydhGm18526Pol2IggmusUniPk.narrowPeak	1	16856
var.4	1176	sheffield_dnase	0.261044	1.07333	3	700	660	891	891	750	20	3275	23434	Weak HA-sp specific	NA	NA	NA	NA	NA	1033.bed	1	14407
var.4	2042	sheffield_dnase	0.261044	1.07333	3	700	660	891	891	750	20	3275	23434	Melano specific	NA	NA	NA	NA	NA	2057.bed	1	5212
var.4	962	encode_tfbs	0.256934	1.02217	5	703	706	753	753	721	35	3273	23419	ChIP K562 KAP1	K562	NA	KAP1	None	NA	wgEncodeAwgTfbsSydhK562Kap1UcdUniPk.narrowPeak	1	5489
var.4	1061	encode_tfbs	0.256386	0.987802	33	704	741	280	741	575	239	3245	23215	ChIP GM19240 CTCF	GM19240	NA	CTCF	None	NA	wgEncodeAwgTfbsUtaGm19240CtcfUniPk.narrowPeak	1	46036
var.4	529	encode_tfbs	0.256327	0.991743	14	705	737	465	737	636	101	3264	23353	ChIP ECC-1 ERalpha_a	ECC-1	NA	ERalpha_a	Estradiol_10nM	NA	wgEncodeAwgTfbsHaibEcc1EralphaaV0416102Est10nm1hUniPk.narrowPeak	1	16091
var.4	581	encode_tfbs	0.254008	0.986715	44	706	744	210	744	553	319	3234	23135	ChIP GM12891 PU.1	GM12891	NA	PU.1	None	NA	wgEncodeAwgTfbsHaibGm12891Pu1Pcr1xUniPk.narrowPeak	1	48830
var.4	966	encode_tfbs	0.253039	0.989476	13	707	740	487	740	645	94	3265	23360	ChIP K562 MAZ_(ab85725)	K562	NA	MAZ_(ab85725)	None	NA	wgEncodeAwgTfbsSydhK562Mazab85725IggrabUniPk.narrowPeak	1	33323
var.4	67	cistrome_cistrome	0.252599	0.985515	27	708	745	320	745	591	196	3251	23258	cistrome_cistrome MCF-7 GATA3	MCF-7	breast	GATA3	No treatment	NA	Human_MCF-7_GATA3_No-treatment_White.bed	1	8885
var.4	261	codex	0.252031	0.985312	23	709	746	348	746	601	167	3255	23287	Day 5 of in vitro differentiation with FGF2; BMP4 and B27	Endoderm	NA	FOXA2	NA	GSE46130	GSM1124064_FOXA2.bed	1	31741
var.4	32	cistrome_cistrome	0.250966	0.985018	19	710	747	383	747	613	138	3259	23316	cistrome_cistrome LnCaP AR	LnCaP	prostate	AR	DHT(4hr)	NA	Human_LnCaP_AR_DHT-4hr_Brown.bed	1	7059
var.4	264	codex	0.249458	0.986845	12	711	743	507	743	654	87	3266	23367	codex Embryonic Stem Cell SOX2	Embryonic Stem Cell	NA	SOX2	NA	GSE46130	GSM1124069_SOX2.bed	1	5206
var.4	936	encode_tfbs	0.249076	0.990663	9	712	739	597	739	683	65	3269	23389	ChIP K562 c-Jun	K562	NA	c-Jun	IFNg30	NA	wgEncodeAwgTfbsSydhK562CjunIfng30UniPk.narrowPeak	1	8587
var.4	309	codex	0.248925	1.02217	4	713	707	813	813	744	28	3274	23426	CD34+ Umbilical Cord Blood (UCB) were differentiated into megakaryocytes for 10	Megakaryocyte	NA	RUNX1	NA	GSE24674	GSM607951_RUNX1.bed	1	7868
var.4	480	encode_tfbs	0.248023	1.10079	2	714	634	985	985	778	13	3276	23441	ChIP K562 EZH2_(39875)	K562	NA	EZH2_(39875)	None	NA	wgEncodeAwgTfbsBroadK562Ezh239875UniPk.narrowPeak	1	1685
var.4	744	encode_tfbs	0.248023	1.10079	2	714	634	985	985	778	13	3276	23441	ChIP GM12878 COREST_(sc-30189)	GM12878	NA	COREST_(sc-30189)	None	NA	wgEncodeAwgTfbsSydhGm12878Corestsc30189IggmusUniPk.narrowPeak	1	1397
var.4	843	encode_tfbs	0.248023	1.10079	2	714	634	985	985	778	13	3276	23441	ChIP HeLa-S3 ELK4	HeLa-S3	NA	ELK4	None	NA	wgEncodeAwgTfbsSydhHelas3Elk4UcdUniPk.narrowPeak	1	5916
var.4	1046	encode_tfbs	0.248023	1.10079	2	714	634	985	985	778	13	3276	23441	ChIP K562 eGFP-HDAC8	K562	NA	eGFP-HDAC8	None	NA	wgEncodeAwgTfbsUchicagoK562Ehdac8UniPk.narrowPeak	1	1718
var.4	2227	sheffield_dnase	0.248023	1.10079	2	714	634	985	985	778	13	3276	23441	Mammary	NA	NA	NA	NA	NA	2290.bed	1	2519
var.4	2615	sheffield_dnase	0.248023	1.10079	2	714	634	985	985	778	13	3276	23441	Hematopoietic	NA	NA	NA	NA	NA	521.bed	1	3229
var.4	2727	sheffield_dnase	0.248023	1.10079	2	714	634	985	985	778	13	3276	23441	sheffield_dnase	NA	NA	NA	NA	NA	660.bed	1	7075
var.4	530	encode_tfbs	0.244044	0.986861	8	721	742	628	742	697	58	3270	23396	ChIP ECC-1 ERalpha_a	ECC-1	NA	ERalpha_a	Genistein_100nM	NA	wgEncodeAwgTfbsHaibEcc1EralphaaV0416102Gen1hUniPk.narrowPeak	1	11452
var.4	681	encode_tfbs	0.242209	0.979018	13	722	750	487	750	653	95	3265	23359	ChIP K562 NRSF	K562	NA	NRSF	None	NA	wgEncodeAwgTfbsHaibK562NrsfV0416102UniPk.narrowPeak	1	15849
var.4	190	cistrome_epigenome	0.241844	0.978556	29	723	751	308	751	594	212	3249	23242	cistrome_epigenome MCF-7 H3K9me3	MCF-7	breast	H3K9me3	E2(3hr)	NA	Human_MCF-7_H3K9me3_E2-3hr_Liu.bed	1	47408
var.4	539	encode_tfbs	0.239367	0.993737	5	724	735	753	753	737	36	3273	23418	ChIP GM12878 BCLAF1_(SC-101388)	GM12878	NA	BCLAF1_(SC-101388)	None	NA	wgEncodeAwgTfbsHaibGm12878Bclaf101388V0416101UniPk.narrowPeak	1	6114
var.4	2296	sheffield_dnase	0.239367	0.993737	5	724	735	753	753	737	36	3273	23418	Liver;Prostate	NA	NA	NA	NA	NA	2380.bed	1	10182
var.4	918	encode_tfbs	0.239356	0.979259	46	726	749	200	749	558	336	3232	23118	ChIP IMR90 MafK_(ab50322)	IMR90	NA	MafK_(ab50322)	None	NA	wgEncodeAwgTfbsSydhImr90MafkIggrabUniPk.narrowPeak	1	40788
var.4	16	cistrome_cistrome	0.238872	0.975521	21	727	758	369	758	618	154	3257	23300	cistrome_cistrome Caco-2(proliferating) GATA6	Caco-2(proliferating)	intestine	GATA6	No treatment	NA	Human_Caco-2-proliferating_GATA6_No-treatment_Shivdasani.bed	1	24891
var.4	295	codex	0.238334	0.975588	12	728	757	507	757	664	88	3266	23366	Kasumi-1 (AML FAB M2) with t(8;21) translocation and RUNX1/ETO siRNA derived fro	Acute Myeloid Leukemia	NA	CEBPA	NA	GSE60131	GSM1501163_CEBPA.bed	1	7279
var.4	394	codex	0.237966	1.02216	3	729	708	891	891	776	21	3275	23433	codex Embryonic Stem Cell POLR2A	Embryonic Stem Cell	NA	POLR2A	NA	GSE36578	GSM937544_POLR2A.bed	1	14514
var.4	776	encode_tfbs	0.237966	1.02216	3	729	708	891	891	776	21	3275	23433	ChIP GM12878 YY1	GM12878	NA	YY1	None	NA	wgEncodeAwgTfbsSydhGm12878Yy1UniPk.narrowPeak	1	2077
var.4	1065	encode_tfbs	0.237966	1.02216	3	729	708	891	891	776	21	3275	23433	ChIP HeLa-S3 c-Myc	HeLa-S3	NA	c-Myc	None	NA	wgEncodeAwgTfbsUtaHelas3CmycUniPk.narrowPeak	1	2835
var.4	2045	sheffield_dnase	0.237966	1.02216	3	729	708	891	891	776	21	3275	23433	Hematopoietic	NA	NA	NA	NA	NA	2060.bed	1	6219
var.4	2607	sheffield_dnase	0.237966	1.02216	3	729	708	891	891	776	21	3275	23433	Weak stem and HCT-116	NA	NA	NA	NA	NA	507.bed	1	1956
var.4	737	encode_tfbs	0.236293	0.975611	9	734	756	597	756	696	66	3269	23388	ChIP GM10847 NFKB	GM10847	NA	NFKB	TNFa	NA	wgEncodeAwgTfbsSydhGm10847NfkbTnfaIggrabUniPk.narrowPeak	1	9262
var.4	151	cistrome_epigenome	0.235578	0.972402	14	735	760	465	760	653	103	3264	23351	cistrome_epigenome APL164 cells H3K9K14ac	APL164 cells	hematopoietic stem cell	H3K9K14ac	ATRA(48hr)	NA	Human_APL164-cells_H3K9K14ac_ATRA-48hr_Stunnenberg.bed	1	13337
var.4	116	cistrome_cistrome	0.234782	0.97392	29	736	759	308	759	601	213	3249	23241	cistrome_cistrome T47D ESR1	T47D	breast	ESR1	full media	NA	Human_T47D_ESR1_full-media_Hurtado.bed	1	17642
var.4	686	encode_tfbs	0.233097	0.971928	25	737	761	334	761	611	184	3253	23270	ChIP K562 Rad21	K562	NA	Rad21	None	NA	wgEncodeAwgTfbsHaibK562Rad21V0416102UniPk.narrowPeak	1	34725
var.4	798	encode_tfbs	0.232919	0.970019	16	738	764	433	764	645	118	3262	23336	ChIP H1-hESC CEBPB	H1-hESC	NA	CEBPB	None	NA	wgEncodeAwgTfbsSydhH1hescCebpbIggrabUniPk.narrowPeak	1	15557
var.4	343	codex	0.231778	0.968778	13	739	766	487	766	664	96	3265	23358	Acute promyelocytic leukaemia (APL) M3-subtype cell line from the bone marrow of	Leukaemia cell	NA	EP300	NA	GSE30254	GSM749524_EP300.bed	1	8952
var.4	243	codex	0.230749	0.970092	8	740	763	628	763	710	59	3270	23395	Acute myelomonocytic leukaemia cell line carrying inv(16) translocation (CBFbeta	Leukaemia cell	NA	RUNX1	NA	GSE46044	GSM1122306_RUNX1.bed	1	17308
var.4	1049	encode_tfbs	0.230676	0.976083	55	741	752	157	752	550	403	3223	23051	ChIP A549 CTCF	A549	NA	CTCF	None	NA	wgEncodeAwgTfbsUtaA549CtcfUniPk.narrowPeak	1	55351
var.4	296	codex	0.22937	0.966786	10	742	768	563	768	691	74	3268	23380	Kasumi-1 (AML FAB M2) with t(8;21) translocation and mismatch siRNA derived from	Acute Myeloid Leukemia	NA	LMO2	NA	GSE60131	GSM1501164_LMO2.bed	1	11106
var.4	499	encode_tfbs	0.228934	0.980708	110	743	748	51	748	514	802	3168	22652	ChIP Osteobl CTCF	Osteobl	NA	CTCF	None	NA	wgEncodeAwgTfbsBroadOsteoblCtcfUniPk.narrowPeak	1	56264
var.4	1058	encode_tfbs	0.226427	0.970692	38	744	762	245	762	584	280	3240	23174	ChIP GM12892 CTCF	GM12892	NA	CTCF	None	NA	wgEncodeAwgTfbsUtaGm12892CtcfUniPk.narrowPeak	1	48306
var.4	335	codex	0.224343	0.963089	7	745	770	666	770	727	52	3271	23402	Mobilised CD34+ cells isolated from the healthly peripheral blood were expanded	Hematopoietic Stem and Progenitor Cells	NA	TCF7L2	NA	GSE29194	GSM722401_TCFL72.bed	1	3739
var.4	949	encode_tfbs	0.222943	0.966837	5	746	767	753	767	755	37	3273	23417	ChIP K562 E2F6	K562	NA	E2F6	None	NA	wgEncodeAwgTfbsSydhK562E2f6UcdUniPk.narrowPeak	1	16312
var.4	102	cistrome_cistrome	0.221976	1.19254	1	747	566	1125	1125	813	6	3277	23448	cistrome_cistrome NB4 cells PML	NB4 cells	hematopoietic stem cell	PML	ATRA(24hr)	NA	Human_NB4-cells_PML_ATRA-24hr_Stunnenberg.bed	1	4179
var.4	456	encode_tfbs	0.221976	1.19254	1	747	566	1125	1125	813	6	3277	23448	ChIP Dnd41 EZH2_(39875)	Dnd41	NA	EZH2_(39875)	None	NA	wgEncodeAwgTfbsBroadDnd41Ezh239875UniPk.narrowPeak	1	1732
var.4	472	encode_tfbs	0.221976	1.19254	1	747	566	1125	1125	813	6	3277	23448	ChIP HSMM EZH2_(39875)	HSMM	NA	EZH2_(39875)	None	NA	wgEncodeAwgTfbsBroadHsmmEzh239875UniPk.narrowPeak	1	1540
var.4	609	encode_tfbs	0.221976	1.19254	1	747	566	1125	1125	813	6	3277	23448	ChIP H1-hESC SP2_(SC-643)	H1-hESC	NA	SP2_(SC-643)	None	NA	wgEncodeAwgTfbsHaibH1hescSp2V0422111UniPk.narrowPeak	1	2469
var.4	1262	sheffield_dnase	0.221976	1.19254	1	747	566	1125	1125	813	6	3277	23448	Muscle;Brain;Fibroblast	NA	NA	NA	NA	NA	1135.bed	1	1641
var.4	1757	sheffield_dnase	0.221976	1.19254	1	747	566	1125	1125	813	6	3277	23448	Fibroblast;Muscle;Skin;Brain;Epithelial;Endothelial	NA	NA	NA	NA	NA	1680.bed	1	161
var.4	2649	sheffield_dnase	0.221976	1.19254	1	747	566	1125	1125	813	6	3277	23448	Epithelial;Fibroblast;Muscle;Brain;Hematopoietic;Skin;Stem;Endothelial;Colon;Cer	NA	NA	NA	NA	NA	563.bed	1	365
var.4	2736	sheffield_dnase	0.221976	1.19254	1	747	566	1125	1125	813	6	3277	23448	Muscle;Endothelial;Primitive	NA	NA	NA	NA	NA	674.bed	1	1377
var.4	2820	sheffield_dnase	0.221976	1.19254	1	747	566	1125	1125	813	6	3277	23448	Epithelial	NA	NA	NA	NA	NA	782.bed	1	904
var.4	3008	ucsc_features	0.221976	1.19254	1	747	566	1125	1125	813	6	3277	23448	UCSC Numts assembled	NA	NA	NA	NA	NA	numtSAssembled.bed	1	78
var.4	307	codex	0.221093	1.02215	2	757	713	985	985	818	14	3276	23440	CD34+ Umbilical Cord Blood (UCB) were differentiated into megakaryocytes for 10	Megakaryocyte	NA	GATA1	NA	GSE24674	GSM607949_GATA1.bed	1	1867
var.4	994	encode_tfbs	0.221093	1.02215	2	757	713	985	985	818	14	3276	23440	ChIP K562 STAT2	K562	NA	STAT2	IFNa30	NA	wgEncodeAwgTfbsSydhK562Stat2Ifna30UniPk.narrowPeak	1	3040
var.4	1053	encode_tfbs	0.221093	1.02215	2	757	713	985	985	818	14	3276	23440	ChIP Gliobla Pol2	Gliobla	NA	Pol2	None	NA	wgEncodeAwgTfbsUtaGlioblaPol2UniPk.narrowPeak	1	17417
var.4	2146	sheffield_dnase	0.221093	1.02215	2	757	713	985	985	818	14	3276	23440	Brain;Epithelial;Skin	NA	NA	NA	NA	NA	2195.bed	1	1967
var.4	2877	sheffield_dnase	0.218561	0.961394	25	761	772	334	772	622	186	3253	23268	Weak Huh specific	NA	NA	NA	NA	NA	860.bed	1	113875
var.4	1149	sheffield_dnase	0.217362	0.953825	12	762	780	507	780	683	90	3266	23364	Brain	NA	NA	NA	NA	NA	1003.bed	1	33665
var.4	232	codex	0.216971	0.975656	3	763	753	891	891	802	22	3275	23432	Mobilised CD34+ cells isolated from the healthly peripheral blood.	Hematopoietic Stem and Progenitor Cells	NA	ERG	NA	GSE45144	GSM1097879_ERG.bed	1	2783
var.4	2521	sheffield_dnase	0.216971	0.975656	3	763	753	891	891	802	22	3275	23432	sheffield_dnase	NA	NA	NA	NA	NA	406.bed	1	11952
var.4	2917	sheffield_dnase	0.216971	0.975656	3	763	753	891	891	802	22	3275	23432	sheffield_dnase	NA	NA	NA	NA	NA	908.bed	1	15404
var.4	365	codex	0.216779	0.95391	6	766	779	706	779	750	45	3272	23409	K562 erythrocytic leukaemia cells (ATCC CCL-243) were grown according to standar	Erythrocytic leukaemia cells	NA	POLR2A	NA	GSE32509	GSM831016_POLR2A.bed	1	35672
var.4	449	encode_segmentation	0.212915	0.962241	37	767	771	256	771	598	275	3241	23179	Enhancers Segments	K562	NA	NA	NA	ENCODE segmentation	K562_E.bed	1	44380
var.4	657	encode_tfbs	0.212038	0.953712	20	768	781	377	781	642	150	3258	23304	ChIP HepG2 USF-1	HepG2	NA	USF-1	None	NA	wgEncodeAwgTfbsHaibHepg2Usf1Pcr1xUniPk.narrowPeak	1	21890
var.4	671	encode_tfbs	0.211202	0.944875	7	769	788	666	788	741	53	3271	23401	ChIP K562 Egr-1	K562	NA	Egr-1	None	NA	wgEncodeAwgTfbsHaibK562Egr1V0416101UniPk.narrowPeak	1	36997
var.4	571	encode_tfbs	0.211194	0.949541	15	770	784	449	784	668	113	3263	23341	ChIP GM12878 TCF12	GM12878	NA	TCF12	None	NA	wgEncodeAwgTfbsHaibGm12878Tcf12Pcr1xUniPk.narrowPeak	1	20437
var.4	1035	encode_tfbs	0.211194	0.949541	15	770	784	449	784	668	113	3263	23341	ChIP PANC-1 TCF7L2	PANC-1	NA	TCF7L2	None	NA	wgEncodeAwgTfbsSydhPanc1Tcf7l2UcdUniPk.narrowPeak	1	13366
var.4	279	codex	0.20887	0.95037	19	772	782	383	782	646	143	3259	23311	T cell Lymphoblastic Lymphoma cell line carrying t(7;9) translocation (TCRB-NOTC	Lymphoma cell	NA	BRD4	NA	GSE51800	GSM1252941_BRD4.bed	1	23553
var.4	2126	sheffield_dnase	0.207589	0.941351	5	773	796	753	796	774	38	3273	23416	Hematopoietic	NA	NA	NA	NA	NA	2168.bed	1	4048
var.4	316	codex	0.202757	0.939297	13	774	797	487	797	686	99	3265	23355	Adult chronic myeloid leukaemia (at blast crisis) cell line carrying t(9;22) tra	Leukaemia cell	NA	FOS	NA	GSE24779	GSM610336_FOS.bed	1	11110
var.4	513	encode_tfbs	0.202757	0.939297	13	774	797	487	797	686	99	3265	23355	ChIP A549 GR	A549	NA	GR	DEX_100nM	NA	wgEncodeAwgTfbsHaibA549GrPcr2xDex100nmUniPk.narrowPeak	1	16720
var.4	56	cistrome_cistrome	0.200276	0.944638	21	776	789	369	789	645	159	3257	23295	cistrome_cistrome MCF-7 ESR1	MCF-7	breast	ESR1	Fulv	NA	Human_MCF-7_ESR1_Fulv_Stunnenberg.bed	1	7031
var.4	988	encode_tfbs	0.197851	0.933191	3	777	802	891	891	823	23	3275	23431	ChIP K562 SIRT6	K562	NA	SIRT6	None	NA	wgEncodeAwgTfbsSydhK562Sirt6UniPk.narrowPeak	1	2305
var.4	247	codex	0.197317	0.953966	2	778	774	985	985	846	15	3276	23439	Acute myelomonocytic leukaemia cell line carrying inv(16) translocation (CBFbeta	Leukaemia cell	NA	GATA2	NA	GSE46044	GSM1122310_GATA2.bed	1	6162
var.4	864	encode_tfbs	0.197317	0.953966	2	778	774	985	985	846	15	3276	23439	ChIP HeLa-S3 SPT20	HeLa-S3	NA	SPT20	None	NA	wgEncodeAwgTfbsSydhHelas3Spt20UniPk.narrowPeak	1	4088
var.4	980	encode_tfbs	0.197317	0.953966	2	778	774	985	985	846	15	3276	23439	ChIP K562 Pol2(phosphoS2)	K562	NA	Pol2(phosphoS2)	None	NA	wgEncodeAwgTfbsSydhK562Pol2s2IggrabUniPk.narrowPeak	1	5397
var.4	2525	sheffield_dnase	0.197317	0.953966	2	778	774	985	985	846	15	3276	23439	Weak stem and endothelial	NA	NA	NA	NA	NA	410.bed	1	9166
var.4	2802	sheffield_dnase	0.197317	0.953966	2	778	774	985	985	846	15	3276	23439	Liver	NA	NA	NA	NA	NA	759.bed	1	8770
var.4	561	encode_tfbs	0.196301	0.942179	22	783	793	357	793	644	167	3256	23287	ChIP GM12878 POU2F2	GM12878	NA	POU2F2	None	NA	wgEncodeAwgTfbsHaibGm12878Pou2f2Pcr1xUniPk.narrowPeak	1	22891
var.4	2737	sheffield_dnase	0.195975	0.923121	4	784	823	813	823	807	31	3274	23423	Weak CD14 specific	NA	NA	NA	NA	NA	675.bed	1	7868
var.4	511	encode_tfbs	0.195391	0.943092	24	785	791	342	791	639	182	3254	23272	ChIP A549 GR	A549	NA	GR	DEX_50nM	NA	wgEncodeAwgTfbsHaibA549GrPcr1xDex50nmUniPk.narrowPeak	1	23324
var.4	355	codex	0.194667	0.923027	8	786	824	628	824	746	62	3270	23392	K562 erythrocytic leukaemia cells (ATCC CCL-243) were grown according to standar	Erythrocytic leukaemia cells	NA	KDM1A	NA	GSE32509	GSM831002_KDM1A.bed	1	13355
var.4	712	encode_tfbs	0.194169	0.932945	15	787	804	449	804	680	115	3263	23339	ChIP SK-N-SH NRSF	SK-N-SH	NA	NRSF	None	NA	wgEncodeAwgTfbsHaibSknshNrsfPcr2xUniPk.narrowPeak	1	18845
var.4	883	encode_tfbs	0.194113	0.93531	17	788	801	415	801	668	130	3261	23324	ChIP HepG2 c-Jun	HepG2	NA	c-Jun	None	NA	wgEncodeAwgTfbsSydhHepg2CjunIggrabUniPk.narrowPeak	1	12672
var.4	749	encode_tfbs	0.193765	0.937179	19	789	800	383	800	657	145	3259	23309	ChIP GM12878 IKZF1_(IkN)_(UCLA)	GM12878	NA	IKZF1_(IkN)_(UCLA)	None	NA	wgEncodeAwgTfbsSydhGm12878Ikzf1iknuclaUniPk.narrowPeak	1	9047
var.4	1939	sheffield_dnase	0.193235	0.917169	5	790	831	753	831	791	39	3273	23415	sheffield_dnase	NA	NA	NA	NA	NA	1906.bed	1	14468
var.4	770	encode_tfbs	0.192797	0.925681	11	791	816	536	816	714	85	3267	23369	ChIP GM12878 STAT3	GM12878	NA	STAT3	None	NA	wgEncodeAwgTfbsSydhGm12878Stat3IggmusUniPk.narrowPeak	1	6487
var.4	426	encode_segmentation	0.192502	0.965844	100	792	769	56	792	539	740	3178	22714	Weak Enhancer Segments	H1hesc	NA	NA	NA	ENCODE segmentation	H1hesc_WE.bed	1	123430
var.4	266	codex	0.192182	0.948017	35	793	787	267	793	616	264	3243	23190	codex Embryonic Stem Cell NANOG	Embryonic Stem Cell	NA	NANOG	NA	GSE46130	GSM1124071_NANOG.bed	1	18537
var.4	1100	encode_tfbs	0.191552	0.958266	63	794	773	126	794	564	470	3215	22984	ChIP BJ CTCF	BJ	NA	CTCF	None	NA	wgEncodeAwgTfbsUwBjCtcfUniPk.narrowPeak	1	44668
var.4	425	encode_segmentation	0.190237	0.930382	16	795	807	433	807	678	123	3262	23331	TSS Segments	H1hesc	NA	NA	NA	ENCODE segmentation	H1hesc_TSS.bed	1	28620
var.4	50	cistrome_cistrome	0.190167	0.913233	6	796	837	706	837	780	47	3272	23407	cistrome_cistrome MCF-7 ESR1	MCF-7	breast	ESR1	E2(45min)	NA	Human_MCF-7_ESR1_E2-45min_Weisz.bed	1	5280
var.4	386	codex	0.190167	0.913233	6	796	837	706	837	780	47	3272	23407	codex Embryonic Stem Cell SMC1A	Embryonic Stem Cell	NA	SMC1A	NA	GSE36578	GSM897120_SMC1.bed	1	4560
var.4	522	encode_tfbs	0.189847	0.927179	14	798	810	465	810	691	108	3264	23346	ChIP A549 USF-1	A549	NA	USF-1	DEX_100nM	NA	wgEncodeAwgTfbsHaibA549Usf1Pcr1xDex100nmUniPk.narrowPeak	1	11980
var.4	595	encode_tfbs	0.187816	1.02215	1	799	717	1125	1125	880	7	3277	23447	ChIP H1-hESC GABP	H1-hESC	NA	GABP	None	NA	wgEncodeAwgTfbsHaibH1hescGabpPcr1xUniPk.narrowPeak	1	5653
var.4	1355	sheffield_dnase	0.187816	1.02215	1	799	717	1125	1125	880	7	3277	23447	Complex tissue specific	NA	NA	NA	NA	NA	1243.bed	1	380
var.4	1737	sheffield_dnase	0.187816	1.02215	1	799	717	1125	1125	880	7	3277	23447	Epithelial;Brain;Skin;Stem;Colon;Liver;Hematopoietic;Mammary;Muscle	NA	NA	NA	NA	NA	1657.bed	1	304
var.4	1739	sheffield_dnase	0.187816	1.02215	1	799	717	1125	1125	880	7	3277	23447	Colon;Epithelial;Skin	NA	NA	NA	NA	NA	1659.bed	1	1718
var.4	2292	sheffield_dnase	0.187816	1.02215	1	799	717	1125	1125	880	7	3277	23447	Stem;Ewing sarcoma	NA	NA	NA	NA	NA	2372.bed	1	495
var.4	775	encode_tfbs	0.187062	0.917042	10	804	832	563	832	733	78	3268	23376	ChIP GM12878 WHIP	GM12878	NA	WHIP	None	NA	wgEncodeAwgTfbsSydhGm12878WhipIggmusUniPk.narrowPeak	1	14102
var.4	44	cistrome_cistrome	0.186561	0.930719	19	805	806	383	806	665	146	3259	23308	cistrome_cistrome MCF-7 ESR1	MCF-7	breast	ESR1	E2(45min)	NA	Human_MCF-7_ESR1_E2-45min_Brown.bed	1	7218
var.4	106	cistrome_cistrome	0.186103	0.924861	15	806	818	449	818	691	116	3263	23338	cistrome_cistrome NB4 cells PolII	NB4 cells	hematopoietic stem cell	PolII	No treatment	NA	Human_NB4-cells_PolII_No-treatment_Stunnenberg.bed	1	14049
var.4	192	cistrome_epigenome	0.186103	0.924861	15	806	818	449	818	691	116	3263	23338	cistrome_epigenome MCF-7 H3R17me2	MCF-7	breast	H3R17me2	No treatment	NA	Human_MCF-7_H3R17me2_No-treatment_Brown.bed	1	4242
var.4	48	cistrome_cistrome	0.185608	0.941645	32	808	795	288	808	630	243	3246	23211	cistrome_cistrome MCF-7 ESR1	MCF-7	breast	ESR1	E2(45min)	NA	Human_MCF-7_ESR1_E2-45min_Liu.bed	1	20474
var.4	1842	sheffield_dnase	0.183813	0.908334	8	809	842	628	842	760	63	3270	23391	Cervix	NA	NA	NA	NA	NA	1777.bed	1	6756
var.4	907	encode_tfbs	0.180888	0.894229	4	810	870	813	870	831	32	3274	23422	ChIP HepG2 TCF7L2	HepG2	NA	TCF7L2	None	NA	wgEncodeAwgTfbsSydhHepg2Tcf7l2UcdUniPk.narrowPeak	1	2742
var.4	1900	sheffield_dnase	0.180888	0.894229	4	810	870	813	870	831	32	3274	23422	Colon;Mammary	NA	NA	NA	NA	NA	1855.bed	1	6619
var.4	172	cistrome_epigenome	0.180427	0.894261	3	812	867	891	891	857	24	3275	23430	cistrome_epigenome LnCaP H3K9me3	LnCaP	prostate	H3K9me3	R1881(16hr)	NA	Human_LnCaP_H3K9me3_R1881-16hr_Chinnaiyan.bed	1	4675
var.4	239	codex	0.180427	0.894261	3	812	867	891	891	857	24	3275	23430	Acute myelomonocytic leukaemia cell line carrying inv(16) translocation (CBFbeta	Leukaemia cell	NA	CBFB	NA	GSE46044	GSM1122302_CBFB.bed	1	18365
var.4	763	encode_tfbs	0.180427	0.894261	3	812	867	891	891	857	24	3275	23430	ChIP GM12878 Pol2(phosphoS2)	GM12878	NA	Pol2(phosphoS2)	None	NA	wgEncodeAwgTfbsSydhGm12878Pol2s2IggmusUniPk.narrowPeak	1	9370
var.4	359	codex	0.176268	0.894293	2	815	863	985	985	888	16	3276	23438	K562 erythrocytic leukaemia cells (ATCC CCL-243) were grown according to standar	Erythrocytic leukaemia cells	NA	PHF8	NA	GSE32509	GSM831008_PHF8.bed	1	16510
var.4	576	encode_tfbs	0.176268	0.894293	2	815	863	985	985	888	16	3276	23438	ChIP GM12878 ZEB1_(SC-25388)	GM12878	NA	ZEB1_(SC-25388)	None	NA	wgEncodeAwgTfbsHaibGm12878Zeb1sc25388V0416102UniPk.narrowPeak	1	4845
var.4	1003	encode_tfbs	0.176268	0.894293	2	815	863	985	985	888	16	3276	23438	ChIP K562 UBTF_(SAB1404509)	K562	NA	UBTF_(SAB1404509)	None	NA	wgEncodeAwgTfbsSydhK562Ubtfsab1404509IggmusUniPk.narrowPeak	1	13692
var.4	2619	sheffield_dnase	0.176268	0.894293	2	815	863	985	985	888	16	3276	23438	Weak lymphoblast specific	NA	NA	NA	NA	NA	528.bed	1	18868
var.4	703	encode_tfbs	0.175855	0.894131	7	819	872	666	872	786	56	3271	23398	ChIP PANC-1 NRSF	PANC-1	NA	NRSF	None	NA	wgEncodeAwgTfbsHaibPanc1NrsfPcr2xUniPk.narrowPeak	1	5507
var.4	752	encode_tfbs	0.175855	0.894131	7	819	872	666	872	786	56	3271	23398	ChIP GM12878 MAZ_(ab85725)	GM12878	NA	MAZ_(ab85725)	None	NA	wgEncodeAwgTfbsSydhGm12878Mazab85725IggmusUniPk.narrowPeak	1	18952
var.4	387	codex	0.17282	0.91806	19	821	829	383	829	678	148	3259	23306	Cell line: Germinal center B cells. Chip antibody: BCL6	B-Cells	NA	BCL6	NA	GSE43350	GSM898060_BCL6.bed	1	23912
var.4	1047	encode_tfbs	0.167949	0.908108	16	822	843	433	843	699	126	3262	23328	ChIP K562 eGFP-JunB	K562	NA	eGFP-JunB	None	NA	wgEncodeAwgTfbsUchicagoK562EjunbUniPk.narrowPeak	1	12287
var.4	791	encode_tfbs	0.167278	0.872343	5	823	899	753	899	825	41	3273	23413	ChIP GM18951 Pol2	GM18951	NA	Pol2	None	NA	wgEncodeAwgTfbsSydhGm18951Pol2IggmusUniPk.narrowPeak	1	21218
var.4	419	encode_segmentation	0.167238	0.943064	57	824	792	151	824	589	432	3221	23022	Weak Enhancer Segments	GM12878	NA	NA	NA	ENCODE segmentation	Gm12878_WE.bed	1	48813
var.4	263	codex	0.166922	0.867085	4	825	908	813	908	849	33	3274	23421	codex Embryonic Stem Cell SOX2	Embryonic Stem Cell	NA	SOX2	NA	GSE46130	GSM1124068_SOX2.bed	1	2311
var.4	477	encode_tfbs	0.166922	0.867085	4	825	908	813	908	849	33	3274	23421	ChIP HUVEC Pol2(b)	HUVEC	NA	Pol2(b)	None	NA	wgEncodeAwgTfbsBroadHuvecPol2bUniPk.narrowPeak	1	5298
var.4	1278	sheffield_dnase	0.166922	0.867085	4	825	908	813	908	849	33	3274	23421	Brain	NA	NA	NA	NA	NA	1153.bed	1	3997
var.4	2726	sheffield_dnase	0.166591	0.875873	6	828	895	706	895	810	49	3272	23405	Hematopoietic	NA	NA	NA	NA	NA	66.bed	1	6286
var.4	637	encode_tfbs	0.166133	0.894001	11	829	874	536	874	746	88	3267	23366	ChIP HepG2 HNF4A_(SC-8987)	HepG2	NA	HNF4A_(SC-8987)	None	NA	wgEncodeAwgTfbsHaibHepg2Hnf4asc8987V0416101UniPk.narrowPeak	1	20805
var.4	682	encode_tfbs	0.166133	0.894001	11	829	874	536	874	746	88	3267	23366	ChIP K562 PML_(SC-71910)	K562	NA	PML_(SC-71910)	None	NA	wgEncodeAwgTfbsHaibK562Pmlsc71910V0422111UniPk.narrowPeak	1	15895
var.4	557	encode_tfbs	0.165322	0.878403	7	831	893	666	893	797	57	3271	23397	ChIP GM12878 Pbx3	GM12878	NA	Pbx3	None	NA	wgEncodeAwgTfbsHaibGm12878Pbx3Pcr1xUniPk.narrowPeak	1	9941
var.4	61	cistrome_cistrome	0.165183	0.907228	17	832	844	415	844	697	134	3261	23320	cistrome_cistrome MCF-7 FoxA1	MCF-7	breast	FoxA1	DMSO(45min-3hr)	NA	Human_MCF-7_FoxA1_DMSO-45min-3hr_Liu.bed	1	8739
var.4	650	encode_tfbs	0.164537	0.858443	3	833	920	891	920	881	25	3275	23429	ChIP HepG2 Sin3Ak-20	HepG2	NA	Sin3Ak-20	None	NA	wgEncodeAwgTfbsHaibHepg2Sin3ak20Pcr1xUniPk.narrowPeak	1	16459
var.4	669	encode_tfbs	0.164537	0.858443	3	833	920	891	920	881	25	3275	23429	ChIP K562 CTCFL_(SC-98982)	K562	NA	CTCFL_(SC-98982)	None	NA	wgEncodeAwgTfbsHaibK562Ctcflsc98982V0416101UniPk.narrowPeak	1	11533
var.4	1152	sheffield_dnase	0.164537	0.858443	3	833	920	891	920	881	25	3275	23429	Weak HepG2 specific	NA	NA	NA	NA	NA	1008.bed	1	23313
var.4	1772	sheffield_dnase	0.164537	0.858443	3	833	920	891	920	881	25	3275	23429	Weak Fibroblast; Muscle	NA	NA	NA	NA	NA	1696.bed	1	3956
var.4	937	encode_tfbs	0.163715	0.880302	8	837	891	628	891	785	65	3270	23389	ChIP K562 c-Jun	K562	NA	c-Jun	IFNg6h	NA	wgEncodeAwgTfbsSydhK562CjunIfng6hUniPk.narrowPeak	1	6596
var.4	244	codex	0.15991	0.894326	1	838	854	1125	1125	939	8	3277	23446	Acute myelomonocytic leukaemia cell line carrying inv(16) translocation (CBFbeta	Leukaemia cell	NA	MED21	NA	GSE46044	GSM1122307_MED21.bed	1	10213
var.4	804	encode_tfbs	0.15991	0.894326	1	838	854	1125	1125	939	8	3277	23446	ChIP H1-hESC GTF2F1_(AB28179)	H1-hESC	NA	GTF2F1_(AB28179)	None	NA	wgEncodeAwgTfbsSydhH1hescGtf2f1IggrabUniPk.narrowPeak	1	3548
[truncated: 6,547 more rows]
