# Supplementary material for: Cell division drives DNA methylation loss in late-replicating domains in primary human cells
Source: Nat Commun. 2022 Nov 8;13:6659. doi: 10.1038/s41467-022-34268-8 (PMC9643452; doi:10.1038/s41467-022-34268-8)
Supplement: Supplementary file 6 — Supplementary Dataset 3 [file 41467_2022_34268_MOESM6_ESM.xls]

## Sheet: edgeR_treatmenthypoxic-treatmen
ensembl_id	Symbol	Uniq_syms	entrez	logFC	logCPM	F	PValue	FDR	JRNA5	JRNA46	JRNA47	JRNA6	JRNA48	JRNA7	JRNA49	JRNA9	JRNA50	JRNA51	JRNA10	JRNA52	JRNA11	JRNA53
ENSG00000156711	MAPK13	MAPK13	5603	1.35906	3.60679	153.907	4.75251e-09	4.18762e-05	3.81557	3.87894	4.3311	4.13697	4.41824	4.02308	4.24087	2.6637	2.49076	2.89003	2.80733	2.95013	2.81011	2.67851
ENSG00000189320	FAM180A	FAM180A	389558	2.20408	2.75737	142.127	8.01307e-09	4.18762e-05	2.78901	3.38905	3.07055	2.93333	4.09362	3.89482	3.6922	1.24059	1.26188	0.820881	1.29956	1.42948	1.2557	1.18728
ENSG00000017483	SLC38A5	SLC38A5	92745	2.13455	3.13893	136.768	1.02984e-08	4.18762e-05	3.45017	4.1581	4.11464	3.70974	4.23486	3.51721	3.44162	1.85814	1.38001	1.38722	1.71664	1.78824	2.16683	1.57573
ENSG00000107159	CA9	CA9	768	6.25941	2.76488	139.814	1.10849e-08	4.18762e-05	3.25303	3.3324	4.88141	3.15623	4.30508	2.50135	3.37776	-2.75139	-4.47301	-2.2814	-1.39966	-1.8312	-2.15044	-2.21846
ENSG00000162433	AK4	AK4	205	4.3197	5.46738	132.28	1.5799e-08	4.77476e-05	6.07567	6.17161	6.82025	6.71009	6.43242	6.0454	6.31782	2.35487	0.162531	2.40632	2.83936	2.71109	1.29155	1.23267
ENSG00000197930	ERO1A	ERO1A	30001	1.04248	6.66868	121.17	2.25739e-08	5.0122e-05	7.08083	7.077	7.20241	6.8991	7.08596	7.24352	7.08438	6.08723	5.86184	5.71466	6.07663	6.02871	6.39859	6.09529
ENSG00000196968	FUT11	FUT11	170384	1.37233	5.79754	120.642	2.32185e-08	5.0122e-05	6.09849	5.91336	6.31539	6.01778	6.65334	6.80082	6.31782	4.96502	4.90667	4.94923	4.89865	5.11186	4.92226	4.73669
ENSG00000163814	CDCP1	CDCP1	64866	2.34583	5.60835	113.145	3.99504e-08	7.54612e-05	5.75982	6.41319	5.55917	5.13425	6.66848	6.63127	7.27171	3.57835	3.55885	3.52624	3.74677	3.84949	4.59776	4.21772
ENSG00000175414	ARL10	ARL10	285598	0.938704	5.55518	108.164	4.67236e-08	7.84489e-05	6.03308	5.92435	5.93276	5.81032	6.13545	5.99094	5.74255	5.08687	5.25764	4.96628	4.99156	5.17605	4.92606	4.675
ENSG00000157782	CABP1	CABP1	9478	4.31364	-0.0759404	101.979	6.79001e-08	0.000102604	1.5972	1.04413	1.56682	1.21476	-0.28477	-1.37535	-0.194475	-2.96791	-3.0379	-2.64573	-2.61787	-2.30498	-3.94225	-3.85117
ENSG00000111669	TPI1	TPI1	7167	1.23616	9.1996	99.2697	8.04872e-08	0.000110568	9.90016	9.84098	10.0385	9.74273	9.60977	9.17988	9.30612	8.39835	8.3611	8.63246	8.66023	8.23525	8.22005	8.60374
ENSG00000072274	TFRC	TFRC	7037	-1.07468	7.12541	95.0352	1.05882e-07	0.00012789	6.14615	6.14601	6.18498	6.72873	6.19012	6.78948	7.1822	7.2193	7.27745	7.31407	7.60367	7.41488	7.81091	7.9796
ENSG00000263535	NA	ENSG00000263535	NA	3.49009	-0.411041	94.4556	1.10024e-07	0.00012789	0.280485	0.598961	0.826077	0.87325	0.0641365	-0.192928	0.220469	-1.57876	-3.37809	-2.64573	-2.17236	-2.5052	-3.25016	-3.85117
ENSG00000152952	PLOD2	PLOD2	5352	1.33223	8.73792	92.3971	1.26298e-07	0.000128332	9.32827	9.46517	9.27684	9.23099	9.06414	9.5047	8.65378	8.09702	8.44481	7.89438	8.17858	7.76318	7.32334	7.74618
ENSG00000211584	SLC48A1	SLC48A1	55652	-0.949159	4.39972	92.2316	1.27722e-07	0.000128332	3.42252	3.46631	3.8655	3.84402	4.17741	4.0913	4.11968	4.59429	4.6384	4.73218	4.50944	4.71232	4.8298	5.29299
ENSG00000067057	PFKP	PFKP	5214	1.24745	7.09728	91.3217	1.35882e-07	0.000128332	7.8386	8.18757	7.94678	7.57513	7.11918	6.70138	7.1287	6.59443	6.78871	6.42555	6.54876	5.97799	5.76101	6.17302
ENSG00000087842	PIR	PIR	8544	-1.34382	2.76092	88.1714	1.69096e-07	0.000145001	1.75065	1.26778	1.88712	2.07523	2.16205	2.0829	2.39633	3.2733	3.11083	3.15829	2.90894	2.95013	3.6182	3.63731
ENSG00000143847	PPFIA4	PPFIA4	8497	3.14011	2.9886	89.3549	1.72722e-07	0.000145001	3.36028	3.19389	4.292	3.9331	4.5473	3.52256	3.37776	0.558794	-0.0502198	1.34873	1.16699	1.28171	0.0651941	-0.200958
ENSG00000225205	NA	ENSG00000225205	NA	2.14052	0.233676	85.7636	2.00787e-07	0.000159689	1.15915	0.850224	0.958144	1.03174	0.958883	0.751336	0.649241	-1.98858	-1.22203	-0.58911	-0.797155	-0.812292	-1.53371	-1.28992
ENSG00000176171	BNIP3	BNIP3	664	1.65231	6.60656	84.0565	2.2737e-07	0.000166942	7.39241	7.14819	7.75807	7.29269	7.14917	6.66252	6.7662	5.1555	5.11053	5.9842	5.88226	5.74463	5.32528	5.42351
ENSG00000235847	NA	ENSG00000235847	NA	1.01353	3.03075	83.7824	2.32002e-07	0.000166942	3.90549	3.56796	3.5221	3.38495	3.38649	2.97727	3.18156	2.37228	2.57986	2.59352	2.68925	2.25249	2.34228	2.24855
ENSG00000143162	CREG1	CREG1	8804	-1.00593	4.22805	80.0227	3.07746e-07	0.000201905	3.70514	3.85328	3.89876	4.017	3.16466	3.16351	3.31095	4.80655	4.87054	4.77877	4.51565	4.54577	4.513	4.47073
ENSG00000156804	FBXO32	FBXO32	114907	-1.24588	4.70626	79.8746	3.11262e-07	0.000201905	3.43263	3.45498	4.38685	4.24288	3.90398	4.01171	4.10848	4.6309	5.15367	5.21031	5.19482	5.19167	5.44616	5.36949
ENSG00000099849	RASSF7	RASSF7	8045	2.02234	3.04797	79.4874	3.20674e-07	0.000201905	2.89526	3.00485	2.94881	3.19361	4.33019	4.64033	4.13079	1.33829	0.512145	1.62049	1.84052	1.38671	1.46899	2.26321
ENSG00000171314	PGAM1	PGAM1	5223	0.885311	6.21043	78.7845	3.38601e-07	0.000204664	6.75972	6.72792	6.51133	6.41121	6.64306	6.39128	6.61317	5.6612	5.50438	5.77758	5.75631	5.49909	5.58684	6.04528
ENSG00000134333	LDHA	LDHA	3939	1.09683	10.7674	77.8169	3.65179e-07	0.000212239	11.7261	11.5499	11.2194	11.1637	11.0316	10.6371	10.8676	10.1698	10.1249	10.2301	10.3884	9.88936	9.82309	10.1298
ENSG00000083444	PLOD1	PLOD1	5351	1.11799	9.58191	76.3825	4.09075e-07	0.000228946	9.67465	9.54174	10.2643	9.86828	10.1263	10.1027	10.5315	8.81634	8.84618	8.70503	8.66568	8.8903	8.77929	9.35877
ENSG00000114268	PFKFB4	PFKFB4	5210	1.68727	3.96078	72.0302	5.83942e-07	0.000315141	4.6613	4.31044	5.25332	4.44519	4.57599	4.12863	4.3093	3.20047	2.56123	2.6153	2.71969	2.47974	2.89799	3.45462
ENSG00000139915	MDGA2	MDGA2	161357	4.54317	2.02803	72.5424	6.14215e-07	0.000320049	-3.59497	-1.46594	-0.40898	1.22792	3.15146	3.82506	4.80632	-4.47301	-4.47301	-4.47301	-4.47301	-3.35884	-1.23282	0.740412
ENSG00000070495	JMJD6	JMJD6	23210	0.618588	4.78819	70.7839	6.48763e-07	0.000326782	5.05264	5.19652	5.03264	5.10513	5.1393	5.06851	4.79705	4.49715	4.55137	4.5191	4.29518	4.47438	4.46933	4.34029
ENSG00000138336	TET1	TET1	80312	1.09872	3.31935	68.848	7.66416e-07	0.000373591	3.76842	3.69537	4.29616	3.46772	3.51315	3.63801	3.70465	3.10999	2.8493	2.8354	2.74528	2.4865	2.36489	2.36864
ENSG00000102144	PGK1	PGK1	5230	1.23018	9.1177	67.7432	8.44387e-07	0.000398735	9.84228	9.81717	10.0947	9.79673	9.22807	8.75257	9.27662	8.48698	8.27319	8.50946	8.52827	8.15258	8.15859	8.45577
ENSG00000111674	ENO2	ENO2	2026	1.87701	5.18821	67.2996	9.82526e-07	0.000449908	5.85176	5.96818	6.62665	5.95337	5.82117	4.90908	5.0206	3.73903	3.9607	4.3163	4.50695	4.23823	3.44068	3.17738
ENSG00000170525	PFKFB3	PFKFB3	5209	1.18816	6.54065	64.8578	1.09447e-06	0.000486427	6.54773	6.32675	6.76984	6.32657	7.73536	7.56666	7.28234	5.20409	5.20759	5.6802	5.65251	5.87217	6.13523	6.27599
ENSG00000079739	PGM1	PGM1	5236	0.863021	6.65019	63.4471	1.24684e-06	0.000530958	6.7974	6.85114	7.29873	7.1298	7.16608	6.79004	7.01935	5.89642	6.09671	6.31676	6.24603	6.36014	6.16774	5.91501
ENSG00000164096	C4orf3	C4orf3	401152	0.90762	7.14783	63.2927	1.26494e-06	0.000530958	7.38803	7.37323	7.94247	7.63826	7.68056	7.25844	7.24937	6.91555	6.60115	6.75508	6.55932	6.47219	6.69779	6.38764
ENSG00000120156	TEK	TEK	7010	1.61304	4.06844	62.4173	1.3734e-06	0.000558313	3.53479	4.32296	3.98128	4.13697	4.84145	5.56445	5.1735	2.11405	1.75275	2.13195	2.54129	2.82759	3.85622	4.19305
ENSG00000080546	SESN1	SESN1	27244	-0.832211	3.99841	62.1845	1.404e-06	0.000558313	3.17382	3.40484	3.46404	3.83545	3.30836	3.5464	3.89698	4.04785	3.9678	4.17679	4.23924	4.51797	4.73643	4.56099
ENSG00000256235	SMIM3	SMIM3	85027	1.53354	6.12827	61.7477	1.50175e-06	0.000581872	5.47476	5.61564	6.16804	6.10596	7.68886	7.37711	7.25573	4.2838	4.72187	4.96628	4.83651	5.2234	5.32455	5.18647
ENSG00000161011	SQSTM1	SQSTM1	8878	-1.17157	8.47236	59.1405	1.885e-06	0.000712107	7.74858	7.2255	7.82014	7.80108	7.611	7.73892	8.34302	8.58284	8.86419	8.63646	8.53294	8.78532	9.0725	9.69247
ENSG00000065882	TBC1D1	TBC1D1	23216	0.787877	6.27016	58.3558	2.03784e-06	0.000751067	6.69106	6.77499	6.48009	6.36207	6.88655	6.68357	6.21193	6.19386	5.91295	5.8204	5.83984	5.6491	5.68163	5.70493
ENSG00000170379	TCAF2	TCAF2	285966	2.25064	1.59085	57.7118	2.17388e-06	0.00078213	2.40306	2.1076	2.75661	2.31611	2.08777	1.96205	2.30772	0.292414	-0.494064	0.763519	1.021	-0.22108	-0.311258	-1.20677
ENSG00000166484	MAPK7	MAPK7	5598	0.763517	5.17454	57.1223	2.30754e-06	0.000791899	5.02282	5.25647	5.45776	5.21991	5.88187	5.8796	5.72249	4.40432	4.78345	4.64355	4.55356	4.80996	4.76964	4.93051
ENSG00000157510	AFAP1L1	AFAP1L1	134265	1.28694	4.06847	57.0379	2.32745e-06	0.000791899	4.40157	4.27866	4.22146	3.97468	5.01636	5.26411	4.47105	3.36599	3.29504	3.20572	3.15789	3.10765	3.27449	3.37589
ENSG00000169032	MAP2K1	MAP2K1	5604	0.611574	6.00687	56.9088	2.35825e-06	0.000791899	6.26981	6.47805	6.1984	6.03051	6.26442	6.39785	6.27798	5.60342	5.78696	5.63026	5.73198	5.61478	5.50587	5.79279
ENSG00000132821	VSTM2L	VSTM2L	128434	-2.5362	0.704694	55.9699	2.59683e-06	0.000850306	-0.851106	-0.385678	-1.08956	-1.22464	-2.5775	-1.84128	-0.122344	1.26564	1.78523	1.30919	1.32241	1.63833	1.14249	1.64452
ENSG00000104881	PPP1R13L	PPP1R13L	10848	1.67931	4.86198	56.0756	2.76336e-06	0.000850306	4.89328	5.7888	6.03476	5.50039	5.29521	5.15806	5.1966	3.54548	4.18825	4.18955	4.15424	4.1408	3.14658	2.87262
ENSG00000100678	SLC8A3	SLC8A3	6547	3.98783	-1.31887	55.1654	2.82336e-06	0.000850306	-0.256147	-0.902675	-0.160393	-0.741608	0.146277	-0.642094	-1.47934	-2.24746	-3.82408	-3.13432	-4.47301	-3.81094	-4.47301	-3.85117
ENSG00000074416	MGLL	MGLL	11343	0.866663	8.27864	55.1643	2.82368e-06	0.000850306	7.71802	8.10331	8.37437	8.29464	9.10044	9.42048	8.98404	6.95555	7.02549	7.48831	7.56482	7.8582	8.16334	8.38193
ENSG00000006432	MAP3K9	MAP3K9	4293	2.1603	1.35049	55.0228	2.86582e-06	0.000850306	0.935516	2.05855	1.20854	1.24096	2.52139	2.43478	2.94606	-0.778138	-0.494064	-0.359349	0.675453	-0.460348	-0.311258	-0.200958
ENSG00000198431	TXNRD1	TXNRD1	7296	-1.71166	9.48885	55.0096	2.8698e-06	0.000850306	8.79831	8.59891	8.02307	8.66609	7.48101	7.73748	8.80103	10.0798	10.5931	9.90066	10.0551	9.58135	9.86263	10.4282
ENSG00000129521	EGLN3	EGLN3	112399	2.99008	1.88633	53.7103	3.45091e-06	0.00100282	0.935516	0.26021	2.85025	2.60549	3.24142	3.64048	3.05117	-0.778138	-2.00207	-0.639804	-0.200614	0.382616	-0.0497109	-1.12815
ENSG00000076554	TPD52	TPD52	7163	2.7873	0.102033	52.973	3.56421e-06	0.0010162	-0.624421	-0.686543	-0.521793	1.29198	1.77139	1.59636	1.10486	-2.75139	-3.82408	-2.2814	-1.83246	-1.27879	-0.822015	-2.21846
ENSG00000171388	APLN	APLN	8862	4.09339	0.202411	52.749	3.74909e-06	0.00104912	1.40505	0.189062	2.48459	1.21476	0.896959	0.203424	-1.77869	-1.57876	-3.82408	-1.86483	-2.17236	-3.81094	-2.59796	-3.85117
ENSG00000067992	PDK3	PDK3	5165	2.24296	3.19449	52.8238	3.90056e-06	0.00107166	4.42583	4.01115	4.62573	4.23638	3.43904	2.33488	2.55872	2.68707	1.75275	2.50295	2.26288	1.67433	0.145739	-0.465153
ENSG00000214193	SH3D21	SH3D21	79729	1.34146	3.99428	50.9175	4.46629e-06	0.00120294	4.08939	4.4765	4.97013	4.65584	4.58951	4.21546	4.40699	2.95305	2.8797	3.6127	3.30853	3.68275	2.78936	2.69482
ENSG00000005448	WDR54	WDR54	84058	0.933735	3.72348	50.5693	4.64361e-06	0.00120294	4.29053	4.13463	4.37902	3.93711	4.38901	3.74948	3.75579	3.16762	3.0273	3.33604	3.35081	2.78431	3.3501	3.20801
ENSG00000065485	PDIA5	PDIA5	10954	0.812254	6.12539	50.5397	4.65906e-06	0.00120294	6.04591	6.30588	6.4649	6.05564	6.84923	6.67639	6.81207	5.75817	5.57729	5.49656	5.42402	5.62708	5.83929	5.66547
ENSG00000023909	GCLM	GCLM	2730	-0.899209	5.83619	50.4678	4.69679e-06	0.00120294	5.68191	5.55768	5.30695	5.55493	4.75791	5.03706	5.11874	6.11076	6.13291	6.11656	6.17406	6.34765	6.45565	6.13069
ENSG00000124440	HIF3A	HIF3A	64344	4.28906	1.79146	51.2407	4.82325e-06	0.00121473	2.83931	2.54522	3.43032	2.47909	3.42539	2.15359	-0.621768	0.110787	-1.50656	-0.12464	-1.12783	-1.7025	-2.59796	-4.47301
ENSG00000219607	PPP1R3G	PPP1R3G	648791	1.87726	2.10745	48.5959	5.81397e-06	0.00142866	2.92423	2.9359	3.12309	2.72169	2.49028	1.97772	2.70962	0.884059	1.44921	1.1392	1.53295	1.28171	-0.0497109	-0.565186
ENSG00000103966	EHD4	EHD4	30844	0.685594	5.9752	48.5252	5.86175e-06	0.00142866	6.3752	6.6086	6.10531	6.01113	6.05134	6.40185	6.237	5.86858	5.77892	5.43589	5.60088	5.50992	5.4659	5.51054
ENSG00000157168	NRG1	NRG1	3084	1.06583	6.07304	48.3751	5.96475e-06	0.00143069	5.46617	6.67601	6.239	6.37173	6.94916	6.7398	6.74857	4.67715	5.08358	4.99564	5.57197	5.49825	5.6463	6.03411
ENSG00000197358	BNIP3P1	BNIP3P1	319138	1.9393	-0.477121	46.8582	7.12952e-06	0.00168335	0.488766	0.152127	0.400163	0.534966	0.146277	-0.741232	-0.270404	-2.11222	-2.33287	-1.44864	-0.899183	-1.58435	-1.91435	-1.68074
ENSG00000109107	ALDOC	ALDOC	230	1.83964	5.01296	47.4639	7.37926e-06	0.00171551	5.19763	5.27592	6.17766	5.49359	6.15045	5.49876	5.43788	3.8363	3.04082	4.60597	4.23473	3.75458	3.66222	2.95167
ENSG00000145730	PAM	PAM	5066	0.758875	9.22788	46.2538	7.66435e-06	0.00175479	9.08639	9.25732	9.78018	9.49658	9.77518	9.58575	9.84252	8.88382	8.76708	8.67415	8.67854	8.87136	8.80594	8.75618
ENSG00000225914	HCG23	HCG23	414764	2.22883	-0.560091	45.2217	8.68706e-06	0.00191776	-0.901054	-0.686543	-0.925344	-0.193315	0.832257	0.873647	0.689877	-1.98858	-2.33287	-1.749	-1.93711	-2.30498	-1.80937	-2.81521
ENSG00000139410	SDSL	SDSL	113675	-1.46411	1.97107	45.1863	8.72485e-06	0.00191776	1.07122	1.38384	0.518996	1.2667	0.958883	0.657152	1.39024	2.15485	2.33127	2.21275	2.29788	2.00166	2.81832	3.33484
ENSG00000116863	ADPRS	ADPRS	54936	0.529061	4.26813	45.1563	8.75688e-06	0.00191776	4.42836	4.39783	4.50674	4.35958	4.57599	4.68517	4.61516	3.89367	3.68757	4.0783	4.07574	3.91114	3.97488	4.13047
ENSG00000146205	ANO7	ANO7	50636	1.71026	0.689842	44.6699	9.29718e-06	0.00197406	0.892183	0.939635	1.77219	1.35332	1.8139	1.1195	0.805339	-1.19018	-0.780564	-0.161201	0.244306	-0.513361	-0.462271	-0.161273
ENSG00000126870	DYNC2I1	DYNC2I1	55112	0.709143	4.34139	44.6264	9.34739e-06	0.00197406	4.3977	4.29781	4.45365	4.52467	5.06469	4.86024	4.89914	3.89768	3.80837	4.01416	3.88364	4.11701	3.87209	3.79945
ENSG00000163701	IL17RE	IL17RE	132014	1.3203	1.41714	44.5759	9.40596e-06	0.00197406	2.69967	2.925	2.02403	1.69406	1.28322	0.577111	0.628485	0.993081	0.876092	0.802012	1.07581	0.32338	-0.586902	0.0222623
ENSG00000213700	RPL17P50	RPL17P50	729046	1.29739	1.00675	44.4647	9.53651e-06	0.00197406	0.73755	1.02383	1.45202	1.77699	1.5876	2.0829	1.60732	-0.458011	0.162531	0.531215	0.11941	0.411346	-0.0201153	0.358896
ENSG00000156689	GLYATL2	GLYATL2	219970	1.75157	0.969421	44.3278	9.69995e-06	0.00198076	1.21883	1.19701	1.62097	1.74072	2.16862	1.69446	1.10486	0.0253548	-0.443008	0.74388	-0.448795	-0.359831	-0.110788	-0.729581
ENSG00000104368	PLAT	PLAT	5327	1.4655	6.83491	44.7006	9.91101e-06	0.00199687	6.1186	6.89127	6.44862	6.42877	7.92279	8.27636	8.31325	5.53423	5.51249	5.33286	5.57197	5.75657	6.13933	5.93746
ENSG00000287625	NA	ENSG00000287625	NA	1.34695	0.113307	43.6304	1.05843e-05	0.00208992	-0.465667	0.424096	0.779225	0.555992	0.943649	0.839746	0.912241	-1.76917	-0.984477	-0.924026	-0.748724	-0.460348	-0.0799263	-0.465153
ENSG00000099875	MKNK2	MKNK2	2872	-0.836376	6.02456	43.5817	1.06495e-05	0.00208992	5.61297	5.00396	5.83091	5.87292	5.56781	5.35541	5.29455	6.42791	6.58009	6.57924	6.35427	6.43419	6.16049	6.12919
ENSG00000186684	CYP27C1	CYP27C1	339761	1.83796	2.47844	43.4769	1.0791e-05	0.00209055	1.51388	2.48709	2.16738	2.11828	3.8396	4.00599	3.90132	0.558794	0.562985	0.28169	-0.301798	1.08175	1.88338	2.18839
ENSG00000181652	ATG9B	ATG9B	285973	2.39808	-1.33946	42.9361	1.15571e-05	0.00215771	-0.666998	-1.46594	0.165277	-1.22464	-1.50929	-0.340586	-0.309921	-2.75139	-3.37809	-2.2814	-2.61787	-3.01513	-2.99856	-2.21846
ENSG00000116016	EPAS1	EPAS1	2034	-1.14147	8.99438	42.9217	1.15785e-05	0.00215771	7.52953	7.97881	8.41024	8.55715	8.3786	8.49801	8.8216	9.04681	9.77136	9.43736	9.34178	9.70208	9.58459	8.94756
ENSG00000213654	GPSM3	GPSM3	63940	1.16986	2.9382	42.7085	1.18981e-05	0.00215771	3.63239	3.68248	3.54329	3.27194	3.41714	2.76788	2.80982	3.15761	2.80246	2.56582	2.60324	1.87331	1.04785	1.40118
ENSG00000261051	NA	ENSG00000261051	NA	1.89786	-0.732936	42.7052	1.1903e-05	0.00215771	0.388381	1.00324	-0.58169	-0.0277508	-0.796187	-0.690812	-1.67186	-1.12361	-1.73314	-1.99078	-1.12783	-1.97252	-2.59796	-3.08537
ENSG00000074800	ENO1	ENO1	2023	0.966506	10.406	42.6751	1.1949e-05	0.00215771	11.2661	11.0786	11.1268	10.7594	10.5302	10.2875	10.3151	9.87003	9.84551	9.82864	10.08	9.39988	9.57045	10.1215
ENSG00000198825	INPP5F	INPP5F	22876	1.0611	5.52667	42.6455	1.19944e-05	0.00215771	5.48087	5.63585	5.61777	5.62749	6.25288	6.72479	6.09151	5.10694	4.81132	4.71841	4.83453	4.72525	4.96728	4.75884
ENSG00000120256	LRP11	LRP11	84918	0.709275	2.71081	42.3499	1.24586e-05	0.00220741	2.57277	2.75682	3.00079	2.66959	3.37518	3.26598	3.3963	2.04338	1.85828	2.07807	2.34885	2.43846	2.53404	2.52885
ENSG00000159556	ISL2	ISL2	64843	-1.14105	1.73481	42.2321	1.26493e-05	0.00220741	1.35273	1.44619	1.4065	1.16088	0.729416	0.597541	0.377982	2.09321	2.03974	2.69927	2.24505	2.51987	1.75232	1.71018
ENSG00000106327	TFR2	TFR2	7036	1.78659	-0.0638479	42.1956	1.27089e-05	0.00220741	-0.357107	0.392774	1.09834	0.617291	0.988876	0.535361	0.0119261	-0.632168	-1.40535	-0.862525	-1.06718	-0.951675	-1.61987	-1.57267
ENSG00000125629	INSIG2	INSIG2	51141	0.912403	4.55332	41.9992	1.30361e-05	0.00223851	4.6009	4.36189	5.11513	4.77271	5.48276	5.19456	4.80978	4.03879	3.95833	3.89012	4.12042	3.95571	4.13964	3.91997
ENSG00000169991	IFFO2	IFFO2	126917	0.638918	5.39857	41.6992	1.35545e-05	0.00230136	5.70244	5.77975	5.61777	5.61126	5.81647	5.84103	5.26375	5.2178	5.40163	4.90571	5.08304	4.96698	4.95429	4.79837
ENSG00000089692	LAG3	LAG3	3902	2.3083	-0.806761	41.5121	1.38896e-05	0.00233207	-0.756117	-0.136859	-0.521793	-0.46256	0.00665726	1.04707	-1.02016	-3.22275	-1.86135	-2.45209	-2.17236	-1.8312	-2.28475	-2.06411
ENSG00000112759	SLC29A1	SLC29A1	2030	0.7614	3.93597	40.6114	1.56414e-05	0.00259732	3.71346	4.15577	3.96306	3.94311	4.62337	4.57229	4.74497	2.91397	3.24532	3.54906	3.70391	3.30811	3.51837	3.80447
ENSG00000214100	PLAC9P1	PLAC9P1	389033	2.28298	2.33587	40.4594	1.5961e-05	0.0026062	-0.465667	-0.621141	1.15449	1.29198	3.88018	4.44136	4.3479	-1.41058	-1.61541	-0.862525	-1.55756	0.439515	1.26775	1.20257
ENSG00000061656	SPAG4	SPAG4	6676	2.19542	1.97388	40.4225	1.60398e-05	0.0026062	1.70129	2.46467	3.5221	2.77647	2.75749	2.00091	2.83268	0.110787	-0.0889412	1.44916	0.810871	0.828393	0.171619	-0.514303
ENSG00000270885	RASL10B	RASL10B	91608	-1.30216	2.58945	40.287	1.6333e-05	0.00261383	2.20481	1.19701	2.27261	1.97732	1.4861	1.43544	1.6696	3.0926	2.65794	3.43121	2.93512	3.49419	3.22592	2.58243
ENSG00000091542	ALKBH5	ALKBH5	54890	0.533466	7.05727	40.2281	1.64622e-05	0.00261383	7.2486	7.15637	7.43508	7.26343	7.45052	7.27854	7.22149	6.69929	6.90165	6.86399	6.81782	6.92053	6.55055	6.58614
ENSG00000161914	ZNF653	ZNF653	115950	1.09024	1.15038	40.1634	1.66056e-05	0.00261383	1.51388	1.98694	1.60762	1.38891	1.37693	1.42404	1.70967	0.45371	0.771896	0.386733	0.727736	0.32338	0.00888527	0.841545
ENSG00000138078	PREPL	PREPL	9581	-0.628005	6.10409	39.7783	1.7489e-05	0.0027245	5.95977	5.80228	5.75425	5.94791	5.31013	5.67912	5.71513	6.54092	6.49796	6.16766	6.33999	6.21134	6.35866	6.54362
ENSG00000125637	PSD4	PSD4	23550	1.76456	4.16415	40.1634	1.8214e-05	0.0028018	3.85372	4.28507	3.72423	3.42264	5.61905	5.64149	5.45713	2.70091	2.52962	2.78825	2.92769	2.99827	3.17884	2.62844
ENSG00000164211	STARD4	STARD4	134429	0.916657	5.1217	39.4213	1.8356e-05	0.0028018	5.35752	5.42464	5.26186	5.49155	5.78102	5.94284	5.14456	4.77527	4.23602	4.65542	4.76951	4.4171	4.85796	4.25852
ENSG00000181019	NQO1	NQO1	1728	-1.73362	8.14476	39.8953	1.88726e-05	0.00285184	7.95164	7.34359	6.62293	6.8911	6.6463	6.13897	6.80487	9.49448	9.24459	8.17571	8.34105	7.71448	8.23805	9.22706
ENSG00000143149	ALDH9A1	ALDH9A1	223	-0.454626	6.27093	38.9986	1.94468e-05	0.00290952	6.23446	5.91543	6.0515	6.14682	5.95444	5.89412	5.91475	6.57295	6.33566	6.64888	6.48501	6.43201	6.46745	6.42152
ENSG00000180448	ARHGAP45	ARHGAP45	23526	2.05216	0.19851	38.7579	2.01009e-05	0.00297084	0.449446	-0.826976	1.20854	0.469986	1.63579	1.37754	0.586056	-1.67082	-2.15801	-1.36097	-0.656484	-0.625614	-1.23282	-0.850603
ENSG00000185499	MUC1	MUC1	4582	1.62521	4.51774	39.3675	2.02499e-05	0.00297084	3.41233	4.76955	4.5405	4.15086	5.58632	5.98659	5.96684	2.54081	3.07625	3.36526	3.47327	3.80687	3.27449	3.06893
ENSG00000128285	MCHR1	MCHR1	2847	2.06986	1.02547	38.5446	2.07015e-05	0.00300789	2.6089	1.63203	2.07341	1.22792	2.35863	0.0635629	-0.020488	-0.00428513	-0.601936	0.138624	-0.267276	-0.747345	-0.462271	-0.61793
ENSG00000134954	ETS1	ETS1	2113	0.978068	7.55594	38.2133	2.16754e-05	0.0031194	7.82702	7.96806	7.75599	7.66889	8.46007	8.3657	7.36603	7.05073	7.16598	7.0534	7.10814	6.78748	6.96294	6.75672
ENSG00000130733	YIPF2	YIPF2	78992	0.489638	5.67286	37.984	2.23802e-05	0.00319045	5.51341	5.60286	5.83091	5.80044	6.2827	6.05282	6.16045	5.18862	5.19152	5.3345	5.47526	5.34566	5.41264	5.65509
ENSG00000104419	NDRG1	NDRG1	10397	1.73363	7.74701	38.4859	2.28156e-05	0.0032179	8.04918	7.46621	9.29562	8.61699	8.33411	7.74265	8.28244	6.31356	5.97293	7.24283	6.94312	6.85178	6.4112	6.30594
ENSG00000141562	NARF	NARF	26502	0.721141	4.95676	37.7894	2.29987e-05	0.0032179	5.32054	4.99486	5.24903	5.04598	5.68352	5.34034	5.16181	4.43086	4.55609	4.79436	4.64589	4.65341	4.45623	4.25852
ENSG00000085788	DDHD2	DDHD2	23259	0.46816	5.44244	37.5288	2.38581e-05	0.00330612	5.68403	5.57697	5.67568	5.65272	5.82377	5.59271	5.57978	5.17876	4.98099	5.26041	5.38454	5.23249	5.14598	5.1115
ENSG00000287232	NA	ENSG00000287232	NA	1.21648	0.58986	37.3938	2.43177e-05	0.00330612	0.769831	1.38384	0.979026	0.617291	0.958883	1.38931	1.19232	0.0253548	-0.0889412	-0.276796	-0.0463069	-0.312083	-0.676404	0.33134
ENSG00000117394	SLC2A1	SLC2A1	6513	1.02459	8.43587	37.3894	2.43327e-05	0.00330612	8.27261	8.62652	8.88679	8.55975	9.01289	8.95478	9.41016	7.28777	7.27816	7.17319	7.19097	7.81635	8.26083	8.86364
ENSG00000137819	PAQR5	PAQR5	54852	2.34785	4.36419	37.9653	2.45044e-05	0.00330612	3.58328	3.35695	3.38018	3.14933	6.44836	6.09114	5.76412	1.72899	1.50227	1.80237	2.08056	1.95364	3.5234	2.91501
ENSG00000129038	LOXL1	LOXL1	4016	0.795254	8.16728	37.2125	2.49506e-05	0.00333654	8.24211	8.07722	8.49616	8.18207	9.11155	8.65953	8.63561	7.78366	7.44605	7.71294	7.65829	7.80877	7.69134	7.6971
ENSG00000068028	RASSF1	RASSF1	11186	0.862202	5.32701	36.8249	2.6368e-05	0.003487	5.61685	6.13953	5.32337	5.19248	5.68237	5.99575	5.66059	5.00183	5.06716	4.68533	4.66501	4.67282	4.79692	4.91202
ENSG00000101194	SLC17A9	SLC17A9	63910	0.875945	4.86345	36.7802	2.65373e-05	0.003487	5.22335	5.94475	4.99853	5.058	5.11656	4.97498	5.04136	4.28839	4.64431	4.10933	4.41561	4.46927	4.05874	4.48174
ENSG00000069998	HDHD5	HDHD5	27440	0.670228	4.28186	36.5134	2.75739e-05	0.00359198	4.8618	4.53326	4.93182	4.61384	4.55233	4.06219	4.26796	3.9964	3.79514	4.20579	3.96575	3.74615	3.71156	3.92919
ENSG00000186314	PRELID2	PRELID2	153768	0.916687	1.93556	36.2638	2.85859e-05	0.0036357	2.13217	2.64828	2.70741	2.39407	2.23894	2.09013	1.77723	1.56712	1.26188	1.79285	1.288	1.20173	1.52025	1.2177
ENSG00000069667	RORA	RORA	6095	1.75839	3.4604	36.7089	2.87371e-05	0.0036357	3.7724	4.25055	4.81618	4.45362	4.13277	3.46535	2.384	3.03183	2.45082	2.91659	2.26288	2.80611	1.40498	0.989918
ENSG00000122884	P4HA1	P4HA1	5033	1.02388	8.4732	36.2119	2.88014e-05	0.0036357	8.66165	8.83742	9.36933	9.48146	8.37435	8.62659	8.51614	7.77946	7.66912	7.97516	7.99311	8.09605	7.7963	7.7677
ENSG00000135842	NIBAN1	NIBAN1	116496	-1.17884	6.67247	36.361	2.8872e-05	0.0036357	6.06351	6.10854	6.49738	6.67027	5.27709	5.12941	4.77951	7.49181	7.69517	7.11728	7.04601	7.15891	6.85753	6.35166
ENSG00000118495	PLAGL1	PLAGL1	5325	0.4527	5.32184	35.5135	3.18923e-05	0.00398284	5.40132	5.25429	5.49357	5.52525	5.70513	5.73321	5.60788	4.83716	4.86042	5.04161	5.18551	5.22947	5.2292	5.01304
ENSG00000253276	CCDC71L	CCDC71L	168455	-1.05765	6.64206	35.4393	3.22421e-05	0.00398922	6.79324	6.52846	5.89686	6.22192	4.99065	5.1912	5.70587	7.04396	7.3915	7.13152	7.12143	6.95966	7.08924	6.64853
ENSG00000166997	CNPY4	CNPY4	245812	0.643984	4.66506	35.3912	3.24713e-05	0.00398922	4.41948	4.30203	4.91972	4.62881	5.35328	5.35916	5.46812	4.07113	4.08114	4.13028	4.12855	4.39928	4.34974	4.49887
ENSG00000023902	PLEKHO1	PLEKHO1	51177	0.57663	5.65361	35.2761	3.30275e-05	0.00402483	5.8742	5.97546	5.80702	5.71129	6.02896	6.12012	5.76531	5.68054	5.42329	5.45942	5.33203	5.13466	5.24299	5.09008
ENSG00000152256	PDK1	PDK1	5163	1.40771	5.09849	35.7278	3.34227e-05	0.00402692	5.48877	5.86924	6.1312	6.17257	5.27329	4.98082	5.04919	3.63712	3.57442	4.5923	4.61846	4.37578	4.4067	3.97888
ENSG00000134107	BHLHE40	BHLHE40	8553	1.32638	6.27913	35.7294	3.35776e-05	0.00402692	5.84562	6.23148	7.18959	6.91622	6.72024	6.64146	7.51781	4.04242	5.27012	5.50825	5.59913	5.66186	5.96762	5.21314
ENSG00000145555	MYO10	MYO10	4651	0.833114	8.12357	35.0816	3.3992e-05	0.00403775	8.18481	8.954	8.15034	8.00931	8.72076	8.51833	8.59698	7.55446	7.7148	7.50207	7.72344	7.83452	7.59959	7.54814
ENSG00000108852	MPP2	MPP2	4355	0.812667	2.82002	35.0256	3.42761e-05	0.00403775	3.7843	3.485	3.4189	2.95724	2.92974	2.2011	2.49709	3.00976	2.97664	2.38746	2.53152	2.26041	1.80287	1.24749
ENSG00000154188	ANGPT1	ANGPT1	284	-1.20099	6.61371	35.2365	3.4715e-05	0.00403775	5.98147	6.31165	6.17992	6.25243	4.7193	5.0135	5.93074	7.16997	7.5572	7.04991	6.9987	7.08337	6.73948	6.96466
ENSG00000177917	ARL6IP6	ARL6IP6	151188	0.837727	3.69532	34.9357	3.47368e-05	0.00403775	3.96769	4.19488	3.64805	3.79843	4.42099	4.3719	3.75339	3.2733	3.43808	3.32287	3.14833	3.0676	3.30988	2.93345
ENSG00000134108	ARL8B	ARL8B	55207	-0.416689	5.77826	34.8577	3.51427e-05	0.00405375	5.61796	5.664	5.42674	5.68946	5.45483	5.62043	5.35186	5.95775	6.04455	5.97053	6.03141	5.83819	6.0153	5.95054
ENSG00000099822	HCN2	HCN2	610	-1.41772	1.60132	34.6735	3.61229e-05	0.00413525	1.34204	0.982345	1.15449	0.786956	-0.321107	0.657152	0.0746481	1.85814	2.36747	1.80237	1.75912	2.23653	2.14086	2.54693
ENSG00000142149	HUNK	HUNK	30811	1.23864	3.24279	34.421	3.75173e-05	0.00426259	3.24157	4.0163	3.66426	3.23657	4.28558	4.16502	2.92918	2.81137	2.48418	2.60989	2.227	2.57169	2.33657	2.42187
ENSG00000113578	FGF1	FGF1	2246	1.27885	4.58559	34.5112	3.787e-05	0.00427055	4.63196	4.82193	4.77349	5.1202	5.0874	6.044	4.60058	3.86117	3.97015	3.65011	3.83879	4.13865	3.45392	3.46417
ENSG00000164932	CTHRC1	CTHRC1	115908	0.811263	6.74603	34.2398	3.85559e-05	0.00431569	7.22696	6.93813	7.49158	7.21468	7.20892	6.62941	6.69966	6.53063	6.28687	6.43706	6.06525	6.50546	6.41222	5.66616
ENSG00000108448	TRIM16L	TRIM16L	147166	-1.14695	3.53026	33.9606	4.02208e-05	0.00446895	2.30734	1.79663	2.57651	2.81186	3.6787	2.92972	3.5587	3.6178	3.90267	3.69937	3.17054	3.76575	4.43902	4.5595
ENSG00000121769	FABP3	FABP3	2170	1.89239	1.46388	33.6166	4.23865e-05	0.00466056	0.211649	0.679038	0.936955	1.31683	3.29642	3.14974	2.5642	-0.778138	-0.128731	-0.359349	-1.00898	-0.0159067	0.4506	0.676145
ENSG00000116157	GPX7	GPX7	2882	0.516602	4.75203	33.5895	4.25622e-05	0.00466056	5.00852	4.93904	5.34866	5.02728	4.84248	4.7006	4.86295	4.72309	4.61148	4.6672	4.51317	4.32384	4.22708	4.2785
ENSG00000135245	HILPDA	HILPDA	29923	1.36707	3.2177	33.5214	4.30089e-05	0.00467559	3.40977	2.99966	4.71557	3.54599	4.11077	3.30377	3.28797	2.53567	2.30164	2.62069	2.35993	2.37424	2.36489	2.15734
ENSG00000110811	P3H3	P3H3	10536	0.533672	6.6599	33.4481	4.34954e-05	0.0046947	6.81249	6.76011	6.98092	6.62839	6.9513	6.98486	7.1764	6.5486	6.30285	6.09782	6.29486	6.26988	6.40064	6.54437
ENSG00000148671	ADIRF	ADIRF	10974	1.34521	4.0704	33.5295	4.40859e-05	0.00472469	3.25017	3.95864	4.24966	4.24611	5.22212	4.57229	5.67014	2.976	2.65208	2.75919	2.44046	2.35218	3.65306	4.0031
ENSG00000229373	LINC00452	LINC00452	643365	1.84018	-1.04764	33.2577	4.47884e-05	0.00476059	-1.30955	-1.58561	-1.4876	-0.691189	0.248993	0.0635629	0.327365	-3.22275	-3.82408	-2.64573	-1.47645	-2.5052	-1.91435	-1.47214
ENSG00000057593	F7	F7	2155	1.66211	-0.786594	33.2198	4.50509e-05	0.00476059	-0.428565	-1.2528	0.0904897	0.0334974	-0.0532074	-0.420498	0.0746481	-1.76917	-1.40535	-1.44864	-2.17236	-1.37363	-1.80937	-2.58776
ENSG00000144724	PTPRG	PTPRG	5793	-0.528461	6.56807	33.0399	4.63221e-05	0.00486092	6.35173	6.49934	6.45002	6.17597	5.92565	6.08708	6.34073	6.83755	6.9352	6.76729	6.72656	6.95173	6.86696	6.56374
ENSG00000130810	PPAN	PPAN	56342	1.01038	1.17951	32.9361	4.70736e-05	0.00490572	1.14692	1.14156	1.69856	0.938751	2.10157	1.88103	1.9461	0.386779	0.459448	0.460782	0.639515	0.80693	0.629309	0.464142
ENSG00000171246	NPTX1	NPTX1	4884	3.35008	1.27892	33.3392	4.78379e-05	0.00493461	0.089078	1.21503	0.270657	0.714	3.88218	2.88471	1.47406	-0.999032	-1.73314	-2.2814	-2.04994	-0.880301	-1.23282	-1.12815
ENSG00000147592	LACTB2	LACTB2	51110	-0.66074	3.58044	32.8103	4.80039e-05	0.00493461	3.66494	3.26913	3.11368	3.36125	2.76184	2.82531	3.05117	4.32758	4.04583	4.02844	4.07742	3.4773	3.56549	3.49244
ENSG00000145040	UCN2	UCN2	90226	1.31208	1.51639	32.7194	4.86892e-05	0.00496498	1.30947	2.01806	2.15825	1.4907	2.53162	1.88103	2.4267	0.340368	0.814482	0.0454381	-0.136898	0.989492	0.916271	1.38787
ENSG00000135362	PRR5L	PRR5L	79899	0.998422	4.38774	32.6843	4.89566e-05	0.00496498	4.68582	4.98571	4.78835	4.67878	4.60291	5.0258	4.76888	3.88965	4.24578	3.67105	3.6908	3.46365	3.00981	4.30531
ENSG00000167703	SLC43A2	SLC43A2	124935	-2.67973	2.41788	32.9953	5.04119e-05	0.00504253	0.921216	1.39968	-0.464284	0.0334974	-0.115664	-0.690812	1.13461	2.16154	3.38255	2.13949	2.25696	3.16782	3.06263	4.55206
ENSG00000161513	FDXR	FDXR	2232	-0.874821	3.90856	32.4614	5.06945e-05	0.00504253	2.75313	3.18934	3.59154	3.78068	3.44175	3.0969	3.76533	3.83211	3.67895	3.93843	4.21197	4.34447	4.88852	4.62622
ENSG00000185090	MANEAL	MANEAL	149175	-1.54092	0.577913	32.4105	5.11013e-05	0.00504253	-1.98545	-1.58561	-0.58169	-0.0917149	-0.796187	0.149096	1.11981	-1.12361	-0.0889412	0.99712	0.727736	0.849542	1.55998	2.33434
ENSG00000144655	CSRNP1	CSRNP1	64651	0.678433	4.80081	32.3604	5.15053e-05	0.00504253	4.29608	4.74805	4.93182	4.85772	5.29671	5.22771	6.01761	3.84047	4.24189	4.1472	3.95665	4.48625	4.89144	4.58744
ENSG00000272870	SAP30-DT	SAP30-DT	105377540	1.88217	0.659128	32.3398	5.16724e-05	0.00504253	0.73755	0.454752	1.22611	1.22792	2.16862	1.69446	0.929312	-1.25997	-0.984477	-0.0889826	-0.301798	0.129513	-0.676404	-1.68074
ENSG00000198794	SCAMP5	SCAMP5	192683	-1.22419	0.228816	32.3336	5.17234e-05	0.00504253	-0.756117	-0.686543	-0.709504	-0.46256	-0.180947	-1.22427	0.40264	0.517674	0.537789	0.683306	0.693092	0.890932	0.53277	0.860948
ENSG00000166341	DCHS1	DCHS1	8642	0.958571	7.13224	32.0947	5.37102e-05	0.00517952	7.19389	7.0192	7.76297	7.13439	7.57654	7.82279	8.03274	6.60704	6.25195	6.03911	5.92953	6.83332	7.15821	6.55073
ENSG00000117298	ECE1	ECE1	1889	0.51313	8.62304	32.0825	5.38141e-05	0.00517952	8.3473	8.35182	8.66594	8.58211	9.06968	9.2762	9.53795	8.05554	7.99229	8.09578	8.25182	8.42463	8.42574	8.60975
ENSG00000162600	OMA1	OMA1	115209	-0.825356	2.47832	31.837	5.59514e-05	0.00523548	2.02257	1.41535	1.84224	2.45691	1.99476	2.16733	2.05121	2.88597	2.59215	2.8354	2.85903	2.55891	3.02053	2.94713
ENSG00000086289	EPDR1	EPDR1	54749	-1.45381	3.22796	31.7484	5.67471e-05	0.00523548	3.54415	3.11931	2.46252	2.74477	1.20871	-0.379989	0.628485	4.48387	4.20235	3.87665	3.92528	3.4219	2.37606	2.88689
ENSG00000141526	SLC16A3	SLC16A3	9123	0.861955	8.19654	31.7405	5.68185e-05	0.00523548	8.72983	8.86844	8.64924	8.32672	8.45546	8.24006	8.57419	7.46857	7.73017	7.43821	7.61745	7.49989	7.57874	8.35171
ENSG00000249992	TMEM158	TMEM158	25907	1.88018	5.67239	32.2076	5.69257e-05	0.00523548	5.38968	5.66563	5.01379	4.49094	7.41592	6.94007	6.99827	3.40597	3.21782	3.41267	3.52589	4.4224	5.73087	4.82579
ENSG00000185088	RPS27L	RPS27L	51065	-0.584694	6.93463	31.7232	5.69756e-05	0.00523548	6.5879	6.3676	6.54717	6.81982	6.70197	6.38505	6.86127	7.28222	7.03029	7.13459	7.032	6.93483	7.34162	7.50042
ENSG00000168778	TCTN2	TCTN2	79867	0.581804	3.9942	31.7212	5.69935e-05	0.00523548	4.46702	4.3919	4.60573	4.31865	4.18391	3.69601	3.88828	3.85705	3.59288	3.65537	3.80065	3.71191	3.64846	3.46417
ENSG00000156535	CD109	CD109	135228	0.544245	7.96014	31.6875	5.73012e-05	0.00523548	8.12094	7.93124	8.14876	8.20388	8.24119	8.48368	8.31335	7.76594	7.32563	7.52814	7.86536	7.64341	7.79227	7.56266
ENSG00000144355	DLX1	DLX1	1745	-2.35598	-0.744967	31.641	5.77276e-05	0.00523548	-1.06219	-2.40273	-2.42156	-1.84162	-2.98055	-3.19946	-2.30871	-0.830272	-0.393698	-0.12464	0.675453	0.467145	-1.16648	0.153939
ENSG00000221926	TRIM16	TRIM16	10626	-0.774195	3.65155	31.6204	5.79187e-05	0.00523548	3.14642	2.81705	3.15555	2.96119	3.74611	3.13932	3.46229	3.96806	3.98421	3.78113	3.60256	3.78509	4.29045	4.27308
ENSG00000139832	RAB20	RAB20	55647	1.84955	2.76885	31.8519	5.81031e-05	0.00523548	2.57733	2.37134	3.32823	2.65505	4.40856	4.29267	2.94186	0.978002	0.954347	1.91203	1.84841	1.62612	1.67301	0.841545
ENSG00000102996	MMP15	MMP15	4324	-1.72966	1.12684	31.5894	5.82067e-05	0.00523548	0.935516	0.0352854	-0.160393	-0.265254	-0.848265	0.0338867	-0.020488	1.84157	2.10981	1.21248	1.91005	0.890932	0.946565	2.47949
ENSG00000171497	PPID	PPID	5481	-0.5349	4.75469	31.4268	5.97434e-05	0.00534191	5.00428	4.82633	4.47769	4.62881	3.93127	4.04742	3.87952	5.31325	5.17016	4.99356	4.93894	4.82338	4.88461	4.79711
ENSG00000119326	CTNNAL1	CTNNAL1	8727	-0.550971	6.83287	31.1996	6.19697e-05	0.00550838	6.90918	6.75781	6.35936	6.56854	6.4314	6.46019	6.01511	7.05253	7.13586	7.22678	7.30703	6.84389	7.12093	6.85675
ENSG00000082014	SMARCD3	SMARCD3	6604	-0.65637	4.71782	31.1074	6.28997e-05	0.00555834	4.46579	4.45392	4.42159	4.58473	4.13445	3.76311	4.48411	4.92725	4.98332	5.06751	4.88144	4.91651	5.21215	5.04944
ENSG00000104903	LYL1	LYL1	4066	0.979245	0.487076	30.9762	6.42513e-05	0.00563383	1.18332	0.917797	0.802841	0.69517	0.943649	0.695566	0.84186	0.409436	-0.0502198	-0.446913	0.0389299	-0.22108	-0.50263	0.185062
ENSG00000106993	CDC37L1	CDC37L1	55664	-0.556231	3.98034	30.9524	6.44995e-05	0.00563383	3.87242	3.7145	3.64805	3.72838	3.72622	3.47918	3.49706	4.43914	4.2262	4.15651	4.11225	3.86515	4.41213	4.34374
ENSG00000104415	CCN4	CCN4	8840	2.52429	6.49573	31.1723	6.70042e-05	0.00581859	3.5673	2.9359	5.32133	5.2581	7.97804	8.64779	8.69686	2.46712	1.06431	3.12452	2.47146	4.05691	5.30423	4.264
ENSG00000141738	GRB7	GRB7	2886	2.53496	-0.33723	30.6548	6.77038e-05	0.00581859	-0.465667	-0.826976	-1.08956	-0.793854	1.63579	1.36568	0.450726	-2.75139	-2.33287	-1.86483	-1.39966	-2.30498	-2.28475	-2.58776
ENSG00000156515	HK1	HK1	3098	0.603342	7.79198	30.6488	6.777e-05	0.00581859	8.21048	8.18985	7.93931	7.77287	8.21585	8.06521	7.89778	7.63478	7.77112	7.40245	7.68718	7.31507	6.99975	7.38412
ENSG00000101189	MRGBP	MRGBP	55257	0.709551	4.69203	30.4229	7.03266e-05	0.00600399	4.64507	4.81161	4.83635	4.70726	5.62025	5.26491	4.96478	4.17064	4.08766	4.40494	4.37384	4.28943	4.33836	4.20828
ENSG00000198246	SLC29A3	SLC29A3	55315	-1.0067	2.16944	30.3825	7.07953e-05	0.00601004	1.5972	1.33524	1.84224	1.8972	1.25881	0.856796	1.9461	2.53567	2.80246	2.73453	2.60324	2.68191	2.14086	2.52277
ENSG00000196083	IL1RAP	IL1RAP	3556	0.660446	3.52556	30.3463	7.12179e-05	0.00601215	3.20956	3.89858	3.73041	3.85254	3.61041	4.2958	3.98941	2.78562	3.04529	2.98091	3.05251	3.2134	3.4955	3.28184
ENSG00000042493	CAPG	CAPG	822	0.533067	5.41372	30.2665	7.21609e-05	0.00604369	5.55915	5.37039	5.89274	5.73107	5.82429	5.40334	5.72799	5.27521	5.05833	5.08323	5.16985	4.93023	5.15411	5.15833
ENSG00000247095	MIR210HG	MIR210HG	100506211	2.21523	2.99841	30.6896	7.23914e-05	0.00604369	3.53244	3.4282	4.47402	4.12119	3.65552	2.85532	3.33677	0.45371	0.162531	2.22697	2.3544	2.15393	0.916271	0.514019
ENSG00000114054	PCCB	PCCB	5096	-0.565726	4.68742	30.2104	7.28323e-05	0.00604708	4.65158	4.51519	4.30032	4.57446	4.15112	4.1871	4.15095	4.99061	4.85787	4.92981	5.04233	4.62303	4.94307	5.16224
ENSG00000049130	KITLG	KITLG	4254	-0.773228	5.86664	30.1753	7.32553e-05	0.00604897	6.3554	5.986	5.55048	5.58401	4.65177	4.4456	4.01162	6.54573	6.54377	6.48553	6.4973	6.15671	5.48989	4.94422
ENSG00000136295	TTYH3	TTYH3	80727	0.467508	8.37534	30.1232	7.38898e-05	0.0060682	8.79249	8.50236	8.65392	8.32959	8.71313	8.55151	8.52783	8.20912	8.12046	8.03294	8.1659	8.0912	8.02512	8.21879
ENSG00000155189	AGPAT5	AGPAT5	55326	0.883424	4.35073	30.0397	7.49189e-05	0.00611946	4.74284	5.10163	4.41203	4.23149	4.86388	5.14944	4.19749	4.02235	4.20034	3.69682	3.88939	3.57894	3.85622	3.66241
ENSG00000235437	LINC01278	LINC01278	92249	-0.824843	3.88997	29.8201	7.77042e-05	0.00631284	3.50633	3.18934	3.85988	3.74679	2.82971	2.94574	3.52259	4.20828	4.30672	4.27071	4.30668	4.24423	4.01653	4.34546
ENSG00000143575	HAX1	HAX1	10456	-0.567652	6.05428	29.6728	7.96387e-05	0.0064354	5.6584	6.00554	5.87822	6.01731	5.33735	5.41993	5.62042	6.43759	6.63235	6.41044	6.25645	6.11475	6.03746	6.27101
ENSG00000280798	LINC00294	LINC00294	283267	0.527909	4.30325	29.4887	8.21351e-05	0.00660183	4.26244	4.72466	4.64382	4.66554	4.55359	4.61925	4.25617	3.90368	4.01877	3.91228	4.02267	4.22615	4.05701	3.94519
ENSG00000197747	S100A10	S100A10	6281	1.04576	7.64939	29.4345	8.28866e-05	0.00662698	7.34465	7.43748	8.30938	8.09362	8.69006	8.11045	8.21422	6.5006	5.75041	7.19753	7.18202	7.17601	7.22056	7.39206
ENSG00000187325	TAF9B	TAF9B	51616	-1.17678	3.83909	29.3954	8.34334e-05	0.00663559	4.07008	3.9746	2.47727	3.21028	2.32376	2.49591	2.46818	4.60291	4.23994	4.18955	4.30238	3.96058	4.3554	4.29286
ENSG00000159399	HK2	HK2	3099	1.14668	6.04549	29.6346	8.48065e-05	0.00670948	6.58251	6.9992	6.43735	6.4857	5.8475	6.29606	6.61482	4.8935	4.98216	4.95244	5.36128	5.12059	5.65321	6.1706
ENSG00000134013	LOXL2	LOXL2	4017	0.952423	10.7336	29.1489	8.69794e-05	0.00678943	10.7058	10.9749	11.666	11.2728	10.8319	11.0675	11.2007	10.074	10.5286	9.81536	10.2247	9.96538	9.85276	10.5807
ENSG00000163909	HEYL	HEYL	26508	1.54044	0.000744356	29.1445	8.70448e-05	0.00678943	0.302719	0.152127	0.628781	0.555992	0.881054	0.597541	0.352895	0.054398	-0.25514	-0.692345	-1.06718	-1.27879	-1.80937	-1.57267
ENSG00000172939	OXSR1	OXSR1	9943	0.475038	6.58301	29.1221	8.73759e-05	0.00678943	7.01355	7.14496	6.7747	6.69654	6.56215	6.77918	6.44901	6.48902	6.65267	6.17364	6.42095	6.13803	6.0795	6.32571
ENSG00000076716	GPC4	GPC4	2239	-2.5579	4.03016	29.4806	8.82043e-05	0.00678943	3.62579	3.3158	2.52064	2.20069	0.864971	0.637554	1.34006	4.29753	5.01105	4.48549	4.11389	4.34447	4.23477	5.89456
ENSG00000059804	SLC2A3	SLC2A3	6515	0.796825	6.46257	29.0324	8.87152e-05	0.00678943	6.31768	6.44073	7.19378	6.96051	6.48072	6.68417	7.33113	5.60096	5.85101	6.05762	6.05078	6.22961	6.22215	5.78456
ENSG00000141012	GALNS	GALNS	2588	0.445161	5.07335	29.0301	8.87503e-05	0.00678943	4.98551	5.0907	5.52497	5.2613	5.3719	5.27445	5.41382	4.73659	4.8515	4.84248	4.75384	4.89379	4.75688	4.93166
ENSG00000123095	BHLHE41	BHLHE41	79365	0.941102	2.42795	28.9732	8.96122e-05	0.00678943	3.31451	3.19843	3.24015	2.29125	2.67688	2.14668	2.10479	2.17483	2.536	2.24104	1.84841	1.99218	0.702143	1.36086
ENSG00000173120	KDM2A	KDM2A	22992	0.518097	7.21942	28.9603	8.98095e-05	0.00678943	7.24681	7.17202	7.50716	7.24514	7.63949	7.83037	7.49614	6.83231	6.92946	6.88432	6.97929	7.09088	6.94313	6.77569
ENSG00000196154	S100A4	S100A4	6275	1.2692	9.11415	28.9569	8.98607e-05	0.00678943	9.17333	9.55219	8.87952	8.87757	10.4237	9.93951	9.86554	8.74179	8.10124	8.2044	8.06017	7.76562	8.41622	8.55683
ENSG00000187266	EPOR	EPOR	2057	1.32409	2.49426	28.7542	9.30215e-05	0.00696734	2.63104	2.91401	2.54885	2.16692	3.83342	3.42876	2.94606	1.64556	1.8785	1.15415	1.41035	1.16846	2.27821	1.69944
ENSG00000118564	FBXL5	FBXL5	26234	0.487186	6.15921	28.7199	9.35687e-05	0.00696734	6.42799	6.25888	6.37175	6.39817	6.66906	6.41809	6.05794	5.96828	5.81999	5.87277	5.84626	5.79114	6.09986	5.84792
ENSG00000114023	FAM162A	FAM162A	26355	1.03744	4.76487	28.7071	9.3774e-05	0.00696734	4.51899	4.57223	5.71511	5.14296	5.66215	4.93037	5.39781	3.88157	3.35035	4.37333	3.84669	4.35004	4.55047	4.24012
ENSG00000111341	MGP	MGP	4256	-1.84958	3.99934	29.0946	9.40598e-05	0.00696734	2.26267	1.84372	3.64479	2.37053	2.60607	2.27906	3.75579	3.72103	4.38827	5.39792	4.1253	3.72913	5.0826	5.02169
ENSG00000183044	ABAT	ABAT	18	-1.25544	2.7766	28.5781	9.58708e-05	0.00706685	2.15679	1.80855	0.893621	1.35332	2.18166	2.41189	2.85071	3.00605	3.32848	2.86752	3.21395	2.77881	3.30988	3.90836
ENSG00000073756	PTGS2	PTGS2	5743	2.7496	7.92513	28.8497	9.80057e-05	0.0071358	7.63707	9.373	7.78129	7.01752	8.51714	9.73955	8.99491	6.19427	7.17546	6.11321	5.68977	5.97379	4.25306	5.29209
ENSG00000188385	JAKMIP3	JAKMIP3	282973	-1.24642	-0.381233	28.4238	9.84499e-05	0.0071358	-0.901054	-1.71611	-1.4876	-0.741608	-0.958425	-0.904014	-1.08724	-0.499619	-0.546992	0.598369	0.220177	0.292825	0.0651941	0.0896023
ENSG00000133874	RNF122	RNF122	79845	1.24889	2.21185	28.4171	9.85629e-05	0.0071358	2.20481	2.34703	3.5292	2.35262	3.0269	2.55978	2.384	1.24059	1.33684	1.52015	1.72524	1.51138	0.821373	1.86234
ENSG00000147526	TACC1	TACC1	6867	0.51484	7.95699	28.4093	9.86951e-05	0.0071358	7.90153	7.91703	7.89072	8.02636	8.55749	8.58403	8.39694	7.61344	7.60138	7.49933	7.54158	7.66128	7.82053	7.75819
ENSG00000041982	TNC	TNC	3371	2.14261	11.4562	28.7318	9.99737e-05	0.00719382	11.3771	13.1421	11.7712	10.7423	12.4103	12.6162	11.294	10.8004	10.8497	10.3814	10.311	10.0708	9.04821	8.48351
ENSG00000128928	IVD	IVD	3712	-0.59629	5.69017	28.2209	0.000101962	0.00730215	5.4407	5.38141	5.27459	5.51187	4.99065	5.10017	5.73104	5.79574	5.89135	5.85342	5.86729	5.91356	6.01083	6.29127
ENSG00000161653	NAGS	NAGS	162417	1.05776	0.977702	28.0045	0.000105866	0.00750999	1.44558	1.23283	1.6473	1.17454	1.92666	1.18847	0.786725	0.851335	0.486037	0.620077	0.424056	0.353302	0.246582	-0.417623
ENSG00000116685	KIAA2013	KIAA2013	90231	0.490128	5.58712	27.9883	0.000106165	0.00750999	5.87837	5.75148	5.75273	5.57888	5.93339	5.81236	5.95751	5.39571	5.36181	5.15562	5.15401	5.2897	5.15005	5.64533
ENSG00000116141	MARK1	MARK1	4139	-2.60995	0.127896	27.978	0.000106355	0.00750999	-0.624421	-0.0482208	-0.849752	-2.21628	-2.98055	-3.19946	-4.47301	1.32644	1.92782	1.18361	0.402775	1.15153	-1.04229	-3.08537
ENSG00000116285	ERRFI1	ERRFI1	54206	0.892493	6.86026	27.8752	0.00010828	0.0076103	5.95714	6.68937	7.20684	7.19009	7.62166	7.33229	8.00885	5.42519	5.5919	5.96259	5.49864	6.43201	7.32838	6.72728
ENSG00000139364	TMEM132B	TMEM132B	114795	-1.4078	1.87645	27.6954	0.000111742	0.00779626	0.785704	2.16435	1.05966	1.03174	0.367888	-0.0913271	0.748763	2.41209	3.09364	2.23402	1.83258	2.65213	2.21117	2.07665
ENSG00000136383	ALPK3	ALPK3	57538	1.86697	-0.361228	27.6845	0.000111957	0.00779626	0.73755	0.189062	1.03992	-0.595348	0.390535	0.306304	-1.77869	-1.12361	-1.40535	-1.44864	-1.19114	-0.880301	-2.28475	-2.39133
ENSG00000152219	ARL14EP	ARL14EP	120534	-0.539214	4.27917	27.5392	0.000114853	0.00796121	4.12102	3.67273	4.07397	4.18331	3.89411	3.90919	3.98738	4.6429	4.28417	4.54911	4.48053	4.32573	4.77493	4.53857
ENSG00000115548	KDM3A	KDM3A	55818	0.794302	5.48748	27.2277	0.000121357	0.00837363	5.69406	5.48714	5.98724	5.90144	5.95539	6.05004	5.64129	4.78829	5.03488	5.36936	5.26874	5.35678	4.74292	4.45804
ENSG00000172071	EIF2AK3	EIF2AK3	9451	0.423199	4.54843	27.1606	0.000122812	0.00843554	4.45466	4.58441	4.66492	4.69665	4.87997	5.07307	4.85738	4.22434	4.24189	4.11889	4.10403	4.38487	4.59657	4.39289
ENSG00000101040	ZMYND8	ZMYND8	23613	0.55212	5.33814	27.0606	0.00012502	0.0085483	5.61741	5.54972	5.45961	5.18659	5.87887	5.88844	5.42364	4.93508	5.07813	4.91122	5.15003	4.98142	5.02697	5.12059
ENSG00000198885	ITPRIPL1	ITPRIPL1	150771	1.20185	1.80838	26.8852	0.000128998	0.00878057	2.51204	1.9005	2.32248	1.9458	2.67688	2.55456	1.80525	1.10836	0.835312	1.15415	1.04866	0.717732	1.88338	0.438541
ENSG00000116337	AMPD2	AMPD2	271	0.565108	6.55665	26.8434	0.000129968	0.00880696	6.79691	6.43641	6.6012	6.38795	7.20832	7.15217	6.97045	6.16128	6.09617	6.08909	6.18578	6.26693	6.25543	6.48269
ENSG00000171311	EXOSC1	EXOSC1	51013	-0.495185	4.25161	26.6958	0.000133458	0.00900307	4.23957	4.25926	3.88776	3.90059	3.91183	3.60812	3.94604	4.45284	4.57479	4.55898	4.40227	4.26011	4.5256	4.56099
ENSG00000156049	GNA14	GNA14	9630	3.73642	5.02895	26.9927	0.000134937	0.00906237	-0.503748	2.84625	1.7841	1.77699	7.31373	7.53242	6.24682	-1.25997	-0.913255	-0.746871	-1.55756	1.62612	2.92106	3.22682
ENSG00000137404	NRM	NRM	11270	0.829464	3.46181	26.5944	0.00013592	0.00908651	4.14275	4.38197	3.92321	3.56427	3.75922	3.35567	3.26462	3.15426	3.09364	2.57141	3.1955	2.49994	2.95126	3.2417
ENSG00000079432	CIC	CIC	23152	0.461575	6.58197	26.5708	0.000136499	0.00908651	6.73694	6.84392	6.8994	6.48501	6.93213	6.8205	6.80804	6.11851	6.37931	6.29457	6.42591	6.5686	6.29864	6.18414
ENSG00000142583	SLC2A5	SLC2A5	6518	2.37895	1.81814	26.8962	0.000137255	0.00909674	1.58818	1.49125	3.37625	2.78094	2.23269	1.13356	3.5338	0.217355	-0.659056	0.820881	0.381175	0.870385	-0.462271	-1.0536
ENSG00000139370	SLC15A4	SLC15A4	121260	0.42163	4.3949	26.4552	0.00013938	0.00918964	4.09895	4.65376	4.56142	4.49911	4.71032	4.71353	4.86849	3.92743	4.05251	4.15465	4.17322	4.21193	4.20532	4.30353
ENSG00000109680	TBC1D19	TBC1D19	55296	-0.840109	3.72984	26.4354	0.000139882	0.00918964	3.39691	3.12884	3.6578	3.69797	2.98287	2.60084	2.87294	4.26684	4.55609	3.78834	3.83482	3.92366	3.88583	4.23083
ENSG00000181458	TMEM45A	TMEM45A	55076	0.971476	6.07497	26.47	0.000140481	0.00918964	6.01636	5.74684	7.11284	6.73997	6.68975	6.36471	6.26291	5.37427	5.26916	5.75139	5.55338	5.78772	5.49822	5.18359
ENSG00000132394	EEFSEC	EEFSEC	60678	0.453429	3.78828	26.3846	0.000141176	0.00919531	4.39899	4.28507	4.0221	3.76496	3.84371	3.85082	3.57506	3.86936	3.62015	3.48839	3.61649	3.40414	3.31279	3.50791
ENSG00000118496	FBXO30	FBXO30	84085	-0.50121	5.2224	26.3581	0.000141856	0.00919997	5.07704	4.95789	4.74482	5.16366	4.91847	4.91519	4.68215	5.73929	5.48721	5.56391	5.64459	5.36874	5.35098	4.96902
ENSG00000119899	SLC17A5	SLC17A5	26503	0.702799	5.52009	26.2335	0.000145107	0.00935654	5.22772	5.30249	5.36759	5.49971	6.27207	6.38211	6.37423	4.81293	4.48537	4.25518	4.66836	5.22239	5.67825	5.6928
ENSG00000198860	TSEN15	TSEN15	116461	-0.608386	4.54459	26.2183	0.000145509	0.00935654	4.84296	4.79073	3.96829	4.45921	3.66019	3.58016	3.42366	5.08335	5.01676	5.01625	4.9573	4.53112	4.52309	4.42909
ENSG00000180346	TIGD2	TIGD2	166815	-0.944977	3.61599	26.1673	0.000146866	0.009396	3.68412	3.0657	3.57106	3.53014	2.00947	2.14668	2.50849	4.18549	4.19632	4.25692	4.06562	3.83895	3.84822	3.55334
ENSG00000138735	PDE5A	PDE5A	8654	-0.862784	7.07142	26.1487	0.000147366	0.009396	6.60896	5.99319	6.40685	6.80563	6.39441	6.66856	6.99143	7.25414	7.07778	6.81777	6.92434	7.27264	8.04177	8.08545
ENSG00000008394	MGST1	MGST1	4257	-0.824036	6.76893	26.0931	0.00014887	0.00945199	6.48713	6.42388	6.02664	6.25965	6.20617	6.04121	6.56688	7.05881	7.06433	6.81748	6.97118	6.58643	7.1985	7.82347
ENSG00000154760	SLFN13	SLFN13	146857	1.83493	0.0681731	26.0357	0.00015044	0.00951173	0.257902	0.704772	-0.0295051	0.906372	0.57979	1.60648	0.134757	-2.24746	-0.659056	-0.58911	-0.748724	-0.625614	-1.80937	-1.68074
ENSG00000158859	ADAMTS4	ADAMTS4	9507	1.07172	3.30791	25.8644	0.000155242	0.00976575	3.90185	4.9619	3.69613	3.30026	3.04842	3.38241	2.78658	2.63994	3.21782	2.4494	2.81137	2.69366	2.32509	2.2559
ENSG00000244165	P2RY11	P2RY11	5032	1.14552	0.978106	25.8466	0.000155751	0.00976575	0.935516	0.360758	1.09834	0.985996	2.16205	2.11159	1.70967	-0.230797	0.347903	0.28169	0.314363	0.261608	0.246582	0.215528
ENSG00000112294	ALDH5A1	ALDH5A1	7915	-1.78308	1.48393	25.8043	0.000156969	0.0097777	0.847508	-0.136859	0.628781	1.06145	-0.848265	-0.340586	0.220469	1.96142	1.44921	1.52015	1.5716	1.98264	2.35927	3.13018
ENSG00000151012	SLC7A11	SLC7A11	23657	-1.71261	6.85188	26.1343	0.000157238	0.0097777	5.23207	5.81045	5.76631	6.78407	4.17415	5.05472	6.11967	7.31353	7.97318	6.89158	7.18358	7.1986	7.30135	8.01643
ENSG00000173077	DELEC1	DELEC1	50514	2.14652	0.2254	25.7514	0.000158505	0.0097777	0.0632628	1.0839	0.128368	-0.420881	1.94972	1.43544	0.628485	-0.632168	-0.546992	-0.80354	-1.39966	-1.37363	-1.61987	-2.06411
ENSG00000135766	EGLN1	EGLN1	54583	0.681729	3.42565	25.7506	0.000158529	0.0097777	3.74628	3.49977	3.96043	3.92504	3.66251	3.82939	3.31095	2.92973	3.04529	3.21645	3.23517	3.31572	2.94752	2.55886
ENSG00000143353	LYPLAL1	LYPLAL1	127018	-0.806232	2.21098	25.6893	0.000160331	0.00984864	2.31829	1.94437	1.85359	1.82108	1.23398	1.09097	1.61789	2.96074	2.6926	2.49122	2.35993	2.08427	2.67641	2.49199
ENSG00000142657	PGD	PGD	5226	-0.74962	7.18259	25.5638	0.000164097	0.0100078	7.04067	6.51261	6.41836	6.57435	6.89202	6.68864	7.10142	7.51093	7.43501	7.20293	7.30542	7.09753	7.64663	8.0897
ENSG00000179361	ARID3B	ARID3B	10620	0.806497	1.09297	25.5424	0.00016475	0.0100078	1.13457	1.36782	1.32729	0.970419	1.71867	1.85581	1.55328	0.53838	0.227005	0.782894	0.381175	0.91119	0.702143	0.697887
ENSG00000133687	TMTC1	TMTC1	83857	-1.45175	5.4059	25.8709	0.000164908	0.0100078	3.80976	3.79457	3.63495	4.30629	3.96184	4.5264	5.96839	4.90151	4.84124	4.37173	4.73054	6.29129	7.15963	6.71534
ENSG00000213672	NCKIPSD	NCKIPSD	51517	0.488875	4.64966	25.451	0.000167568	0.0100824	4.69215	4.57746	5.13037	4.84389	5.10804	4.75731	4.9523	4.17561	4.17401	4.5191	4.45749	4.46242	4.36805	4.44203
ENSG00000153930	ANKFN1	ANKFN1	162282	2.6951	1.84948	25.7811	0.00016762	0.0100824	-1.5276	-1.06714	0.0904897	0.176125	2.66299	4.33587	4.14548	-2.56317	-2.33287	-1.99078	-0.410618	-1.47514	-1.23282	-0.161273
ENSG00000143369	ECM1	ECM1	1893	0.639612	7.48425	25.4326	0.00016814	0.0100824	7.09045	7.23767	8.05061	7.64011	8.17964	7.8662	8.11932	6.7076	6.81942	7.19798	7.14805	7.32052	7.09348	7.23896
ENSG00000185238	PRMT3	PRMT3	10196	-0.573317	3.40824	25.3365	0.000171175	0.0101887	3.7093	3.54321	3.01602	3.23331	2.66299	2.53351	2.4327	4.05685	3.82669	3.62349	3.60256	3.45678	3.65993	3.31388
ENSG00000138777	PPA2	PPA2	27068	-0.561267	4.45401	25.3339	0.000171261	0.0101887	4.57715	4.34358	3.96829	4.28913	3.98992	3.80544	3.8685	4.90948	4.625	4.63024	4.63795	4.44863	4.83183	4.82084
ENSG00000116991	SIPA1L2	SIPA1L2	57568	-1.56573	3.43839	25.5726	0.000174115	0.0103021	2.02257	2.34703	2.66293	2.65991	1.5876	1.54469	3.36527	3.14417	3.36833	3.35882	3.53325	4.64285	5.0402	3.89195
ENSG00000173156	RHOD	RHOD	29984	-0.55474	4.26252	25.2325	0.000174531	0.0103021	3.83477	3.60943	4.1927	4.08005	3.95616	3.75631	4.19573	4.54013	4.57788	4.76787	4.35734	4.44342	4.37224	4.48017
ENSG00000154721	JAM2	JAM2	58494	3.27376	3.41459	25.51	0.00017612	0.0103555	2.67005	4.5792	4.01453	2.74934	4.9888	4.96125	3.9544	2.27693	2.50383	1.63122	0.710518	0.467145	-1.71151	-0.241766
ENSG00000113657	DPYSL3	DPYSL3	1809	1.25785	8.99277	25.2312	0.000177566	0.0104	8.25276	8.17856	8.83332	8.76174	10.3498	10.7441	9.64795	7.62346	7.17137	7.84295	7.8518	8.32764	8.64553	8.23399
ENSG00000165118	C9orf64	C9orf64	84267	0.405352	4.28834	25.0311	0.000181242	0.0105491	4.72854	4.8027	4.56142	4.54584	4.20482	4.1426	4.06087	4.3246	4.35078	4.19499	4.21044	3.73766	4.02365	3.64573
ENSG00000155961	RAB39B	RAB39B	116442	-2.62307	-0.35162	25.0233	0.000181509	0.0105491	-2.3515	-4.47301	-2.03917	-0.904387	-2.98055	-1.95569	-1.57239	0.386779	-0.128731	1.04605	0.826938	0.849542	-0.38479	-0.788824
ENSG00000124508	BTN2A2	BTN2A2	10385	0.463543	3.60966	24.9938	0.000182518	0.0105672	3.40977	3.47007	3.65455	3.74907	4.10736	4.15988	4.16543	3.1509	3.16532	3.22001	3.45787	3.17202	3.58247	3.44822
ENSG00000112941	TENT4A	TENT4A	11044	0.554137	5.03914	24.9312	0.000184681	0.0106516	5.30203	5.69963	5.01505	5.00164	5.41879	5.39534	5.0325	4.61636	4.86295	4.76422	4.66836	4.79232	4.80727	4.64453
ENSG00000159423	ALDH4A1	ALDH4A1	8659	-0.748175	4.30784	24.8643	0.000187026	0.0107169	4.58851	4.2872	3.53626	3.81597	3.41162	3.41731	3.5669	4.85893	5.09658	4.53204	4.8385	4.17052	4.05179	4.65846
ENSG00000269821	KCNQ1OT1	KCNQ1OT1	10984	1.04635	3.00067	24.8585	0.000187231	0.0107169	2.86195	3.39697	3.28696	3.59761	3.66251	3.85931	3.17084	1.96906	1.30732	2.65264	2.53641	2.92544	2.5734	2.05996
ENSG00000062524	LTK	LTK	4058	2.13038	0.551361	24.7857	0.000189825	0.0107893	0.324616	1.36782	0.99961	0.42498	1.94208	1.41256	1.42676	0.0253548	-0.346018	-0.80354	-0.701867	-0.359831	-2.43287	-2.21846
ENSG00000121957	GPSM2	GPSM2	29899	1.60818	5.39281	25.0831	0.000190528	0.0107893	5.83612	6.38212	5.06229	4.87036	6.75229	6.57701	5.06858	4.67598	4.48537	4.40181	4.87855	4.34447	4.09638	3.60891
ENSG00000167536	DHRS13	DHRS13	147015	1.1646	1.46649	24.7631	0.000190639	0.0107893	1.85214	1.59122	1.67315	1.24096	2.64427	2.30414	1.74867	0.800812	0.612094	0.839506	1.15431	1.06376	0.222025	0.464142
ENSG00000171566	PLRG1	PLRG1	5356	-0.37942	5.8197	24.7392	0.000191504	0.0107978	5.93641	5.84485	5.50711	5.73569	5.23704	5.44481	5.37696	6.27822	6.13921	6.03204	6.02794	5.83422	5.79731	5.88215
ENSG00000163931	TKT	TKT	7086	-0.749785	8.48319	24.6694	0.000194053	0.0109009	8.08981	7.2481	7.78815	7.94489	8.64081	8.26303	8.25351	8.71738	8.31666	8.62098	8.61236	8.73507	9.25762	9.08559
ENSG00000167535	CACNB3	CACNB3	784	0.55816	5.35188	24.5603	0.000198118	0.011088	5.09864	5.02837	5.4531	5.30853	6.1517	5.97101	6.02755	4.70374	4.64578	5.09974	4.9862	5.11186	5.23611	5.04308
ENSG00000134198	TSPAN2	TSPAN2	10100	1.17306	3.60929	24.5288	0.00019931	0.0111041	3.68623	4.02909	4.1542	4.60504	3.52854	3.85719	4.11409	3.68201	3.49482	3.08994	3.116	2.68191	1.84369	2.29209
ENSG00000100285	NEFH	NEFH	4744	0.877035	1.63743	24.5139	0.000199876	0.0111041	2.46352	2.61474	2.01395	1.59596	1.64523	1.52349	1.19232	2.27693	1.47598	1.18361	1.43152	0.520865	0.666186	-0.0483755
ENSG00000130881	LRP3	LRP3	4037	-1.01847	3.73242	24.4079	0.000203959	0.0112895	3.79022	3.23862	3.46404	3.46216	2.49028	2.07564	2.86409	3.89768	3.95358	4.16945	4.12855	4.40643	4.11651	4.264
ENSG00000131094	C1QL1	C1QL1	10882	1.78084	0.120331	24.2747	0.000209226	0.0115388	-0.192564	-0.136859	0.755215	0.447658	1.31908	1.70392	0.247945	-0.830272	-1.40535	-1.12602	-0.448795	-1.1898	-0.723327	-2.21846
ENSG00000087086	FTL	FTL	2512	-0.90253	10.8538	24.2335	0.000210887	0.0115881	10.1611	9.78101	10.7012	10.3822	10.4032	9.74615	10.8912	11.1356	11.2061	11.0518	10.829	10.9971	11.416	11.7489
ENSG00000170871	KIAA0232	KIAA0232	9778	-0.472839	5.55618	24.192	0.000212574	0.0116273	5.44633	5.49822	5.32847	5.5319	4.93011	5.04359	5.18598	5.66297	5.91967	5.75077	5.72289	5.93906	5.81127	5.59263
ENSG00000103507	BCKDK	BCKDK	10295	0.466254	5.63362	24.1689	0.000213519	0.0116273	5.67341	5.74452	6.1549	5.87397	5.89331	5.66588	5.88608	5.11816	5.17221	5.52561	5.42336	5.38331	5.38387	5.58244
ENSG00000101187	SLCO4A1	SLCO4A1	28231	4.91094	4.61172	24.4415	0.000214795	0.0116273	1.07122	2.69397	-1.2749	-1.54447	6.93454	7.22661	5.72677	-1.87471	-1.73314	-2.2814	-1.83246	-0.568396	1.57944	1.55205
ENSG00000008300	CELSR3	CELSR3	1951	0.661975	2.41913	24.1239	0.000215376	0.0116273	1.82166	2.18278	2.60366	2.3999	2.97914	3.24671	3.38397	1.38477	1.89843	1.33567	1.78403	2.17921	2.31351	2.54093
ENSG00000018869	ZNF582	ZNF582	147948	-1.02467	0.71373	24.1222	0.000215449	0.0116273	-0.392393	-0.826976	-0.254752	0.203033	0.198549	0.695566	1.13461	1.14931	0.991939	0.876049	0.602659	1.11706	1.26775	1.33334
ENSG00000164591	MYOZ3	MYOZ3	91977	1.77127	0.895887	24.0064	0.000220314	0.0117583	1.42546	0.826978	1.31091	0.378525	2.46382	2.18768	0.669702	0.340368	-0.0889412	0.0771736	-0.301798	-1.10598	-0.347556	-0.417623
ENSG00000107833	NPM3	NPM3	10360	-0.638555	3.86638	24.0062	0.000220323	0.0117583	3.80002	3.89579	3.16924	3.39665	3.24763	3.37059	3.54492	4.24496	4.12198	3.99767	4.02092	3.88064	4.34122	4.37444
ENSG00000132199	ENOSF1	ENOSF1	55556	0.63463	4.19249	24.0001	0.000220581	0.0117583	4.10212	4.05932	4.12639	4.23801	5.08393	4.9434	4.55319	3.45581	3.41405	3.707	4.08245	3.80146	4.03603	3.96326
ENSG00000116212	LRRC42	LRRC42	115353	0.551164	5.68844	23.9906	0.000220988	0.0117583	5.54639	5.66153	5.71589	5.69302	6.36541	6.33041	6.15093	5.29664	5.37432	5.47066	5.2547	5.33352	5.47047	5.26139
ENSG00000175265	GOLGA8A	GOLGA8A	23015	1.42683	2.37886	23.9572	0.00022242	0.0117929	2.13217	2.79326	2.60366	2.82057	3.6367	3.21731	2.80057	1.48417	1.29233	2.13195	1.62771	1.90396	0.976237	0.274596
ENSG00000186918	ZNF395	ZNF395	55893	1.59677	6.12505	24.1766	0.000225835	0.0118905	6.59354	6.04259	7.60717	7.09521	6.80408	6.07074	5.82411	4.99623	4.50012	5.84019	5.60205	5.5629	4.65851	3.8513
ENSG00000154027	AK5	AK5	26289	-0.690228	4.83971	23.8724	0.000226101	0.0118905	4.2178	3.68894	4.00438	4.05811	4.79658	4.66957	5.41609	4.6548	4.36159	4.8274	5.18784	4.94627	5.42076	5.81845
ENSG00000124299	PEPD	PEPD	5184	-0.373966	5.22303	23.8606	0.00022662	0.0118905	5.34083	5.25756	5.0201	4.94299	4.85067	4.67078	4.90022	5.5413	5.40773	5.59644	5.44825	5.32599	5.18064	5.29566
ENSG00000105556	MIER2	MIER2	54531	0.39997	4.49147	23.7873	0.000229867	0.0119778	4.57373	4.36794	4.6536	4.45781	4.84555	4.96911	4.85627	4.17064	4.20034	4.2183	4.10238	4.24423	4.45886	4.40119
ENSG00000086189	DIMT1	DIMT1	27292	-0.487521	4.5711	23.7872	0.00022987	0.0119778	4.46456	4.57223	4.10992	4.41242	4.25041	4.32213	3.88391	4.87225	4.9128	4.64752	4.75278	4.58097	4.85097	4.92245
ENSG00000165029	ABCA1	ABCA1	19	-0.874736	5.45922	23.7141	0.000233162	0.0120235	4.8618	4.93225	5.51607	5.50512	4.58951	4.11629	4.60855	5.76478	6.20671	5.59233	5.86874	5.7333	5.83727	5.75634
ENSG00000115866	DARS1	DARS1	1615	0.560804	6.5054	23.7019	0.000233719	0.0120235	6.94915	6.58498	7.06938	7.04241	6.64865	6.50008	6.29289	6.30264	6.0066	6.37816	6.48817	6.05398	6.15685	5.97634
ENSG00000166557	TMED3	TMED3	23423	0.41901	7.00976	23.6923	0.000234156	0.0120235	6.83651	6.88143	7.12898	7.02719	7.48035	7.46122	7.5823	6.72407	6.71476	6.59953	6.64196	6.7014	6.80088	7.04399
ENSG00000177453	NIM1K	NIM1K	167359	1.37592	0.200379	23.6197	0.000237494	0.0120235	0.832303	0.571249	0.730799	-0.0917149	1.30722	0.617686	0.586056	-0.586618	-0.659056	0.168395	-0.136898	-1.02677	-1.4524	-0.982715
ENSG00000146242	TPBG	TPBG	7162	0.706511	7.6361	23.6138	0.000237768	0.0120235	7.09603	7.45322	7.57902	7.39396	8.55013	8.55094	8.5603	6.8647	7.07258	7.03079	6.95139	7.32596	7.30299	7.34072
ENSG00000165644	COMTD1	COMTD1	118881	0.917367	1.44951	23.613	0.000237805	0.0120235	1.34204	1.54922	2.07341	1.67497	2.12876	1.65602	2.22026	1.29027	0.562985	1.04605	1.07581	0.931168	0.512662	0.821878
ENSG00000257732	NA	ENSG00000257732	NA	-1.55117	0.461852	23.6028	0.000238278	0.0120235	0.877445	-0.982567	-0.40898	0.176125	-1.50929	-2.36612	-1.39193	1.63599	1.40809	0.946471	0.919756	0.467145	0.647865	0.631652
ENSG00000125966	MMP24	MMP24	10893	-1.65898	2.18656	23.6152	0.000238769	0.0120235	0.636132	1.17877	1.22611	1.75897	0.498725	0.0338867	1.60732	1.17599	2.75406	2.07807	2.64462	2.51325	3.17245	3.86097
ENSG00000117385	P3H1	P3H1	64175	0.480548	7.84657	23.5781	0.000239433	0.0120235	7.99325	7.84509	8.27233	8.00883	8.04626	8.22721	8.0181	7.89007	7.67419	7.42227	7.37639	7.6002	7.4965	7.59922
ENSG00000167554	ZNF610	ZNF610	162963	-1.39446	1.59577	23.524	0.000241981	0.0120235	0.302719	-0.0918593	1.31091	0.906372	-0.115664	0.22984	1.69976	1.61665	1.44921	1.75411	1.45238	2.11952	2.61643	3.01366
ENSG00000172890	NADSYN1	NADSYN1	55191	-0.486428	5.13353	23.5103	0.000242632	0.0120235	4.9595	4.80864	5.13037	5.03479	4.61738	4.49952	4.9249	5.29512	5.19051	5.44581	5.40609	5.45923	5.39696	5.28762
ENSG00000111331	OAS3	OAS3	4940	2.40494	4.83996	23.7879	0.000243228	0.0120235	2.79294	4.46901	3.23148	3.88406	5.13428	7.26424	6.90777	2.45628	1.26188	2.33592	2.51673	3.08553	2.60698	2.44776
ENSG00000150867	PIP4K2A	PIP4K2A	5305	-0.542989	5.6746	23.4784	0.00024415	0.0120235	5.89813	6.03246	5.21092	5.13774	5.10462	5.0116	4.78772	5.99287	6.16772	5.94227	5.87407	5.95073	5.77533	5.67647
ENSG00000179630	LACC1	LACC1	144811	-1.01443	2.51325	23.4521	0.000245414	0.0120235	1.62394	1.50596	2.31429	2.50635	1.38822	2.01617	1.54223	3.18085	3.11083	2.95125	2.96083	3.12943	2.89799	2.11756
ENSG00000134440	NARS1	NARS1	4677	-0.506862	7.31954	23.4513	0.000245453	0.0120235	7.22369	7.30337	6.90214	7.27616	6.50848	6.93154	6.8682	7.72193	7.87191	7.55339	7.65857	7.41488	7.19377	7.42645
ENSG00000184441	NA	ENSG00000184441	NA	1.2932	2.08175	23.4468	0.000245671	0.0120235	2.39791	2.14568	1.22611	1.80361	3.22576	3.42876	2.84623	1.2151	1.18282	0.980434	1.3449	1.34264	0.916271	1.49109
ENSG00000088340	FER1L4	FER1L4	80307	2.12134	1.89767	23.7266	0.000246109	0.0120235	1.79053	2.70676	3.57792	2.85915	2.64897	0.939149	2.288	-0.542463	-1.22203	0.723969	0.77819	1.23426	1.06176	0.185062
ENSG00000137161	CNPY3	CNPY3	10695	0.518441	5.50846	23.4223	0.000246852	0.0120235	5.55972	5.27484	5.77081	5.66063	5.9242	5.98465	5.97765	5.28443	5.18545	5.27331	5.3967	5.1927	5.01541	5.09008
ENSG00000146733	PSPH	PSPH	5723	-0.647752	4.43953	23.4113	0.000247387	0.0120235	4.21926	4.24617	3.93928	4.5796	3.62957	3.74262	3.65933	4.9612	5.06054	5.02136	4.97633	4.48625	4.17045	4.29464
ENSG00000240032	LNCSRLR	LNCSRLR	109729161	1.5827	-1.25759	23.3979	0.000248038	0.0120235	-0.80283	0.189062	-0.709504	-1.45762	-1.42779	-0.690812	-0.724824	-2.24746	-2.15801	-1.99078	-1.6435	-1.58435	-2.43287	-3.08537
ENSG00000270953	NA	ENSG00000270953	NA	-1.58969	-0.873067	23.3968	0.000248092	0.0120235	-2.2189	-3.28405	-2.21773	-1.37571	-2.26282	-1.08753	-0.779252	-2.24746	-1.22203	-0.276796	-0.569789	-0.0159067	0.610511	-0.371609
ENSG00000229847	EMX2OS	EMX2OS	196047	-1.06379	4.30626	23.4547	0.000249189	0.0120235	3.87056	3.31162	4.29824	3.60771	3.54882	3.47642	2.69971	5.14962	5.18444	4.90681	4.70468	5.09536	4.29045	3.25643
ENSG00000144369	FAM171B	FAM171B	165215	-0.815034	4.16074	23.3643	0.000249682	0.0120235	4.16112	3.49609	3.82859	4.0094	3.60073	2.95369	3.30442	4.65362	4.48701	4.77151	4.89007	4.77584	3.85422	3.88011
ENSG00000234465	PINLYP	PINLYP	390940	1.08893	0.728545	23.361	0.000249843	0.0120235	0.785704	0.826978	1.34348	0.786956	1.36554	1.65602	1.16375	0.110787	-0.0502198	0.335167	0.639515	0.0218453	-0.110788	-0.61793
ENSG00000148411	NACC2	NACC2	138151	-0.52394	6.40951	23.2992	0.0002529	0.012132	6.5124	6.33398	5.88654	6.17087	5.8948	6.02433	5.76353	6.67874	7.18639	6.50681	6.75518	6.50713	6.25921	6.54549
ENSG00000122203	KIAA1191	KIAA1191	57179	0.356188	7.09583	23.2536	0.000255183	0.0122028	6.90305	7.10505	7.42466	7.30846	7.34559	7.24918	7.49417	6.75398	6.82203	6.85114	6.87448	6.91333	6.95272	7.06689
ENSG00000245937	LINC01184	LINC01184	644873	-0.344448	3.83044	23.1787	0.000258985	0.0123159	3.76241	3.64973	3.58134	3.6572	3.62002	3.55426	3.67712	4.12174	3.98421	4.008	3.96394	4.0013	4.01653	3.85614
ENSG00000136274	NACAD	NACAD	23148	0.65059	3.71307	23.1613	0.00025988	0.0123159	3.46257	3.29053	4.27098	3.80063	4.23642	4.31752	4.42365	3.18742	2.87468	3.46159	3.116	3.48746	3.38646	3.52321
ENSG00000091428	RAPGEF4	RAPGEF4	11069	2.52233	0.481568	23.3341	0.000259995	0.0123159	-0.192564	0.225074	1.15449	0.750939	2.52139	1.75027	0.669702	-1.49222	-4.47301	-0.492772	-1.12783	-1.58435	-0.822015	-1.47214
ENSG00000119685	TTLL5	TTLL5	23093	0.377619	4.76602	23.0994	0.00026308	0.0124124	5.19763	5.07228	4.94249	4.73403	5.00998	4.91519	4.56552	4.72761	4.68934	4.63558	4.69705	4.38848	4.49902	4.35747
ENSG00000096872	IFT74	IFT74	80173	-0.606684	3.63445	23.0881	0.000263674	0.0124124	3.87242	3.55387	3.24015	3.56167	2.66299	2.74974	2.96688	4.22913	4.15549	3.77872	3.95483	3.61952	3.84017	3.6898
ENSG00000122484	RPAP2	RPAP2	79871	-0.508807	4.79287	23.0444	0.000265967	0.0124814	4.8344	4.80716	4.58204	4.69546	3.99547	4.16331	4.30113	5.20652	5.0405	4.87782	4.9573	5.03086	5.05939	4.9901
ENSG00000179918	SEPHS2	SEPHS2	22928	-0.355501	5.42932	22.9933	0.00026868	0.0125697	5.52999	5.25429	5.1104	5.31702	5.03894	5.12061	5.16181	5.7179	5.83623	5.686	5.59503	5.52314	5.41468	5.41942
ENSG00000173262	SLC2A14	SLC2A14	144195	1.23492	-0.84661	22.9706	0.000269896	0.0125845	-0.465667	-0.755051	0.270657	-0.793854	-0.560741	-0.505097	-0.157959	-2.39669	-1.61541	-1.64178	-1.47645	-1.02677	-1.16648	-1.68074
ENSG00000014914	MTMR11	MTMR11	10903	0.727879	3.88746	22.9563	0.00027066	0.0125845	3.45762	4.05433	4.19046	3.93511	4.79764	4.19214	4.56961	3.43939	3.5431	3.48543	3.47071	3.46708	3.36979	3.3244
ENSG00000171291	ZNF439	ZNF439	90594	0.614054	2.54894	22.8627	0.000275757	0.0127821	2.88055	2.81705	2.49912	2.63543	3.14814	2.96945	2.68471	2.41209	2.09261	2.24104	2.38728	2.17921	2.16683	1.97347
ENSG00000162409	PRKAA2	PRKAA2	5563	1.41459	2.06857	22.8442	0.000276775	0.01279	2.73689	2.8288	3.44164	2.93333	2.01676	0.873647	1.0277	2.53567	1.48919	1.93818	1.55241	0.849542	-0.0799263	-0.982715
ENSG00000197385	ZNF860	ZNF860	344787	0.926363	0.164131	22.8186	0.000278195	0.0128165	0.139363	0.360758	-0.0295051	0.576716	0.988876	0.95507	0.586056	-0.458011	-0.169649	-0.58911	-0.410618	-0.568396	-0.0201153	-0.565186
ENSG00000136305	CIDEB	CIDEB	27141	1.15501	0.412228	22.7397	0.000282614	0.0129159	1.33126	1.26778	1.20854	0.469986	0.539827	0.121144	0.564364	0.0828681	-0.299864	-0.0202073	0.170673	0.229701	-0.874012	-1.57267
ENSG00000159208	CIART	CIART	148523	1.16369	2.22044	22.7381	0.000282709	0.0129159	2.49283	3.0356	2.53481	2.0825	2.87859	2.42909	3.09722	0.242811	2.03074	1.75411	1.60925	1.32765	1.36067	1.75235
ENSG00000076641	PAG1	PAG1	55824	0.785912	3.25687	22.7277	0.000283297	0.0129159	2.48798	3.04066	3.18281	3.25597	3.87617	4.33131	4.37463	2.46171	2.23266	2.05435	2.01896	2.81689	3.06263	3.57993
ENSG00000226950	DANCR	DANCR	57291	-0.7105	2.67359	22.7193	0.000283771	0.0129159	2.94558	1.96581	2.20332	2.2402	2.48502	1.82148	1.79597	3.26711	3.04976	3.20931	2.95353	2.82759	2.62582	2.91964
ENSG00000147642	SYBU	SYBU	55638	-1.81084	0.274281	22.6656	0.00028684	0.0129674	-1.60827	-1.2528	-1.17925	-0.46256	-1.68757	-0.741232	0.474181	0.783571	0.612094	-0.0202073	-1.19114	1.04555	1.76937	1.36086
ENSG00000106688	SLC1A1	SLC1A1	6505	0.736332	5.07361	22.6509	0.00028769	0.0129674	4.71306	4.47463	5.21532	5.49291	5.52367	5.54617	6.19306	3.92546	3.66738	3.98099	4.1253	4.48117	5.30934	5.69348
ENSG00000142949	PTPRF	PTPRF	5792	0.879465	7.38267	22.6477	0.000287872	0.0129674	7.87893	8.15235	8.49106	7.96872	7.01509	6.80796	7.12106	6.87872	7.09407	7.01372	7.25565	7.00484	6.48433	6.15594
ENSG00000011295	TTC19	TTC19	54902	-0.411518	4.40762	22.6397	0.000288336	0.0129674	4.40028	4.13463	4.2731	4.20178	3.93705	4.03061	4.27298	4.6429	4.4903	4.69175	4.53167	4.46413	4.63893	4.71686
ENSG00000138095	LRPPRC	LRPPRC	10128	-0.385463	6.83561	22.5965	0.00029085	0.0130417	6.78438	6.71966	6.63654	6.79572	6.37644	6.57797	6.45492	7.01977	6.94182	6.97265	7.04601	6.86806	7.13559	7.1144
ENSG00000279689	NA	ENSG00000279689	NA	1.73467	-0.654594	22.5726	0.000292251	0.0130657	-0.583065	-0.44104	0.958144	0.305911	-0.321107	-1.15428	-0.157959	-2.24746	-1.50656	-0.988265	-1.93711	-1.10598	-2.28475	-1.92469
ENSG00000173511	VEGFB	VEGFB	7423	0.635483	4.88385	22.4831	0.000297565	0.0132523	4.58851	4.61357	5.39018	4.98236	5.60157	5.27683	5.53865	4.08175	4.33624	4.5799	4.54872	4.86162	4.50157	4.4111
ENSG00000162643	DNAI3	DNAI3	126820	-1.45856	1.67641	22.4667	0.000298548	0.0132523	-0.624421	-0.498611	-0.644182	0.750939	0.434789	0.986394	2.3653	0.386779	0.512145	0.386733	0.602659	1.8314	3.53591	3.56226
ENSG00000198517	MAFK	MAFK	7975	0.666375	4.82909	22.4583	0.000299055	0.0132523	4.31807	4.78169	4.81618	4.74437	5.49848	5.84744	5.55249	3.99452	4.44019	4.33938	4.36699	4.51631	4.31678	4.61198
ENSG00000105220	GPI	GPI	2821	0.812981	7.70096	22.3969	0.000302784	0.0133783	8.35538	8.09846	8.50552	8.3426	7.67538	7.33172	7.69234	6.96943	7.00236	7.24458	7.42701	7.16287	7.10737	7.58998
ENSG00000164220	F2RL2	F2RL2	2151	-0.834732	6.46546	22.3666	0.00030465	0.0134215	6.4207	6.04763	6.36334	6.26246	5.46019	5.38216	5.66314	6.66704	6.7137	6.76212	6.49006	6.73019	6.95458	7.27286
ENSG00000108846	ABCC3	ABCC3	8714	-0.752868	6.06743	22.3317	0.000306804	0.0134621	4.56225	5.15861	5.72904	5.41881	5.69209	6.12408	6.62074	5.68635	6.48071	6.30173	6.01397	6.28159	6.65915	6.65375
ENSG00000105137	SYDE1	SYDE1	85360	0.527903	6.73299	22.3229	0.000307354	0.0134621	6.7504	6.94826	6.83428	6.72902	7.20194	7.27696	6.9965	6.3864	6.57313	6.57994	6.58965	6.50879	6.12657	6.24955
ENSG00000167972	ABCA3	ABCA3	21	-0.830685	1.84381	22.2928	0.000309231	0.0135052	1.03184	1.52053	1.29435	1.20147	0.864971	1.95415	1.60732	1.93823	2.24827	1.97234	2.15882	2.26829	1.89896	2.66753
ENSG00000125375	DMAC2L	DMAC2L	27109	-0.518615	2.52428	22.2482	0.000312046	0.0135888	2.28518	2.20999	2.22969	2.59537	2.09469	2.11159	2.08968	2.78562	2.63436	2.81673	2.87457	2.76774	2.65822	2.77372
ENSG00000126822	PLEKHG3	PLEKHG3	26030	0.546691	4.0271	22.2132	0.000314268	0.0136463	4.13966	4.1581	4.45551	4.05811	4.40301	4.4735	4.20101	3.38897	3.50461	3.83317	3.95665	4.0013	3.75928	3.49244
ENSG00000137802	MAPKBP1	MAPKBP1	23005	0.520875	5.40911	22.0945	0.000321952	0.0138881	5.36017	5.43236	5.31826	5.21744	6.09594	6.07621	5.87511	4.96789	4.99494	4.81215	4.98173	5.12926	5.30642	5.37456
ENSG00000115844	DLX2	DLX2	1746	-1.53731	0.0572084	22.0895	0.00032228	0.0138881	-0.542861	-0.686543	-0.849752	-1.0879	-1.20773	-1.15428	-0.572875	0.0253548	1.36576	0.0454381	-0.200614	-0.177645	0.572164	1.51578
ENSG00000167996	FTH1	FTH1	2495	-0.898775	10.904	22.0848	0.000322593	0.0138881	9.81537	9.66413	10.8733	10.6617	10.3974	9.84668	11.0287	10.9479	11.1095	11.261	10.9822	11.351	11.518	11.5761
ENSG00000078070	MCCC1	MCCC1	56922	-0.403876	4.26701	22.0125	0.000327385	0.0140543	3.95195	3.97724	4.08606	4.19676	4.14448	3.98482	4.0056	4.38158	4.3123	4.69047	4.59285	4.27191	4.41078	4.46915
ENSG00000171720	HDAC3	HDAC3	8841	0.367853	5.562	21.9748	0.000329918	0.0140815	5.64486	5.7383	5.73443	5.59548	6.02941	5.71696	5.64904	5.3155	5.24504	5.43819	5.4463	5.27121	5.44351	5.37288
ENSG00000112715	VEGFA	VEGFA	7422	1.31779	7.36205	22.2303	0.000330161	0.0140815	6.92718	7.21659	8.52229	7.97166	8.08626	7.99643	7.89316	5.87165	6.48772	7.05539	6.83927	6.92334	6.46778	5.44375
ENSG00000169330	MINAR1	MINAR1	23251	0.953481	1.64406	21.9578	0.000331074	0.0140815	1.82166	2.40312	1.89813	1.55477	2.18814	2.35302	1.85076	0.86779	1.42192	1.15415	0.889476	1.29718	1.44797	0.33134
ENSG00000160211	G6PD	G6PD	2539	-0.65197	7.33638	21.9479	0.000331745	0.0140815	6.95968	6.56799	6.8159	6.89704	7.27165	7.05648	7.25319	7.70371	7.6283	7.26389	7.47017	7.11127	7.71779	8.15489
ENSG00000107262	BAG1	BAG1	573	0.642582	4.92415	21.9231	0.00033343	0.0141133	4.42962	4.72466	4.54576	4.64852	5.71918	5.90902	5.95907	4.07822	4.22027	4.32293	4.36699	4.54252	4.83284	4.6791
ENSG00000126803	HSPA2	HSPA2	3306	1.35235	7.81007	22.0694	0.000341011	0.0143843	7.50636	7.39982	7.73101	7.5049	8.95334	9.34021	8.84597	7.2726	6.8714	6.61819	6.61214	6.86092	6.79776	6.61106
ENSG00000069869	NEDD4	NEDD4	4734	1.05086	6.62891	22.0326	0.000341874	0.0143843	6.44621	6.56272	6.20617	6.4809	7.21369	8.29534	7.33073	5.92962	5.75657	5.62222	5.8497	5.76634	6.13482	6.13766
ENSG00000160447	PKN3	PKN3	29941	1.01673	2.25325	21.781	0.000343303	0.0143843	3.18284	3.37309	2.24701	1.96165	2.50072	2.83825	1.71952	1.60688	2.1436	1.85824	2.15245	1.29718	1.26775	1.12445
ENSG00000177150	FAM210A	FAM210A	125228	0.461281	3.86438	21.7762	0.000343639	0.0143843	4.04886	3.97195	4.08846	4.0113	4.14946	4.24975	4.01762	3.33674	3.49482	3.48247	3.5357	3.42894	4.03427	3.83177
ENSG00000116574	RHOU	RHOU	58480	1.06954	3.78664	21.7074	0.000348545	0.0145324	3.41743	3.40091	4.33515	4.17824	4.91554	4.42145	4.46081	3.08558	2.86458	3.34585	3.56233	3.1164	3.0557	2.3955
ENSG00000158825	CDA	CDA	978	1.26856	2.78009	21.6997	0.000349101	0.0145324	1.27614	1.61855	2.52064	2.64527	4.33019	4.32059	4.00359	0.900147	0.771896	1.72435	1.91005	1.98264	1.65477	2.23375
ENSG00000137269	LRRC1	LRRC1	55227	0.467763	3.84074	21.5961	0.000356654	0.014806	2.98393	3.1756	3.63495	4.04143	4.46434	4.70531	4.78538	2.88193	2.66959	3.23416	3.09625	3.66794	4.10144	4.12044
ENSG00000164938	TP53INP1	TP53INP1	94241	-0.713471	5.14337	21.5758	0.000358155	0.0148276	4.00207	3.73961	4.70933	5.17049	5.02453	5.16578	5.11502	4.84029	5.02358	5.09296	5.10379	5.91041	6.02864	5.492
ENSG00000133195	SLC39A11	SLC39A11	201266	-0.40254	4.09452	21.5271	0.000361785	0.0148893	3.78825	3.81539	4.01453	3.98828	3.65785	3.87404	4.01563	4.23865	4.09416	4.1472	4.26306	4.19757	4.48102	4.47388
ENSG00000124613	ZNF391	ZNF391	346157	-1.2213	0.766359	21.5205	0.000362278	0.0148893	0.670736	0.0752932	0.730799	0.354724	-0.745923	-1.37535	-0.270404	1.27801	0.935178	1.49688	1.17956	1.16846	1.21894	1.27668
ENSG00000188112	C6orf132	C6orf132	647024	1.10652	4.26117	21.6661	0.000362601	0.0148893	3.58101	4.03924	4.6536	4.54978	4.87596	5.44057	5.31742	3.24208	3.51433	3.68142	4.03828	3.57577	3.06609	3.05636
ENSG00000074855	ANO8	ANO8	57719	0.702705	2.99126	21.4228	0.0003697	0.0150989	2.75716	3.171	3.17378	2.75844	3.6764	3.61063	3.76533	2.37228	2.29413	2.72454	2.74104	2.77881	2.29008	2.59407
ENSG00000272841	NA	ENSG00000272841	NA	-1.38768	0.788986	21.4228	0.000369703	0.0150989	-0.756117	-0.498611	0.30414	0.856399	-0.745923	-0.505097	0.19246	0.931795	0.771896	0.683306	0.693092	1.56351	2.06694	1.77298
ENSG00000183876	ARSI	ARSI	340075	0.656967	3.26267	21.3657	0.000374121	0.0152381	4.51899	4.07914	4.07397	3.59761	2.73996	1.96991	1.46238	3.69129	3.40362	3.02633	3.16106	2.38876	1.69993	1.67772
ENSG00000151773	CCDC122	CCDC122	160857	-0.927517	2.01431	21.3439	0.000375824	0.0152663	1.20709	1.16028	1.90905	2.13933	1.06124	1.34166	1.07449	2.42327	2.26372	2.67873	2.68485	2.22848	2.45721	1.97347
ENSG00000234997	NA	ENSG00000234997	NA	1.63991	-0.898222	21.3166	0.000377966	0.0153122	-1.06219	-1.71611	-1.37733	-1.2982	0.412832	0.577111	0.377982	-2.11222	-2.76282	-1.749	-2.30614	-3.01513	-1.53371	-1.37815
ENSG00000179546	HTR1D	HTR1D	3352	1.63263	0.034496	21.2622	0.000382283	0.0154457	-2.49755	-2.01895	-0.849752	0.597146	1.2214	1.8473	1.19232	-3.53249	-2.76282	-2.64573	-1.93711	-1.8312	-0.347556	0.860948
ENSG00000187446	CHP1	CHP1	11261	-0.320591	6.83148	21.2311	0.00038478	0.0155051	6.81926	6.49058	6.6634	6.76021	6.67022	6.54482	6.6593	6.9947	6.87266	6.99281	7.02766	6.94653	7.05706	6.98249
ENSG00000236090	NA	ENSG00000236090	NA	1.08513	0.361088	21.2167	0.000385943	0.0155106	1.25349	1.35162	0.602108	0.656756	0.693439	0.00358728	0.542342	-0.230797	-0.0889412	-0.746871	0.506176	-0.812292	-0.275852	-0.565186
ENSG00000226415	NA	ENSG00000226415	NA	1.24299	0.990306	21.1566	0.000390828	0.0156653	1.42546	1.78462	2.10225	1.3291	1.45421	0.306304	1.37786	-0.586618	0.347903	0.802012	0.220177	0.163688	-0.142325	0.60888
ENSG00000139112	GABARAPL1	GABARAPL1	23710	-0.895441	7.3149	21.0738	0.000397678	0.0158256	6.37946	6.06698	6.84818	7.20411	6.61118	6.73577	7.56004	7.5106	7.94126	7.15541	7.31755	7.4699	7.57268	8.34537
ENSG00000107281	NPDC1	NPDC1	56654	-0.588988	4.40963	21.0737	0.000397688	0.0158256	3.61027	3.76736	4.117	4.36853	4.04627	3.95147	4.6387	4.05325	4.51149	4.48992	4.59988	4.6383	4.65392	5.34386
ENSG00000135679	MDM2	MDM2	4193	-0.569641	6.77604	21.0608	0.000398768	0.0158256	6.27157	6.50118	6.11655	6.76304	6.12198	6.56765	6.8011	6.78761	6.88364	6.55585	6.88435	7.09587	7.29419	7.47526
ENSG00000240563	L1TD1	L1TD1	54596	0.804577	2.14423	21.0578	0.000399018	0.0158256	2.5357	2.01806	2.75661	2.79427	2.43688	2.65545	1.92923	1.96142	1.56597	1.74426	1.81658	1.96337	1.14249	1.57573
ENSG00000145861	C1QTNF2	C1QTNF2	114898	2.49847	2.23254	21.2816	0.000400439	0.0158404	1.91121	2.71311	1.32729	1.50158	3.77652	4.44278	2.46818	0.618355	0.771896	-0.0541852	0.77819	0.520865	-1.61987	0.464142
ENSG00000008118	CAMK1G	CAMK1G	57172	2.31588	1.92301	21.2254	0.000405111	0.0159594	2.66147	2.43422	1.66028	0.856399	3.84985	3.17375	1.51986	1.31448	0.896057	1.02992	0.583872	-0.409214	-0.50263	-0.672676
ENSG00000163462	TRIM46	TRIM46	80128	0.939233	3.3026	20.9805	0.000405559	0.0159594	2.82786	3.58884	3.2007	3.10008	4.22229	4.46101	3.9544	2.40083	2.72086	2.75919	2.94987	2.58436	2.34797	2.91964
ENSG00000163754	GYG1	GYG1	2992	-0.594894	5.73067	20.9568	0.00040759	0.0159976	5.84278	5.76836	5.39698	5.67512	5.05232	4.6155	5.07914	6.11894	5.92272	6.13316	6.09582	5.70674	5.93305	6.01583
ENSG00000197712	FAM114A1	FAM114A1	92689	0.479405	8.03488	20.8982	0.00041266	0.016149	7.98403	7.89537	8.41648	8.30205	8.51424	8.3644	8.24937	7.86327	7.63481	7.76487	7.78205	7.86031	7.89196	7.52761
ENSG00000152049	KCNE4	KCNE4	23704	1.24185	4.61906	21.1254	0.000413584	0.016149	4.34778	5.22236	5.26612	4.84282	5.67605	5.14337	4.73651	3.81312	4.59172	4.26727	4.2601	3.61025	2.64903	3.46099
ENSG00000238207	NA	ENSG00000238207	NA	1.87189	-0.814821	20.8028	0.000421072	0.0163895	-1.5276	-2.19811	-1.37733	-1.22464	1.03273	0.448052	0.607427	-2.75139	-2.53189	-3.45903	-1.83246	-1.8312	-1.30237	-2.58776
ENSG00000147687	TATDN1	TATDN1	83940	-0.535026	3.57347	20.7879	0.000422402	0.0163895	3.51112	3.3324	3.4341	3.66689	2.994	2.93775	2.84623	4.06043	3.6321	3.96836	3.7255	3.79874	3.87996	3.61463
ENSG00000144935	TRPC1	TRPC1	7220	0.675409	3.8709	20.7813	0.000422997	0.0163895	3.58781	4.17891	3.93928	3.83759	4.63408	4.61925	4.17976	3.47741	3.56509	3.49134	3.26791	3.35323	3.73128	3.34521
ENSG00000134285	FKBP11	FKBP11	51303	0.41591	4.79503	20.7536	0.000425487	0.0164236	5.04277	4.90198	5.11631	4.89636	4.95975	4.91519	5.02458	4.86714	4.81918	4.34265	4.4818	4.38668	4.49902	4.58014
ENSG00000226800	CACTIN-AS1	CACTIN-AS1	404665	1.41519	-0.830179	20.7474	0.000426052	0.0164236	-1.78457	-1.58561	-0.115431	-0.904387	0.390535	0.176516	0.352895	-2.75139	-1.86135	-1.36097	-2.04994	-1.47514	-1.4524	-1.79757
ENSG00000146858	ZC3HAV1L	ZC3HAV1L	92092	0.68314	3.03151	20.6744	0.000432704	0.0166376	3.25303	3.40091	3.81413	3.54862	3.1247	3.07157	2.86852	2.51492	2.70962	2.81202	2.72398	2.85399	2.78936	2.06833
ENSG00000185222	TCEAL9	TCEAL9	51186	0.404576	6.26177	20.5416	0.000445121	0.0170716	6.40602	6.13185	6.42598	6.41013	6.65188	6.60471	6.50168	6.22892	5.87258	6.02697	5.90325	5.97679	6.23946	5.96798
ENSG00000134684	YARS1	YARS1	8565	-0.746635	7.1734	20.5296	0.000446265	0.0170722	6.75822	7.1373	7.0821	7.29426	5.85209	6.08256	6.32106	7.57543	7.81733	7.64144	7.60861	7.46649	7.11802	7.19997
ENSG00000143320	CRABP2	CRABP2	1382	1.02632	8.49558	20.4835	0.000451893	0.01714	7.8293	8.25689	9.03085	8.86143	9.32688	9.37067	9.35723	7.19647	7.2734	7.97516	7.77728	8.22188	8.57145	6.90808
ENSG00000078269	SYNJ2	SYNJ2	8871	0.527272	6.32611	20.4653	0.000452446	0.01714	6.20673	6.55257	6.46398	6.43552	6.94963	6.78587	6.50773	5.61382	5.87321	5.91728	6.08166	6.31096	6.40303	5.80662
ENSG00000166924	NYAP1	NYAP1	222950	3.10288	3.29984	20.6769	0.000454162	0.01714	1.41529	1.71034	2.01395	1.52309	5.46753	5.44973	4.84394	0.45371	-0.169649	0.553949	0.710518	0.0945091	-0.0799263	-0.371609
ENSG00000251615	NA	ENSG00000251615	NA	-0.770374	1.1291	20.4455	0.000454371	0.01714	0.46924	1.19701	0.0904897	0.714	0.881054	0.676487	0.649241	1.39616	1.60288	1.47322	1.31103	1.62612	1.42663	1.34717
ENSG00000169105	CHST14	CHST14	113189	0.429487	5.1888	20.4369	0.000455204	0.01714	5.28259	5.4285	5.32031	5.11046	5.32638	5.494	5.70401	5.02311	4.9128	5.03354	4.99067	5.09757	4.74076	4.84174
ENSG00000270820	NA	ENSG00000270820	NA	-0.750085	1.059	20.4301	0.000455866	0.01714	0.0369773	0.0752932	0.826077	0.970419	0.798785	0.822492	0.912241	1.13579	1.14994	1.36167	1.5716	1.0271	1.58908	1.55205
ENSG00000123689	G0S2	G0S2	50486	1.38978	1.87226	20.4237	0.000456494	0.01714	2.85068	3.87894	2.28943	2.09692	1.04705	0.535361	1.30124	1.17599	2.13523	1.3745	0.744751	0.494255	0.610511	-0.915147
ENSG00000134802	SLC43A3	SLC43A3	29015	0.982425	2.88601	20.4174	0.000457113	0.01714	3.71346	4.19261	3.23148	3.14933	2.74876	2.45171	2.09726	2.76819	3.04976	2.80729	2.91647	2.11952	0.961477	0.585743
ENSG00000178038	ALS2CL	ALS2CL	259173	1.31797	3.49501	20.5791	0.000459361	0.0171817	0.99134	2.76907	2.46252	2.26595	4.58092	5.32587	5.33674	0.800812	1.32215	1.36167	1.94727	2.02973	2.7977	3.64012
ENSG00000145284	SCD5	SCD5	79966	-0.749375	4.64508	20.3585	0.000462921	0.0172308	4.49867	4.63548	4.46294	4.51932	3.98248	3.20737	3.83039	4.80013	4.98682	4.89573	4.9969	5.06968	4.78858	5.17489
ENSG00000166986	MARS1	MARS1	4141	-0.702642	7.37091	20.3582	0.000462955	0.0172308	6.96427	7.43987	6.91201	7.2874	6.15707	6.69665	6.70587	7.92292	8.15932	7.90298	7.79538	7.69325	6.97402	7.12947
ENSG00000102554	KLF5	KLF5	688	1.46054	5.92942	20.5598	0.000465495	0.0172828	3.91092	4.44631	5.21532	5.52058	7.47589	8.04791	7.01586	3.44488	3.40013	4.46914	4.64022	4.66538	5.15573	4.97904
ENSG00000158125	XDH	XDH	7498	1.87303	1.23079	20.3311	0.000470099	0.0174109	1.13457	2.1919	0.755215	-0.265254	3.16794	1.75027	2.09726	-0.679203	0.162531	-0.237227	0.268039	-0.135479	-0.38479	0.538325
ENSG00000172667	ZMAT3	ZMAT3	64393	-0.538479	7.28848	20.2469	0.000474162	0.0175185	6.20451	6.43161	6.49194	7.14224	7.52374	7.49581	7.50577	6.96394	7.22415	7.08228	7.22529	7.85868	8.06838	7.57739
ENSG00000139209	SLC38A4	SLC38A4	55089	2.1427	6.56303	20.4374	0.000477681	0.0175991	5.62404	5.75764	5.20428	5.25489	8.41875	8.76547	7.58903	4.46371	4.092	4.96628	4.71443	4.34261	4.77387	4.94762
ENSG00000139629	GALNT6	GALNT6	11226	0.606274	6.40691	20.203	0.000478674	0.0175991	6.93632	7.0531	6.58128	6.50711	6.46112	6.30656	6.70122	6.42374	6.31819	5.60463	6.16658	5.82691	5.75888	6.2787
ENSG00000171813	PWWP2B	PWWP2B	170394	-0.692448	2.129	20.1719	0.000481901	0.0176748	1.87458	1.02383	1.8308	1.74987	1.93439	1.56558	2.09726	2.35487	2.3958	2.47345	2.06032	2.34475	2.60223	2.65091
ENSG00000243766	NA	ENSG00000243766	NA	1.02341	0.116835	20.1444	0.000484774	0.017693	0.388381	-0.0918593	0.730799	0.378525	0.297733	0.255781	1.35277	-0.37823	-0.494064	-0.862525	-0.0758763	-0.625614	-0.544151	-0.565186
ENSG00000145349	CAMK2D	CAMK2D	817	-0.456885	6.39225	20.1358	0.00048567	0.017693	6.24347	6.4436	6.25461	6.3938	5.83671	5.7663	5.9185	6.59659	6.55833	6.52706	6.68557	6.54449	6.53412	6.76092
ENSG00000185022	MAFF	MAFF	23764	0.8165	4.87292	20.1335	0.00048591	0.017693	3.72791	4.36996	4.86468	4.64116	5.79859	6.2342	5.9067	3.49606	3.96307	4.22893	3.94382	4.53602	4.64471	4.45963
ENSG00000166123	GPT2	GPT2	84706	-0.560736	4.4688	20.1073	0.000488676	0.0177509	4.14121	4.45392	4.37705	4.45222	3.79361	3.70074	3.75818	4.76213	5.13489	5.0305	4.93986	4.59512	4.13142	4.3264
ENSG00000163882	POLR2H	POLR2H	5437	0.480982	4.70964	20.0109	0.000498994	0.0180822	4.65158	4.63548	4.70464	4.58345	5.43862	5.25127	5.13078	4.28227	4.16169	4.51476	4.31525	4.4913	4.58699	4.53102
ENSG00000171448	ZBTB26	ZBTB26	57684	-0.598584	2.92295	19.9869	0.000501597	0.0181331	2.95614	2.5804	2.90037	2.82057	2.02402	2.09013	2.37779	3.40033	3.1776	3.58537	3.18619	3.15088	2.86268	2.91036
ENSG00000205707	ETFRF1	ETFRF1	144363	-0.680703	2.9891	19.9683	0.000503626	0.018163	2.77317	2.20999	2.66937	2.90903	2.31786	2.37686	2.84172	3.65382	3.00908	3.2826	3.36464	2.90033	3.33013	3.35551
ENSG00000164897	TMUB1	TMUB1	83590	0.405963	4.28458	19.9195	0.000508999	0.018304	4.32624	4.27007	4.43109	4.26699	4.78701	4.57487	4.62698	4.12346	3.96544	4.13405	4.11061	3.95327	3.94892	4.14439
ENSG00000172554	SNTG2	SNTG2	54221	2.1482	1.88274	20.1225	0.000510771	0.018304	0.56433	0.514176	0.979026	1.10491	3.81261	3.88239	3.17442	-0.302631	-0.845385	0.226154	0.170673	0.163688	0.317842	-0.788824
ENSG00000137699	TRIM29	TRIM29	23650	1.51799	0.522759	19.8897	0.000512317	0.018304	0.0632628	1.50596	-0.254752	0.0631732	1.10298	1.80401	1.88616	-0.37823	-0.211761	-0.639804	-0.410618	-0.880301	-0.723327	-0.241766
ENSG00000185414	MRPL30	MRPL30	51263	-0.687598	4.04859	19.8891	0.00051238	0.018304	4.26386	3.78254	3.8655	4.00749	3.20355	3.14974	2.97922	4.53885	4.33442	4.21474	4.23172	4.03861	4.5256	4.44685
ENSG00000183111	ARHGEF37	ARHGEF37	389337	0.890069	0.888016	19.8482	0.000516968	0.0183903	0.508031	0.730056	1.20854	1.20147	1.30722	1.35372	2.14188	-0.230797	-0.913255	0.460782	0.564837	0.261608	0.931498	0.489296
ENSG00000119777	TMEM214	TMEM214	54867	0.359091	7.16889	19.8459	0.000517231	0.0183903	7.355	7.50517	7.24882	7.15176	7.37729	7.47336	7.22279	6.87491	6.8827	6.85487	6.91873	7.04578	7.06399	7.16503
ENSG00000115255	REEP6	REEP6	92840	-0.934813	0.561581	19.8272	0.000519347	0.0184222	0.139363	0.542995	0.547235	-0.228836	-0.435954	-0.0589902	-0.572875	1.0374	0.935178	0.99712	0.727736	0.439515	0.931498	1.36086
ENSG00000165678	GHITM	GHITM	27069	-0.363987	6.95051	19.8014	0.000522274	0.0184826	6.93676	6.88002	6.65896	6.77793	6.61419	6.63961	6.70834	7.32008	7.21772	7.11107	7.11163	6.84126	6.9443	7.27828
ENSG00000136231	IGF2BP3	IGF2BP3	10643	-0.591112	5.11897	19.7501	0.00052817	0.0186476	5.08828	4.86251	4.92241	4.96084	4.38479	4.55411	4.66059	5.42311	5.23332	5.18777	5.22014	5.11077	5.7658	5.61566
ENSG00000068971	PPP2R5B	PPP2R5B	5526	0.431633	4.61246	19.7379	0.000529574	0.0186536	4.74994	4.75114	4.52992	4.57059	4.95026	4.95631	5.13631	4.37296	4.56079	4.22893	4.27336	4.39928	4.28008	4.4388
ENSG00000112208	BAG2	BAG2	9532	-0.74398	6.02302	19.7243	0.000531157	0.0186577	5.96762	5.4159	5.54786	5.975	4.95786	5.40697	5.69842	6.49929	5.92272	6.19955	6.14711	6.49292	6.79517	6.19708
ENSG00000152784	PRDM8	PRDM8	56978	0.954833	3.77848	19.7157	0.000532159	0.0186577	2.83169	3.88176	3.69613	3.60519	4.36062	4.48451	5.46081	2.25833	2.58602	3.30957	3.33966	3.43245	3.14332	2.94259
ENSG00000189223	PAX8-AS1	PAX8-AS1	654433	1.13341	5.86918	19.9194	0.000533511	0.0186618	5.70766	5.58392	5.63102	5.81904	7.24529	6.9179	6.62664	5.36271	5.29759	5.10263	5.12993	4.97662	4.99744	4.76915
ENSG00000070087	PFN2	PFN2	5217	-0.924381	7.0158	19.7925	0.000537627	0.0186997	6.96492	6.40536	6.84463	6.96297	5.76432	5.43774	6.34829	7.48549	7.151	7.4087	7.45603	7.06851	7.51589	7.63717
ENSG00000165675	ENOX2	ENOX2	10495	-0.625206	3.70451	19.667	0.000537871	0.0186997	3.79022	3.74272	3.58475	3.55124	2.64897	2.59068	3.08584	4.04242	4.19833	4.07043	3.95117	4.08839	3.9282	3.52016
ENSG00000109790	KLHL5	KLHL5	51088	-0.442438	6.81429	19.6633	0.000538307	0.0186997	6.18032	6.02928	6.25354	6.822	6.77291	6.98631	6.96606	6.71273	6.74912	6.82889	7.0018	7.26134	7.30409	6.92258
ENSG00000131788	PIAS3	PIAS3	10401	0.274128	6.01964	19.6509	0.000539779	0.0187078	6.08893	6.22037	6.11301	6.11662	6.17186	6.16102	6.16316	5.91732	5.94923	5.88515	5.89993	5.94828	5.69619	5.83571
ENSG00000137038	DMAC1	DMAC1	90871	-0.621347	4.19638	19.5749	0.000548857	0.0189789	4.18974	3.80948	4.10755	4.02833	3.46861	3.38241	3.78187	4.64886	4.47046	4.35726	4.29662	4.1322	4.44301	4.85269
ENSG00000260400	NA	ENSG00000260400	NA	1.29375	0.612346	19.5139	0.00055629	0.019192	0.721134	0.679038	1.3595	-0.302615	1.62628	1.96991	0.649241	-0.417569	-0.913255	-0.359349	-0.0758763	0.163688	0.00888527	0.0896023
ENSG00000140848	CPNE2	CPNE2	221184	0.67777	5.22746	19.474	0.000561202	0.0193174	5.53939	5.32756	5.66122	5.26849	6.00301	5.63841	4.92597	4.99623	4.89679	5.19502	4.91565	4.94381	4.62143	4.35233
ENSG00000126775	ATG14	ATG14	22863	-0.519199	4.54196	19.461	0.000562819	0.019329	4.15349	3.80948	4.49047	4.57575	4.24732	4.10564	4.34631	4.56431	4.58559	4.86538	4.78501	5.02855	4.89533	4.62338
ENSG00000168621	GDNF	GDNF	2668	1.73677	2.20316	19.5944	0.000567845	0.0194574	1.87458	3.64973	2.86154	2.25956	1.57776	2.44044	3.66188	1.10836	1.44921	1.43699	1.17956	1.63833	0.647865	-0.417623
ENSG00000112981	NME5	NME5	8382	-1.49601	-1.06527	19.3744	0.000573697	0.0196134	-1.69373	-1.46594	-1.88029	-1.37571	-2.98055	-3.19946	-1.57239	-0.230797	-0.601936	-1.27833	-0.612486	-0.409214	-0.676404	-0.241766
ENSG00000178202	POGLUT3	POGLUT3	143888	0.774038	6.95958	19.3522	0.000576524	0.0196224	7.34197	7.56128	6.60246	6.77261	7.26496	7.87472	7.26311	6.8088	6.61627	6.22589	6.54421	6.38887	6.63174	6.34651
ENSG00000163755	HPS3	HPS3	84343	0.506689	5.40386	19.3519	0.000576555	0.0196224	5.47292	5.28873	5.4863	5.35725	5.95159	5.75156	6.06954	5.18288	4.8244	5.11606	5.36541	4.95239	5.17345	5.0367
ENSG00000247735	NA	ENSG00000247735	NA	0.861669	0.17927	19.3364	0.000578541	0.0196457	0.0369773	0.0752932	0.958144	0.491973	0.912691	0.577111	0.450726	-0.0970437	-0.25514	-0.446913	-0.106064	-0.312083	-0.462271	-0.465153
ENSG00000131941	RHPN2	RHPN2	85415	0.570454	2.81162	19.3211	0.000580513	0.0196521	2.08805	2.31397	3.02609	3.1424	3.31133	3.7078	3.46815	1.78205	1.70827	2.12438	2.56063	2.54601	3.00622	2.83877
ENSG00000150556	LYPD6B	LYPD6B	130576	-1.48191	3.04427	19.5189	0.000581826	0.0196521	0.816937	1.78462	2.22095	3.18689	1.52756	2.09013	2.2946	2.14138	3.70748	3.56872	3.49354	3.73198	3.00981	4.49732
ENSG00000171872	KLF17	KLF17	128209	2.38664	-0.36192	19.332	0.000583545	0.0196521	-0.542861	1.28494	-0.777924	-1.95602	1.23398	0.890303	-0.309921	-1.98858	-0.845385	-2.2814	-2.04994	-3.01513	-1.61987	-1.92469
ENSG00000163359	COL6A3	COL6A3	1293	0.764283	12.5472	19.2926	0.000584186	0.0196521	12.7641	12.8873	13.5999	12.805	12.4743	12.5559	12.7046	12.3751	12.3781	11.8271	11.8494	12.3621	12.0765	11.877
ENSG00000175183	CSRP2	CSRP2	1466	0.554435	5.71725	19.2803	0.000585793	0.0196521	6.28629	6.05077	6.02664	5.89475	6.10624	5.46163	5.62108	6.20847	5.49868	5.38053	5.10214	5.11841	5.23611	5.23747
ENSG00000267336	NA	ENSG00000267336	NA	1.69501	-1.29611	19.2702	0.000587098	0.0196521	-0.542861	-0.902675	-0.254752	-1.0879	-0.745923	-0.793478	-1.23156	-0.999032	-3.82408	-1.86483	-1.83246	-2.5052	-2.99856	-2.81521
ENSG00000111640	GAPDH	GAPDH	2597	0.665517	11.9479	19.2517	0.000589523	0.0196521	12.4442	12.3186	12.6942	12.3169	12.091	11.5341	12.0179	11.6358	11.4797	11.7009	11.7297	11.3166	11.3149	11.7983
ENSG00000170961	HAS2	HAS2	3037	1.32704	4.87019	19.4522	0.000590342	0.0196521	5.39357	6.93575	5.71511	5.14035	4.35919	3.86564	3.71945	3.57584	4.49848	4.35241	4.53534	3.9061	3.28045	2.66201
ENSG00000138772	ANXA3	ANXA3	306	1.91502	4.63781	19.4515	0.000590433	0.0196521	2.82402	3.28201	4.19493	4.67398	6.17838	6.87644	5.56347	1.85814	2.22478	3.45858	3.23517	3.17621	2.81011	2.52885
ENSG00000141959	PFKL	PFKL	5211	0.616849	7.28211	19.2035	0.000595871	0.0197895	7.65244	7.69789	8.03043	7.73275	7.17447	6.88061	7.43414	6.74399	6.84693	7.11776	7.14905	6.92614	6.78525	6.97527
ENSG00000181634	TNFSF15	TNFSF15	9966	1.46228	2.72058	19.2585	0.000601706	0.0198852	-0.465667	0.0352854	2.23838	2.66959	2.58659	3.36166	5.4999	-0.778138	-0.299864	-0.639804	0.170673	0.546994	2.63979	2.80411
ENSG00000130766	SESN2	SESN2	83667	-1.16088	5.13393	19.3629	0.000601984	0.0198852	3.41233	4.69768	4.4024	4.75236	3.86812	4.48725	4.9355	5.2393	6.20671	5.75997	5.79255	5.77465	4.72992	5.20082
ENSG00000166250	CLMP	CLMP	79827	-0.388916	8.32011	19.1524	0.000602702	0.0198852	7.9176	7.99699	8.31876	8.20648	7.98294	8.01447	8.33763	8.27075	8.45788	8.42044	8.39602	8.5215	8.71825	8.63938
ENSG00000185033	SEMA4B	SEMA4B	10509	0.520873	4.71826	19.126	0.00060626	0.019959	4.86834	4.65541	5.20206	4.86931	5.17561	4.71118	5.13263	4.33204	4.05917	4.5799	4.55114	4.46413	4.69465	4.21017
ENSG00000110315	RNF141	RNF141	50862	-0.523617	5.30099	19.1162	0.000607583	0.0199591	5.14707	5.13396	5.20539	5.3031	4.62933	4.48999	4.99042	5.6344	5.69237	5.32048	5.43389	5.40847	5.59343	5.6634
ENSG00000174446	SNAPC5	SNAPC5	10302	-0.578388	3.02037	19.0942	0.000610581	0.0200141	2.89891	3.10971	2.42496	2.62552	2.57675	2.53351	2.5642	3.67033	3.33215	3.20931	3.15152	2.79525	3.28934	3.40922
ENSG00000169908	TM4SF1	TM4SF1	4071	1.96865	5.30231	19.2857	0.000612255	0.0200255	5.74061	7.17461	4.79867	4.60252	5.27176	4.8443	6.89425	4.08703	4.67352	3.84474	4.74329	3.39698	3.1947	3.68436
ENSG00000162851	TFB2M	TFB2M	64216	-0.573775	4.02243	18.9955	0.000624209	0.0203353	4.17173	3.73961	3.64152	4.09089	3.43904	3.35567	3.24088	4.4852	4.18419	4.30963	4.12693	4.00837	4.46017	4.3264
ENSG00000120875	DUSP4	DUSP4	1846	0.730762	4.84096	18.994	0.000624419	0.0203353	3.14949	2.84046	4.47586	4.05811	5.67893	5.89412	6.72249	2.34902	2.38877	3.44951	3.41068	4.35745	5.04371	5.47714
ENSG00000173905	GOLIM4	GOLIM4	27333	0.567335	6.97062	18.9467	0.000631071	0.0205078	7.1199	7.55178	6.83929	6.95235	7.07268	7.39728	7.52327	6.61894	6.74466	6.26258	6.54967	6.57378	6.67818	7.02261
ENSG00000228486	C2orf92	C2orf92	728537	0.989137	-0.222455	18.9301	0.000633432	0.0205366	-0.161793	-0.44104	-0.464284	-0.265254	0.198549	0.90677	0.912241	-1.33331	-0.913255	-0.988265	-1.06718	-0.177645	-0.723327	-1.0536
ENSG00000166548	TK2	TK2	7084	-0.516415	5.21181	18.9183	0.000635114	0.0205366	5.03366	4.99486	5.06596	5.22648	4.66227	4.28482	5.0066	5.35689	5.60105	5.51912	5.53455	5.48141	5.24223	5.39467
ENSG00000143786	CNIH3	CNIH3	149111	1.36624	2.25637	18.9037	0.0006372	0.0205366	2.76519	2.68753	1.6473	1.30446	3.7083	2.94175	3.15641	1.48417	1.33684	1.47322	1.43152	1.78824	1.00531	1.04185
ENSG00000077238	IL4R	IL4R	3566	0.659091	5.2984	18.9023	0.000637394	0.0205366	4.96038	5.11008	5.00745	4.86195	6.10838	6.17255	6.3932	4.53241	4.7523	4.61004	4.63681	5.0134	5.12626	5.0087
ENSG00000102802	MEDAG	MEDAG	84935	1.73207	3.21165	19.0691	0.000642164	0.0206462	3.80587	3.81244	3.39967	2.38822	4.51417	3.98482	3.83945	2.83667	3.10226	2.20559	2.01195	2.24453	1.383	0.185062
ENSG00000099864	PALM	PALM	5064	-1.79556	0.125521	18.8551	0.000644198	0.0206677	0.280485	-2.40273	-0.355718	-0.793854	-1.59568	-2.9419	-1.57239	1.64556	0.876092	0.508117	-0.136898	1.16846	0.512662	-0.465153
ENSG00000167333	TRIM68	TRIM68	55128	-0.509038	3.44558	18.8361	0.000646965	0.0207125	3.47486	3.21643	3.47877	3.35826	2.74437	2.54933	2.99147	3.95849	3.97485	3.60999	3.54058	3.68275	3.51078	3.4418
ENSG00000120896	SORBS3	SORBS3	10174	0.475023	7.18244	18.8205	0.000649243	0.0207415	7.27836	7.19859	7.55336	7.44028	7.58008	7.37601	7.32831	6.96394	6.68099	7.18234	7.0772	7.09227	6.83392	6.54662
ENSG00000113552	GNPDA1	GNPDA1	10007	-0.457186	5.04863	18.797	0.000652688	0.0208075	4.88869	4.54577	4.93048	4.80929	4.91261	4.7776	4.73651	5.26515	4.80209	5.29287	5.08721	5.22543	5.57112	5.43002
ENSG00000121068	TBX2	TBX2	6909	-0.702643	4.15873	18.7798	0.00065522	0.0208443	4.25818	4.09625	3.43788	3.16994	3.69016	3.57501	3.80518	4.79799	4.5498	4.30462	3.98557	4.34447	4.50666	4.65984
ENSG00000004766	VPS50	VPS50	55610	-0.46285	4.16372	18.7382	0.00066141	0.020997	4.18376	4.30624	3.8683	4.0151	3.39491	3.76762	3.60193	4.72422	4.3598	4.26038	4.40361	4.15148	4.37363	4.32988
ENSG00000106052	TAX1BP1	TAX1BP1	8887	-0.3676	7.48275	18.6731	0.000671222	0.0212638	7.15144	7.1299	7.08361	7.49404	7.30463	7.4336	7.42232	7.74271	7.71953	7.45529	7.51564	7.56307	7.74363	7.759
ENSG00000162783	IER5	IER5	51278	0.628173	6.47036	18.6414	0.000676062	0.0213279	6.14114	6.29533	6.08619	6.3189	7.17508	7.56423	7.24895	5.79305	5.73317	5.86085	5.9448	6.38253	6.33881	6.0405
ENSG00000119227	PIGZ	PIGZ	80235	-0.740004	2.2451	18.6413	0.000676069	0.0213279	1.40505	1.26778	1.90905	2.11828	1.83056	1.45796	2.58589	1.67391	2.43043	2.50295	2.26877	2.73402	2.84671	3.0006
ENSG00000108379	WNT3	WNT3	7473	0.517275	2.32985	18.5491	0.000690368	0.0217337	2.61336	2.75682	2.69484	2.45691	2.50072	2.34095	2.53661	1.81636	2.02168	2.16186	2.17145	2.1282	1.76937	2.23375
ENSG00000246263	NA	ENSG00000246263	NA	-1.44527	-1.24088	18.5332	0.000692879	0.0217457	-2.09746	-2.40273	-2.659	-1.0879	-2.5775	-1.73528	-2.30871	-0.727823	-2.00207	-0.692345	-0.410618	-0.460348	-0.822015	-0.61793
ENSG00000135631	RAB11FIP5	RAB11FIP5	26056	0.338002	6.94002	18.5284	0.00069363	0.0217457	6.90805	7.1429	7.19545	7.03868	7.09072	7.05186	7.26878	6.55655	6.83857	6.6229	6.80292	6.77268	6.65972	6.99022
ENSG00000074695	LMAN1	LMAN1	3998	0.375097	8.48621	18.4978	0.000698477	0.0218133	8.67682	8.63188	8.78226	8.76174	8.4833	8.6866	8.58878	8.35887	8.17396	8.05091	8.2736	8.33703	8.4936	8.27412
ENSG00000241852	C8orf58	C8orf58	541565	0.683069	3.81746	18.4966	0.000698674	0.0218133	3.40721	3.72711	4.20161	3.9451	4.68535	4.39834	4.25448	3.19396	3.20986	3.73959	3.54787	3.46365	3.15309	3.38261
ENSG00000155926	SLA	SLA	6503	3.39988	2.08133	18.6791	0.000700347	0.02182	-0.71087	-2.40273	0.0116121	-0.124793	4.1936	4.41714	3.80979	-1.67082	-4.47301	-1.36097	-2.17236	-1.8312	-0.586902	-0.514303
ENSG00000259091	LINC00517	LINC00517	400208	1.05649	1.97915	18.4771	0.000701776	0.02182	2.58189	3.15241	1.68591	1.76801	2.10841	2.49591	2.50849	1.30243	1.55346	0.946471	1.80851	0.76302	1.71761	1.17183
ENSG00000146648	EGFR	EGFR	1956	0.618936	7.68946	18.4517	0.000705861	0.0218756	7.6008	7.47838	7.61761	7.52286	8.28217	8.70401	8.29598	7.26641	6.98353	7.13435	7.32729	7.62168	7.32045	7.2866
ENSG00000102837	OLFM4	OLFM4	10562	-1.96814	1.49252	18.622	0.00070646	0.0218756	0.46924	0.895622	0.936955	0.51363	-0.796187	-0.642094	-1.89408	1.09444	2.62841	3.01818	3.01443	2.29936	-0.311258	0.185062
ENSG00000162944	RFTN2	RFTN2	130132	1.51278	2.02296	18.3866	0.000716417	0.0221386	1.65019	1.49125	2.05386	1.87227	3.09742	3.76537	2.92067	1.39616	0.793346	1.30919	0.506176	1.08175	0.83763	0.215528
ENSG00000157827	FMNL2	FMNL2	114793	0.664465	5.91452	18.3667	0.000719691	0.0221596	5.57807	5.89671	5.69947	5.57567	6.7322	7.02548	6.3932	4.97075	4.92985	5.15283	5.29857	5.42089	6.03394	6.16231
ENSG00000110841	PPFIBP1	PPFIBP1	8496	0.371428	6.66144	18.3646	0.00072003	0.0221596	6.93031	7.06897	7.13626	6.87786	6.53699	6.50211	6.57673	6.62591	6.70135	6.43016	6.60546	6.42233	6.06835	6.39972
ENSG00000203644	NA	ENSG00000203644	NA	-0.837304	0.575542	18.3493	0.000722556	0.022191	0.527042	0.152127	0.30414	0.597146	-0.848265	-0.22845	-0.350552	1.31448	0.935178	0.802012	1.0892	1.06376	0.610511	0.562229
ENSG00000196639	HRH1	HRH1	3269	0.929659	5.59667	18.4898	0.000723988	0.022191	5.19392	5.19991	5.8948	5.47508	6.78311	6.68953	6.0594	4.51293	4.42309	5.15655	5.09636	5.04124	5.61894	4.5728
ENSG00000168306	ACOX2	ACOX2	8309	-0.98882	3.32215	18.3124	0.000728684	0.0222491	2.73689	2.66148	3.46404	3.10008	2.31786	1.36568	2.78189	3.59574	3.59288	3.96836	3.682	3.65298	3.68261	3.90135
ENSG00000103260	METRN	METRN	79006	-0.809611	3.78404	18.3116	0.000728828	0.0222491	3.80587	2.90293	3.57792	3.62274	3.07313	2.40031	3.42366	3.89768	4.1451	3.92323	3.99804	4.27582	4.21001	4.39788
ENSG00000170854	RIOX2	RIOX2	84864	-0.559253	4.64721	18.2965	0.000731352	0.0222723	4.78392	4.57397	4.19046	4.36257	3.76357	4.0913	4.38704	5.02403	4.80605	4.8767	4.75698	4.71232	4.97005	5.1115
ENSG00000172733	PURG	PURG	29942	2.58265	-0.41209	18.3382	0.000733254	0.0222723	-1.24362	-0.686543	-0.0295051	-0.793854	1.3425	1.31723	0.327365	-0.884361	-2.00207	-2.45209	-3.26579	-2.30498	-2.28475	-3.41804
ENSG00000151882	CCL28	CCL28	56477	1.95679	-0.884111	18.2807	0.00073401	0.0222723	0.409024	-0.332363	0.336863	0.305911	-1.27742	-3.19946	-0.724824	-1.19018	-0.845385	-2.64573	-2.04994	-2.73775	-2.15044	-3.41804
ENSG00000265763	ZNF488	ZNF488	118738	1.6474	-0.887236	18.2598	0.000737538	0.022309	-1.69373	-1.35544	-1.88029	-1.45762	0.119413	0.939149	0.497261	-2.24746	-3.0379	-3.45903	-2.80328	-2.5052	-1.30237	-0.729581
ENSG00000185483	ROR1	ROR1	4919	-1.10273	4.11828	18.4333	0.000738395	0.022309	3.96421	3.3811	3.3919	3.74221	2.36437	2.85107	3.85069	4.40291	4.50825	4.93198	4.59402	5.03433	4.57128	3.49864
ENSG00000179094	PER1	PER1	5187	0.70403	4.03772	18.2473	0.000739646	0.022309	3.8687	4.34971	4.3849	3.93511	4.76551	4.27534	4.67205	3.42556	3.91006	3.80739	3.682	3.67388	3.71817	3.03089
ENSG00000178919	FOXE1	FOXE1	2304	2.68319	5.19969	18.4181	0.00074265	0.022355	4.1116	5.43524	6.21004	6.43694	5.58632	5.72337	6.97482	3.04274	3.55885	3.71206	4.13824	3.70032	1.14249	-0.465153
ENSG00000174804	FZD4	FZD4	8322	-1.37985	5.57897	18.3868	0.000747935	0.0224311	5.37729	4.8739	5.40761	5.49155	3.5983	2.70807	4.06859	5.97257	6.20321	5.92002	6.04091	5.95622	6.28277	6.18318
ENSG00000272977	NA	ENSG00000272977	NA	1.04141	1.56946	18.1976	0.000748148	0.0224311	1.23048	1.50596	1.31091	1.27939	2.80884	2.90534	2.04339	0.165055	0.43236	0.963553	1.07581	1.29718	1.11608	0.697887
ENSG00000196422	PPP1R26	PPP1R26	9858	0.461103	4.58349	18.1695	0.000752992	0.02249	4.18974	4.45581	4.44429	4.51932	5.20944	5.24966	5.33674	4.03879	4.22817	4.16576	4.20431	4.39928	4.5092	4.31061
ENSG00000196754	S100A2	S100A2	6273	0.83431	0.649401	18.169	0.00075309	0.02249	0.99134	0.961148	0.65497	0.676091	1.36554	0.890303	1.3143	0.386779	-0.0125105	0.0454381	0.564837	-0.265864	-0.174566	0.464142
ENSG00000179886	TIGD5	TIGD5	84948	0.550815	3.01504	18.1547	0.000755573	0.0225048	3.12474	2.95747	3.44915	3.12843	3.72399	3.30688	3.01164	2.79425	2.70962	2.6579	2.48164	2.78979	2.7977	2.7216
ENSG00000135744	AGT	AGT	183	-2.16275	-0.950973	18.1481	0.000756725	0.0225048	-1.78457	-2.01895	-1.08956	-3.91485	-3.23406	-3.51321	-2.0195	-0.830272	0.162531	0.335167	-0.0173315	0.261608	-1.61987	-1.57267
ENSG00000170634	ACYP2	ACYP2	98	-0.624418	2.51194	18.1404	0.000758055	0.0225048	2.33457	2.3306	2.56965	2.42869	1.68242	1.45796	2.01168	2.83667	2.8797	2.78825	2.9462	2.67601	2.60698	2.78392
ENSG00000076067	RBMS2	RBMS2	5939	0.323535	6.9797	18.1244	0.000760858	0.0225294	6.80399	6.6331	7.23884	7.13002	7.25323	7.37175	7.4586	6.56225	6.58125	6.66659	6.76355	6.88768	7.00943	6.94263
ENSG00000198951	NAGA	NAGA	4668	0.355993	5.6365	18.1103	0.00076334	0.0225294	5.82512	5.94339	5.94541	5.59612	5.62205	5.78479	5.86682	5.46494	5.33006	5.37336	5.53394	5.28873	5.47762	5.6341
ENSG00000104856	RELB	RELB	5971	-0.65353	3.68954	18.1102	0.000763356	0.0225294	3.00781	2.91401	3.59831	3.39665	3.08359	3.4259	3.7959	3.83001	3.76289	3.86761	3.29415	4.31055	4.42564	3.97888
ENSG00000183741	CBX6	CBX6	23466	-0.550451	7.09567	18.0366	0.000776442	0.022871	7.19908	7.00017	6.83679	6.78073	6.50492	6.28271	6.77301	7.37436	7.49433	6.99125	7.12793	7.3512	7.38944	7.59506
ENSG00000175866	BAIAP2	BAIAP2	10458	-0.685799	3.52734	18.0187	0.000779655	0.022917	3.3682	2.83464	3.26587	3.03043	3.1247	2.7543	3.46229	3.49075	3.48497	3.53769	3.51105	3.83631	4.1115	4.50196
ENSG00000160161	CILP2	CILP2	148113	-1.49037	-0.183623	18.0111	0.000781036	0.022917	-0.756117	-0.826976	-0.464284	-1.0879	-2.765	-1.22427	-1.08724	0.054398	0.512145	-0.0202073	0.445029	1.13439	0.49227	-0.850603
ENSG00000187554	TLR5	TLR5	7100	1.95821	-0.406801	17.9873	0.000785349	0.0229988	-1.24362	-0.0918593	-0.115431	-0.505478	0.988876	0.856796	0.709774	-1.57876	-2.15801	-2.45209	-0.569789	-1.58435	-1.91435	-3.41804
ENSG00000156253	RWDD2B	RWDD2B	10069	-0.343729	4.85887	17.9593	0.000790455	0.0231036	4.68582	4.69928	4.58715	4.77383	4.78594	4.55933	4.62959	5.07541	4.7727	5.19049	5.08721	4.87328	5.02609	5.07666
ENSG00000204271	SPIN3	SPIN3	169981	-0.611402	2.95908	17.8914	0.000803004	0.0234251	2.56818	2.24549	2.36276	2.95328	2.65833	2.58558	2.89048	3.18085	3.2336	3.47356	3.41865	3.34952	2.83865	2.98742
ENSG00000100058	CRYBB2P1	CRYBB2P1	1416	0.602913	3.18538	17.8315	0.000814279	0.0237082	3.02797	3.10971	3.12309	3.30647	3.79786	3.79663	3.90779	2.70091	3.03633	2.73453	2.97892	2.8696	2.5734	2.7269
ENSG00000105793	GTPBP10	GTPBP10	85865	-0.455171	3.67655	17.8091	0.00081854	0.0237864	3.75638	3.7643	3.31597	3.61524	2.87458	3.20737	3.18512	3.96041	4.00963	4.04056	3.95117	3.963	3.61584	3.65409
ENSG00000099917	MED15	MED15	51586	0.383432	6.37922	17.7663	0.000826743	0.0239787	6.36962	6.55743	6.44862	6.2252	6.74818	6.81288	6.71943	5.96828	6.1213	6.03709	6.15867	6.25212	6.01262	6.50675
ENSG00000182667	NTM	NTM	50863	1.08308	5.02793	17.9233	0.000831178	0.0240602	5.39745	5.79331	5.67408	5.43379	5.16333	5.44057	4.59524	4.9953	5.73109	4.24997	3.79249	4.50469	3.20414	3.55035
ENSG00000132031	MATN3	MATN3	4148	0.912981	1.9698	17.7333	0.000833139	0.0240602	2.5357	2.90848	2.37857	2.41724	1.33083	1.75937	2.06672	2.47251	2.24049	1.58781	1.55241	0.717732	0.83763	0.385936
ENSG00000181035	SLC25A42	SLC25A42	284439	0.552817	3.68267	17.7202	0.000835677	0.0240602	3.49672	3.23421	4.2302	3.83114	4.15774	4.01171	4.3855	3.35436	3.22178	3.31955	3.15152	3.30045	3.44068	3.59159
ENSG00000151726	ACSL1	ACSL1	2180	-0.873519	4.95998	17.7677	0.000836226	0.0240602	5.19614	5.013	4.6873	4.8071	3.41162	3.27552	3.93551	5.48108	5.26725	5.31383	5.27314	5.1958	5.2238	5.38465
ENSG00000010278	CD9	CD9	928	0.901161	6.42884	17.8592	0.000837514	0.0240602	5.55857	6.19733	6.41693	6.0394	7.58316	7.38522	7.44901	5.31175	4.66482	5.34594	5.15719	5.38693	6.57348	6.93293
ENSG00000157045	NTAN1	NTAN1	123803	0.422754	4.96786	17.6986	0.000839909	0.0240832	5.15473	5.16558	5.19204	4.96674	5.33516	5.00683	5.30766	4.75661	4.59019	4.70958	4.5243	4.58412	4.73752	5.15833
ENSG00000100242	SUN2	SUN2	25777	0.613598	6.92444	17.6645	0.000846647	0.0242304	7.55609	7.57027	7.02143	6.85471	6.94868	7.33134	6.82154	6.86982	6.71721	6.5079	6.88627	6.23011	5.96207	6.7827
ENSG00000143387	CTSK	CTSK	1513	1.38605	7.59209	17.8293	0.000849337	0.02424	6.50162	7.36418	6.96661	6.94938	9.02492	9.23477	8.8176	6.22093	5.46566	6.34921	5.88514	6.80991	7.56064	5.95844
ENSG00000101745	ANKRD12	ANKRD12	23253	0.41892	5.6634	17.6466	0.000850189	0.02424	5.62955	5.99254	5.81503	5.81032	5.89727	6.14722	5.65354	5.29891	5.36271	5.42283	5.65981	5.57565	5.48731	5.1951
ENSG00000113441	LNPEP	LNPEP	4012	0.572718	6.43918	17.6272	0.000854066	0.0242776	6.31152	6.52936	6.37618	6.39817	6.96032	7.36934	6.74617	6.18855	6.03783	5.97475	6.2464	6.10214	6.09184	6.0006
ENSG00000183780	SLC35F3	SLC35F3	148641	1.7503	2.14473	17.8018	0.00085472	0.0242776	1.91843	3.22535	1.20854	0.76906	2.46915	3.99062	3.29786	0.558794	1.21497	0.0129887	0.424056	1.06376	1.31496	1.47859
ENSG00000125977	EIF2S2	EIF2S2	8894	-0.398134	7.0189	17.6071	0.000858101	0.0243279	6.67384	6.87825	6.9154	7.10036	6.65422	6.63714	6.57164	7.32587	7.45765	7.39676	7.30147	7.14561	6.86968	6.92575
ENSG00000145348	TBCK	TBCK	93627	-0.483219	4.98649	17.5725	0.000865098	0.0244541	4.77897	4.50425	5.06718	4.99492	4.37914	4.44136	4.59524	5.5413	5.27489	5.33286	5.38725	5.11623	4.93553	4.84905
ENSG00000042832	TG	TG	7038	1.32347	1.06584	17.5647	0.000866686	0.0244541	-1.37863	-1.06714	0.128368	0.148705	2.00213	3.07885	3.01964	-1.33331	-1.50656	-0.862525	-1.19114	0.0218453	0.572164	0.412478
ENSG00000175426	PCSK1	PCSK1	5122	1.5773	-1.21897	17.5511	0.000869457	0.0244541	-0.289022	0.114221	0.0515899	-0.904387	-1.50929	-2.53374	-1.67186	-0.884361	-1.40535	-2.86944	-1.93711	-1.7025	-3.25016	-3.85117
ENSG00000130413	STK33	STK33	65975	-1.39927	1.15864	17.5508	0.000869522	0.0244541	1.87458	1.46137	0.936955	0.401939	-1.89103	-1.73528	-1.67186	1.83322	1.84807	1.9032	1.91757	1.20173	0.853705	0.954231
ENSG00000267886	NA	ENSG00000267886	NA	1.18794	-0.963764	17.5359	0.00087257	0.0244541	-0.542861	0.0752932	-0.521793	-0.691189	-1.14125	-0.690812	-0.621768	-1.33331	-0.443008	-1.44864	-1.83246	-1.8312	-2.59796	-2.06411
ENSG00000185753	CXorf38	CXorf38	159013	0.375073	4.27002	17.5344	0.000872883	0.0244541	3.91814	4.06679	4.13106	4.27176	4.84042	4.8206	4.95126	3.68897	3.75198	3.99352	4.06053	3.8755	4.22862	4.39954
ENSG00000197894	ADH5	ADH5	128	-0.392815	7.69306	17.5295	0.000873881	0.0244541	7.49524	7.31203	7.52635	7.51701	7.59555	7.31755	7.60506	7.96033	7.65765	8.02139	7.83502	7.78855	8.12183	7.6714
ENSG00000256537	SMIM10L1	SMIM10L1	100129361	-0.658358	4.27284	17.4992	0.000880133	0.0245835	4.46332	4.3188	4.09804	4.24773	3.09052	3.1218	3.41763	4.75551	4.70923	4.48253	4.45362	4.36481	4.43769	4.63752
ENSG00000136068	FLNB	FLNB	2317	0.749978	8.7273	17.4733	0.000885524	0.0246597	8.96475	9.38088	8.92646	8.63656	8.79657	9.27585	9.20242	8.53767	8.65731	7.94161	8.64126	7.83535	7.73579	8.51925
ENSG00000205978	NYNRIN	NYNRIN	57523	0.897098	5.8536	17.6084	0.000887558	0.0246597	5.6268	5.15861	6.74909	6.30422	6.45274	6.31276	6.58247	5.14625	4.49848	5.48108	5.42534	5.68852	5.56565	4.9213
ENSG00000106245	BUD31	BUD31	8896	-0.362749	5.67011	17.4626	0.000887755	0.0246597	5.61018	5.73206	5.63267	5.60371	5.27557	4.95532	5.31661	6.01705	5.93543	5.98942	5.74895	5.67525	5.69841	5.82587
ENSG00000166333	ILK	ILK	3611	0.362464	8.13321	17.444	0.000891657	0.0247226	8.42069	8.22431	8.41348	8.34458	8.24517	8.26153	8.07937	8.41226	7.96891	8.01986	7.8713	7.78204	7.82818	7.7132
ENSG00000141696	P3H4	P3H4	10609	0.364568	6.30206	17.3868	0.000903789	0.0249099	6.51983	6.43064	6.71254	6.37507	6.36004	6.35349	6.49954	6.32404	6.23295	5.96153	5.94342	5.99233	5.99234	6.28365
ENSG00000205363	INSYN1	INSYN1	388135	-1.48876	1.06185	17.3792	0.000905415	0.0249099	0.0632628	-0.755051	-0.521793	0.401939	-0.214731	-0.741232	1.75825	1.54683	1.79589	1.34873	1.0349	2.09317	1.53028	1.37443
ENSG00000159322	ADPGK	ADPGK	83440	0.349008	5.52582	17.3727	0.000906804	0.0249099	5.50084	5.78278	5.40086	5.45143	5.79753	5.84691	6.01411	5.20004	5.15677	5.12937	5.25247	5.38784	5.47502	5.61351
ENSG00000071564	TCF3	TCF3	6929	0.320686	6.25527	17.3719	0.000906959	0.0249099	6.60169	6.35343	6.40877	6.23175	6.53413	6.4127	6.26206	6.00175	5.96822	6.20674	6.04091	6.16412	6.16854	6.03944
ENSG00000224877	NDUFAF8	NDUFAF8	284184	-0.794346	4.01859	17.3618	0.000909136	0.0249099	3.8982	4.00857	3.47877	3.57203	3.04128	2.97336	3.70217	4.26684	4.26702	3.99975	4.16376	4.05918	4.60846	4.92014
ENSG00000125945	ZNF436	ZNF436	80818	-0.5728	4.90275	17.3561	0.000910364	0.0249099	4.59528	4.34562	4.89521	4.92088	4.58338	4.29267	4.33995	4.98119	4.84766	5.42899	5.02328	5.38422	5.38249	4.95215
ENSG00000185386	MAPK11	MAPK11	5600	-0.646291	3.38843	17.3488	0.000911941	0.0249099	2.87314	3.2474	3.23582	3.20696	2.50592	2.62094	3.31095	3.72103	3.85502	3.41888	3.27085	3.79602	3.69382	3.86578
ENSG00000099377	HSD3B7	HSD3B7	80270	0.439147	4.07065	17.3431	0.000913164	0.0249099	3.97636	4.17891	4.62407	4.33242	4.26428	4.19884	4.27298	3.76122	3.6321	3.95987	4.01567	3.64696	3.82394	3.93607
ENSG00000118804	STBD1	STBD1	8987	0.967249	-0.0266336	17.3361	0.000914674	0.0249099	0.163863	0.730056	0.574932	0.0334974	0.0356831	0.00358728	0.786725	-1.05998	-0.443008	-0.0541852	-0.899183	-0.312083	-0.927954	-0.465153
ENSG00000244731	C4A	C4A	720	-1.6087	1.32127	17.3188	0.000918437	0.0249099	-2.66006	-1.35544	0.236379	0.0922508	0.17265	1.41256	1.97104	-0.778138	-0.0125105	1.29576	0.710518	2.78431	3.229	1.33334
ENSG00000168297	PXK	PXK	54899	-0.623414	5.93686	17.3175	0.00091873	0.0249099	5.20207	5.08336	5.78496	6.04267	5.56657	5.58122	5.77183	5.99521	5.64743	6.35489	6.11762	6.44769	6.64594	5.98411
ENSG00000104765	BNIP3L	BNIP3L	665	0.731702	7.91641	17.31	0.000920355	0.0249099	7.80638	7.39316	8.30577	8.38856	8.63793	8.66317	8.21313	7.0872	7.00552	7.78227	7.67655	7.69745	7.67192	7.10324
ENSG00000173376	NDNF	NDNF	79625	1.68574	1.4031	17.3094	0.000920479	0.0249099	3.28967	2.91951	2.94351	0.378525	-1.01683	-2.9419	-3.89046	2.20752	1.40809	0.553949	0.0110734	-1.8312	-3.94225	-4.47301
ENSG00000150594	ADRA2A	ADRA2A	150	-2.42413	1.98266	17.4772	0.000921488	0.0249099	0.527042	0.0352854	1.24348	1.59596	-0.745923	-2.9419	-1.23156	1.96906	3.15292	3.26892	2.99679	3.61335	0.853705	0.954231
ENSG00000203965	EFCAB7	EFCAB7	84455	-0.584231	2.03588	17.2943	0.000923783	0.0249273	2.14454	2.03845	1.89813	2.03087	1.28322	1.18847	1.0277	2.41209	2.33858	2.43109	2.28631	2.14541	2.37606	2.01736
ENSG00000143147	GPR161	GPR161	23432	0.668569	5.43213	17.2867	0.000925442	0.0249275	5.68085	5.56824	5.69395	5.42668	6.08601	5.93935	5.4999	5.31625	5.22742	5.15003	5.18083	5.3438	4.79067	4.24751
ENSG00000196588	MRTFA	MRTFA	57591	0.473518	6.03484	17.2656	0.000930086	0.0250081	6.40954	6.0873	6.35287	6.13987	6.4194	6.37547	5.76412	5.96446	6.07826	5.81688	5.90372	5.81553	5.26119	5.60778
ENSG00000267750	NA	ENSG00000267750	NA	-1.48337	-1.46505	17.253	0.000932876	0.0250385	-3.05307	-2.01895	-1.37733	-2.08029	-2.00463	-3.19946	-2.67082	-1.41058	-1.22203	-1.20017	-0.797155	-1.02677	-1.23282	-0.200958
ENSG00000090661	CERS4	CERS4	79603	-1.00315	1.90583	17.2419	0.000935343	0.0250602	1.08412	-0.280948	1.24348	1.21476	1.73646	1.61652	2.08207	2.10019	1.26188	2.0221	1.56204	2.26829	3.15309	2.7479
ENSG00000240972	MIF	MIF	4282	0.74662	3.68137	17.2187	0.00094051	0.0251541	3.83477	3.76124	4.38294	3.84615	4.50771	3.30688	4.07052	3.03548	3.27992	3.68142	3.16106	3.10765	2.98083	3.44822
ENSG00000143590	EFNA3	EFNA3	1944	1.69732	-0.302331	17.2078	0.000942953	0.0251669	-0.80283	-0.686543	0.518996	0.229448	1.42159	0.577111	-0.672376	-1.98858	-1.61541	-0.924026	-2.04994	-0.625614	-0.927954	-2.21846
ENSG00000113248	PCDHB15	PCDHB15	56121	-1.43831	0.115306	17.2017	0.00094432	0.0251669	-0.756117	-1.06714	0.165277	-0.265254	-1.20773	-2.21595	-0.835813	0.0828681	0.404753	0.138624	0.291387	1.28171	0.821373	1.05875
ENSG00000143196	DPT	DPT	1805	4.98744	4.70117	17.3642	0.000946118	0.0251704	-0.851106	4.95923	2.63689	1.17454	6.77398	7.43556	5.09624	-0.162371	0.28872	1.18361	-0.656484	0.828393	-1.91435	-3.85117
ENSG00000189060	H1-0	H1-0	3005	0.997211	7.74045	17.3033	0.000951929	0.0252805	7.76055	7.61549	7.94479	7.95321	8.47049	8.52209	8.62811	6.86214	7.01782	7.64707	7.5949	7.23346	6.82299	6.02875
ENSG00000079691	CARMIL1	CARMIL1	55604	1.12702	4.75378	17.26	0.000969495	0.0256705	4.01222	4.42905	4.86608	4.89739	5.93628	6.121	5.37229	3.89969	4.04359	4.13217	4.14306	4.25021	3.52591	3.53534
ENSG00000160813	PPP1R35	PPP1R35	221908	0.462021	3.21731	17.089	0.000970013	0.0256705	3.45017	3.3811	3.46773	3.30957	3.63433	3.47366	3.26462	2.98734	2.51678	3.13963	3.05933	2.85921	2.98083	3.13418
ENSG00000260439	LMF1-AS1	LMF1-AS1	101929387	1.21327	0.922237	17.0676	0.000974977	0.0257568	1.30947	1.60495	1.53897	0.856399	1.2214	1.85581	0.805339	0.83469	0.347903	0.662536	0.810871	0.129513	-0.38479	-1.47214
ENSG00000015475	BID	BID	637	-0.519707	4.66056	16.9777	0.000996185	0.0262711	4.38733	4.22632	4.20604	4.29383	4.50641	4.46657	4.56279	4.82457	4.64578	4.51765	4.48433	4.72668	5.21059	5.51438
ENSG00000109771	LRP2BP	LRP2BP	55805	1.16757	-1.08707	16.9648	0.00099927	0.0263066	-1.60827	-1.46594	-1.08956	-0.793854	-0.604856	0.535361	-0.435416	-2.11222	-1.86135	-1.99078	-1.83246	-1.27879	-2.02757	-1.79757
ENSG00000187792	ZNF70	ZNF70	7621	0.518969	3.48208	16.9533	0.00100201	0.0263149	3.74222	3.61961	4.05197	3.94908	3.65318	3.36762	3.50277	3.09958	3.12359	3.26892	3.22914	3.4739	3.32437	2.82402
ENSG00000182836	PLCXD3	PLCXD3	345557	2.65695	2.74124	17.1153	0.00100307	0.0263149	0.721134	2.79326	1.09834	1.00141	5.27557	4.54493	3.05117	-1.98858	-0.393698	-0.317482	1.55241	1.08175	-0.311258	1.42745
ENSG00000034053	APBA2	APBA2	321	0.618097	3.68353	16.9375	0.00100583	0.0263416	3.90185	3.68248	3.61508	3.64988	4.3021	4.55672	3.79124	3.52747	3.15707	3.14712	3.20475	3.15513	3.54336	3.46417
ENSG00000066926	FECH	FECH	2235	-0.43792	5.16781	16.9294	0.00100779	0.0263472	5.24648	5.03852	5.11395	5.22155	4.56483	4.32978	4.71575	5.51608	5.43016	5.50898	5.29424	5.25148	5.23074	5.3627
ENSG00000137936	BCAR3	BCAR3	8412	0.749384	5.98484	16.9132	0.00101171	0.0264039	5.74721	6.3463	5.66525	5.67572	6.90191	6.7055	6.73286	5.3027	5.69094	5.18231	5.22999	5.23148	5.64976	6.05794
ENSG00000171227	TMEM37	TMEM37	140738	-2.21302	-0.631904	16.8884	0.00101776	0.0265163	-1.30955	-3.28405	-2.94337	-1.37571	-1.68757	-3.51321	-1.57239	0.45371	-0.299864	-0.746871	-2.04994	-0.513361	1.15551	0.33134
ENSG00000172878	METAP1D	METAP1D	254042	-0.521612	2.59073	16.87	0.00102227	0.0265879	2.49283	2.39524	2.21216	2.50635	2.32376	2.03127	2.11974	2.6637	2.47757	3.10541	2.89758	2.93537	2.73833	2.88689
ENSG00000164142	FHIP1A	FHIP1A	729830	1.91891	0.456309	16.8611	0.00102446	0.026599	-0.756117	-0.498611	-0.254752	-1.0879	2.20101	2.11868	2.17087	-2.11222	-2.53189	-0.746871	-0.656484	-0.880301	-2.02757	-0.672676
ENSG00000232187	NA	ENSG00000232187	NA	-1.04852	1.7219	16.8397	0.00102975	0.0266594	0.409024	0.294511	1.43701	1.73151	0.958883	0.402333	1.92923	2.22039	1.71952	2.26191	1.70799	2.102	2.24203	2.45416
ENSG00000120832	MTERF2	MTERF2	80298	-0.670021	1.79137	16.8374	0.00103032	0.0266594	2.03591	1.83209	1.26063	1.70351	0.656542	0.970817	0.823715	2.67309	2.24827	1.92952	2.12022	1.62612	1.78622	1.99997
ENSG00000137504	CREBZF	CREBZF	58487	0.699506	4.79119	16.8165	0.00103552	0.0267483	4.91599	4.8739	4.74329	4.82453	5.66274	5.57221	4.8518	4.10101	4.22027	4.52198	4.71119	4.65341	4.30221	3.99872
ENSG00000105894	PTN	PTN	5764	1.16512	6.08097	16.97	0.00103813	0.0267699	5.43127	4.91582	5.39504	5.56534	7.11685	7.52943	7.77935	4.92234	3.75471	4.51765	4.11716	5.19786	6.17855	5.59625
ENSG00000140694	PARN	PARN	5073	-0.406838	5.30116	16.7967	0.00104048	0.0267847	5.4186	5.45623	5.21532	5.21082	4.56359	4.53702	4.83604	5.7432	5.52216	5.49436	5.58679	5.38331	5.37624	5.31426
ENSG00000106484	MEST	MEST	4232	-1.9144	7.50836	16.9478	0.00104361	0.0268196	5.18272	2.45712	6.57358	7.19638	5.66622	5.9602	7.31762	6.52123	6.45907	8.17354	8.23131	8.43221	8.92233	8.61842
ENSG00000127314	RAP1B	RAP1B	5908	-0.449316	6.17716	16.774	0.00104618	0.0268402	6.09968	6.38561	5.98531	6.32159	5.55471	5.41418	5.2713	6.58793	6.58394	6.56252	6.48406	6.35599	6.21167	5.83571
ENSG00000204301	NOTCH4	NOTCH4	4855	1.00125	-0.994166	16.7483	0.00105269	0.0269613	-0.0170757	-0.621141	-0.464284	-0.848062	-0.697352	-1.54412	-0.572875	-0.884361	-1.40535	-1.54198	-2.04994	-1.8312	-1.71151	-1.37815
ENSG00000261652	C15orf65	C15orf65	145788	-0.879456	-0.0698424	16.7412	0.0010545	0.026962	-0.428565	-0.902675	-0.925344	-0.420881	-0.28477	-1.29783	0.0436279	0.292414	0.43236	0.28169	0.0662586	0.261608	0.340835	0.274596
ENSG00000180801	ARSJ	ARSJ	79642	0.606869	6.38143	16.725	0.00105864	0.027006	6.40216	6.85438	6.21665	6.29916	6.55903	7.24979	6.77979	5.97684	5.97058	5.70263	5.74684	5.85528	6.28574	6.49205
ENSG00000100926	TM9SF1	TM9SF1	10548	0.750645	2.43631	16.7205	0.00105979	0.027006	2.44864	2.40312	2.0927	2.13234	2.92198	3.57501	3.30442	1.74689	2.0752	1.85824	1.73378	2.01108	2.06003	2.08493
ENSG00000139620	KANSL2	KANSL2	54934	-0.315392	4.22804	16.7081	0.00106299	0.0270419	4.16112	4.19715	3.95518	4.09449	3.85597	4.01361	4.11036	4.36718	4.47213	4.41739	4.27189	4.3556	4.27263	4.48017
ENSG00000183691	NOG	NOG	9241	2.70462	3.07813	16.84	0.00107071	0.0271924	1.62394	3.41657	2.49187	1.9695	4.73376	5.20625	4.20101	0.242811	2.34586	0.168395	0.195638	-0.460348	-0.0799263	1.45324
ENSG00000118473	SGIP1	SGIP1	84251	0.722884	5.27589	16.6371	0.00108142	0.0274183	3.33892	5.013	4.90615	5.14035	6.1463	6.31005	6.53621	3.08558	3.72711	4.13028	4.1253	5.25545	5.62187	5.57291
ENSG00000130638	ATXN10	ATXN10	25814	-0.377659	7.22247	16.6008	0.00109099	0.0276146	7.02759	6.89512	6.75705	7.09363	7.03094	7.16228	7.19527	7.26718	7.11152	7.2378	7.34466	7.17732	7.67941	7.78399
ENSG00000164086	DUSP7	DUSP7	1849	0.47511	5.56155	16.5892	0.00109405	0.0276459	5.79848	5.56121	5.80775	5.63739	6.15335	5.89361	5.52608	5.20328	4.91647	5.35082	5.13236	5.45492	5.64573	5.28313
ENSG00000050344	NFE2L3	NFE2L3	9603	1.15757	3.66015	16.7165	0.00109871	0.0277173	3.523	3.18934	4.35126	4.07823	4.759	4.51168	3.97304	3.1509	2.51678	3.13963	2.88612	3.07659	3.48263	1.58742
ENSG00000103145	HCFC1R1	HCFC1R1	54985	1.35747	5.11442	16.7097	0.00110453	0.0278	4.1596	4.35581	6.06377	5.47853	6.52713	5.94384	5.78126	3.76122	3.07625	4.79556	4.13663	4.63678	4.51679	3.48932
ENSG00000239405	NA	ENSG00000239405	NA	1.21702	0.480011	16.5397	0.00110731	0.0278	-0.161793	0.328014	0.802841	0.922652	1.88739	1.03214	1.22033	-1.57876	-0.494064	-0.0889826	0.195638	0.261608	-0.822015	-0.417623
ENSG00000163069	SGCB	SGCB	6443	0.526546	7.37875	16.5389	0.00110751	0.0278	7.1242	7.64113	7.12343	7.28779	7.76762	7.9572	8.24448	6.9813	7.0938	6.71593	6.9523	6.99211	7.07838	7.41869
ENSG00000067715	SYT1	SYT1	6857	1.94605	-1.50549	16.5236	0.00111164	0.02781	-1.00646	-1.85959	-0.849752	-0.963001	-1.27742	-0.793478	-0.194475	-1.41058	-3.0379	-1.99078	-3.01608	-2.5052	-3.94225	-3.41804
ENSG00000164105	SAP30	SAP30	8819	0.613658	3.10915	16.5186	0.00111301	0.02781	3.66279	3.86474	3.21837	3.35826	3.16466	3.31923	2.7582	2.73718	2.78115	2.98091	3.37013	2.62786	2.48328	2.24855
ENSG00000146250	PRSS35	PRSS35	167681	4.65952	5.46902	16.6761	0.00111343	0.02781	0.816937	4.77107	0.826077	-0.158647	7.47639	8.37987	6.02507	0.76612	0.750123	-0.359349	-0.410618	0.597872	1.54025	1.31938
ENSG00000171456	ASXL1	ASXL1	171023	0.446673	6.69535	16.5061	0.0011164	0.0278381	6.72927	6.89477	6.81445	6.68167	7.06412	7.26803	6.79267	6.29999	6.39737	6.56217	6.69873	6.60598	6.30121	6.2099
ENSG00000115295	CLIP4	CLIP4	79745	-0.52965	5.8854	16.4573	0.00112976	0.0280938	5.45194	4.76955	5.64497	6.04963	5.61845	5.78089	5.68968	5.93011	5.95757	6.08129	6.2124	6.23916	6.1344	6.20422
ENSG00000204209	DAXX	DAXX	1616	0.314454	5.99453	16.4544	0.00113057	0.0280938	6.18145	5.9945	6.18274	5.98376	6.31709	6.12496	6.20713	5.8402	5.71432	5.86597	5.75053	5.79251	6.0662	5.71563
ENSG00000166582	CENPV	CENPV	201161	-0.881286	1.99023	16.4483	0.00113223	0.0280938	2.19296	1.76028	1.84224	1.52309	0.434789	1.20187	0.929312	2.40083	2.32392	2.43722	2.03979	1.8836	2.62582	2.57657
ENSG00000143252	SDHC	SDHC	6391	-0.358699	6.07455	16.4252	0.00113865	0.0282069	6.04879	5.86781	5.96844	5.99198	5.85515	5.59207	5.81265	6.29695	6.08643	6.213	6.22231	6.03622	6.34166	6.46219
ENSG00000163875	MEAF6	MEAF6	64769	-0.294803	5.09215	16.418	0.00114064	0.0282099	4.90513	4.94984	5.01758	5.08357	4.94548	4.76636	4.86517	5.18862	5.17731	5.3573	5.14363	5.20506	5.35593	5.18455
ENSG00000119946	CNNM1	CNNM1	26507	3.56282	5.44528	16.5676	0.0011428	0.0282172	2.49765	2.28867	1.7841	1.56518	7.60026	8.00135	6.9614	0.993081	0.376608	1.01362	1.45238	1.29718	1.55015	2.15734
ENSG00000109667	SLC2A9	SLC2A9	56606	-1.06711	1.24336	16.391	0.00114819	0.0283039	0.877445	1.23283	1.391	1.16088	-0.28477	-0.96263	-1.30952	2.07206	2.06642	2.19116	1.83258	1.57625	0.821373	0.185062
ENSG00000196628	TCF4	TCF4	6925	0.730184	7.68922	16.376	0.00115242	0.0283619	7.67565	7.87302	7.7406	7.69475	8.39409	8.52184	7.96218	7.2851	7.32356	7.42978	7.34588	7.59922	7.14174	6.48816
ENSG00000170855	TRIAP1	TRIAP1	51499	-0.49146	4.47428	16.3398	0.00116269	0.0285398	4.45838	4.27222	4.09804	4.22494	3.96938	4.03436	4.32712	4.9612	4.63394	4.55757	4.39824	4.37761	4.84596	4.989
ENSG00000100528	CNIH1	CNIH1	10175	-0.351551	6.47046	16.3372	0.00116342	0.0285398	6.31426	6.50987	6.34837	6.5575	6.2248	6.04307	5.77124	6.77431	6.7336	6.73595	6.61879	6.56181	6.67479	6.36361
ENSG00000123836	PFKFB2	PFKFB2	5208	-0.486288	2.95808	16.3106	0.00117105	0.0286384	2.81631	2.97344	2.33063	2.5278	2.63006	2.73599	2.68973	3.30083	3.40711	3.04651	3.39459	3.20111	2.90572	2.97411
ENSG00000163374	YY1AP1	YY1AP1	55249	0.274913	5.07107	16.3099	0.00117124	0.0286384	5.19911	5.22791	5.21422	5.13513	5.28618	5.23913	5.08962	4.90051	4.87306	5.10167	4.96004	4.9597	4.89144	4.80089
ENSG00000111725	PRKAB1	PRKAB1	5564	-0.354476	4.43932	16.2979	0.0011747	0.0286767	4.24819	4.34153	4.18148	4.35209	4.05339	4.0931	4.44161	4.62969	4.75777	4.58128	4.40895	4.59825	4.73209	4.50505
ENSG00000070081	NUCB2	NUCB2	4925	0.370414	7.20001	16.2851	0.0011784	0.0287206	7.08484	7.26631	7.42275	7.37763	7.64892	7.54002	7.23099	7.06306	7.04098	6.81454	6.97501	6.9042	7.16769	6.98332
ENSG00000213160	KLHL23	KLHL23	151230	-1.18147	1.84982	16.2609	0.0011854	0.0288447	2.36659	1.16028	1.51056	1.71291	0.119413	0.281263	-0.956057	2.75056	1.85828	2.71449	2.71969	2.01108	2.14739	1.05875
ENSG00000184194	GPR173	GPR173	54328	0.93492	2.80892	16.2491	0.00118884	0.0288614	2.25128	1.63203	2.63031	2.69824	3.84166	4.01741	4.13815	1.57716	0.814482	2.16186	2.16515	2.50661	2.60698	1.94648
ENSG00000231672	NA	ENSG00000231672	NA	1.29341	4.18695	16.3935	0.00119183	0.0288614	2.2963	2.27155	3.27856	3.64253	5.7281	5.75497	5.73347	1.81636	1.16647	1.66294	1.9619	2.01108	4.19273	4.78447
ENSG00000177963	RIC8A	RIC8A	60626	0.273571	7.17374	16.2307	0.00119425	0.0288614	7.26462	7.36796	7.28621	7.22805	7.31169	7.21405	7.46153	6.96035	6.98032	6.92712	6.97501	6.99419	7.09665	7.23013
ENSG00000178922	HYI	HYI	81888	0.631686	3.93654	16.2265	0.00119548	0.0288614	4.11945	4.57746	4.47402	4.27493	4.10907	3.74032	4.02955	3.35728	3.52399	3.86306	4.14626	3.26547	3.1628	3.58868
ENSG00000100258	LMF2	LMF2	91289	0.494489	6.47465	16.2036	0.00120223	0.0288614	6.46605	6.93167	6.53444	6.38207	6.5559	6.82782	7.11244	6.08284	6.21914	5.95353	6.1811	6.12887	6.01038	6.66103
ENSG00000152409	JMY	JMY	133746	-0.736875	4.5189	16.1974	0.00120408	0.0288614	4.02063	3.47007	4.44242	4.51664	3.85393	4.05298	4.11223	4.67481	4.85914	4.99044	4.92594	5.32221	4.70355	4.15818
ENSG00000205084	TMEM231	TMEM231	79583	-0.48573	2.51892	16.1972	0.00120414	0.0288614	2.78507	2.45712	2.42496	2.50094	1.76273	1.67537	1.71952	3.06432	2.80246	2.90337	2.82344	2.45235	2.5038	2.55886
ENSG00000177156	TALDO1	TALDO1	6888	-0.710326	6.84332	16.1966	0.00120431	0.0288614	6.62283	6.55655	6.44205	6.33875	6.32115	6.05559	6.6903	7.14825	7.30734	6.8402	6.75728	6.64393	7.09665	7.89124
ENSG00000170579	DLGAP1	DLGAP1	9229	1.65553	-0.68301	16.1949	0.00120481	0.0288614	-0.161793	-0.558576	-1.00512	-1.15465	0.864971	0.617686	-0.779252	-2.24746	-1.86135	-1.27833	-0.847267	-2.12919	-1.71151	-2.39133
ENSG00000158315	RHBDL2	RHBDL2	54933	0.866894	0.443685	16.1936	0.00120518	0.0288614	0.187953	-0.385678	0.755215	0.714	1.19591	1.24136	1.41469	-0.196179	-0.659056	-0.237227	-0.569789	-0.460348	0.647865	0.153939
ENSG00000183087	GAS6	GAS6	2621	0.592324	9.16539	16.1557	0.0012165	0.0290863	8.2448	8.77985	9.20547	9.4053	9.78138	9.89174	10.2842	8.32315	8.78007	8.51987	8.55036	8.87371	8.72373	9.12072
ENSG00000174165	ZDHHC24	ZDHHC24	254359	-0.432345	3.80865	16.1297	0.00122433	0.0292273	3.39691	3.38905	3.81704	3.62771	3.49497	3.40866	3.87732	3.68666	4.12409	3.96412	3.88939	4.05918	3.9244	4.28928
ENSG00000287431	NA	ENSG00000287431	NA	1.53943	-0.163333	16.1081	0.00123087	0.0293371	1.40505	-0.558576	-0.254752	-0.265254	0.656542	0.787353	-0.572875	-0.37823	-2.00207	-0.692345	-0.797155	-0.747345	-1.91435	-1.57267
ENSG00000231925	TAPBP	TAPBP	6892	0.485755	7.96986	16.0948	0.00123495	0.0293879	7.63775	7.68239	7.69754	7.78001	8.56956	8.84659	8.8221	7.48333	7.35545	7.24785	7.47017	7.72005	7.91512	8.0268
ENSG00000184985	SORCS2	SORCS2	57537	-1.38595	0.15771	16.0816	0.00123896	0.0294079	0.0632628	-1.2528	0.270657	-0.741608	-1.89103	-1.22427	-1.02016	0.517674	1.47598	0.723969	-0.373425	1.15153	0.00888527	0.464142
ENSG00000034152	MAP2K3	MAP2K3	5606	-0.589997	6.09016	16.0793	0.00123968	0.0294079	6.44715	6.20805	5.54786	5.68648	5.31902	5.187	5.51976	6.40976	6.6512	6.25089	6.35635	6.15193	5.94342	6.58249
ENSG00000246100	NA	ENSG00000246100	NA	-1.13017	0.69198	16.0319	0.00125431	0.0297084	0.114439	-0.183308	0.201266	1.01666	-0.650363	-1.15428	-0.0536472	1.31448	1.02858	1.15415	0.992789	0.828393	1.04785	1.50349
ENSG00000180537	RNF182	RNF182	221687	0.692257	3.2596	16.0131	0.00126018	0.0298005	2.8469	3.45877	3.12309	3.11078	3.64614	4.13912	4.215	2.49917	2.40975	2.14698	2.35993	2.533	3.55815	3.55035
ENSG00000130348	QRSL1	QRSL1	55278	-0.471376	3.89736	15.9764	0.00127169	0.0300259	4.04721	3.8902	3.28696	3.62024	3.25691	3.68411	3.48556	4.24968	4.25354	4.10163	4.06392	3.80146	4.21001	4.09813
ENSG00000184785	SMIM10	SMIM10	644538	0.622362	3.49016	15.9444	0.00128182	0.0302177	3.21836	3.15708	3.72732	3.61524	4.2901	4.26898	3.87512	2.90603	2.47093	3.32617	3.17995	2.79525	3.43802	3.33831
ENSG00000135111	TBX3	TBX3	6926	0.750914	7.56662	15.918	0.00129027	0.0303697	7.1242	7.36871	7.91969	7.40577	8.28378	8.42906	8.40783	7.00729	7.12216	7.1964	6.99159	7.41466	7.08244	6.54774
ENSG00000169026	SLC49A3	SLC49A3	84179	0.645605	1.38046	15.9038	0.00129485	0.0304076	0.832303	1.59122	1.27759	1.72224	1.90323	1.96205	2.17803	0.730574	1.09917	0.703781	1.07581	0.91119	0.853705	1.34717
ENSG00000137992	DBT	DBT	1629	-0.39955	4.69625	15.8958	0.0012974	0.0304076	4.68899	4.27866	4.79278	4.59999	4.35199	4.4357	4.01363	5.1555	4.75504	4.94279	4.99423	4.86032	4.73535	4.73275
ENSG00000166228	PCBD1	PCBD1	5092	-0.521334	4.20113	15.8942	0.00129793	0.0304076	3.84617	3.72711	4.21267	4.19006	3.81051	3.46535	4.03744	4.39299	4.22817	4.60052	4.40762	4.15148	4.44168	4.74716
ENSG00000164484	TMEM200A	TMEM200A	114801	-0.572076	5.47451	15.888	0.00129994	0.0304076	5.25577	5.42947	5.25117	5.51924	4.64825	4.46379	5.14456	5.82342	5.86817	5.84135	5.81185	6.00887	5.35875	5.34903
ENSG00000176390	CRLF3	CRLF3	51379	0.391816	3.92284	15.8584	0.00130956	0.0304847	4.02732	4.28294	3.77586	3.97663	4.14448	4.42001	4.02756	3.70966	3.74649	3.71711	3.7383	3.60404	3.7291	3.73256
ENSG00000110090	CPT1A	CPT1A	1374	-0.586065	6.3014	15.858	0.00130969	0.0304847	6.30706	6.5776	5.73902	5.48265	5.50044	5.63162	6.05016	6.78165	7.00006	6.64458	6.4488	6.56261	6.33058	6.12618
ENSG00000132429	POPDC3	POPDC3	64208	-0.741207	2.75572	15.8553	0.00131059	0.0304847	2.74097	2.21894	2.2556	2.45691	2.53162	1.97772	2.03553	2.81985	3.13623	2.87657	2.7368	2.65213	3.29524	3.71667
ENSG00000112293	GPLD1	GPLD1	2822	-1.32763	-1.05703	15.8531	0.0013113	0.0304847	-1.69373	-2.64123	-1.2749	-0.963001	-2.26282	-2.36612	-2.0195	-0.830272	-0.169649	-1.0555	-1.25735	-0.685196	-0.347556	-0.0850351
ENSG00000107611	CUBN	CUBN	8029	0.885386	1.17411	15.8372	0.0013165	0.0305191	1.93276	1.79663	1.32729	0.534966	1.8055	1.2671	1.59667	0.931795	0.896057	0.946471	0.657596	0.989492	0.171619	0.0563252
ENSG00000224189	HAGLR	HAGLR	401022	1.83301	2.36867	15.9842	0.00131682	0.0305191	-0.624421	-0.686543	0.236379	1.1191	4.29461	4.59279	3.33677	-1.76917	-2.76282	-1.86483	-0.797155	1.09951	2.63515	1.99119
ENSG00000183258	DDX41	DDX41	51428	0.401367	5.49011	15.8147	0.00132393	0.0306369	5.87976	5.80228	6.00771	5.66245	5.46553	5.3128	5.45492	5.41892	5.11586	5.22366	5.48858	5.11514	5.13121	5.40462
ENSG00000067177	PHKA1	PHKA1	5255	1.7541	5.7224	15.9282	0.00133508	0.0308477	3.3416	4.45392	3.98903	3.84402	7.12066	7.88917	7.60157	3.24208	2.92898	2.80256	2.90517	3.60093	4.71789	5.1807
ENSG00000029534	ANK1	ANK1	286	0.852404	4.50287	15.7914	0.00133803	0.0308686	3.39949	3.56445	3.4751	4.07641	5.06469	5.59969	6.60124	2.49387	2.88969	3.42197	4.02441	3.9061	3.62524	4.36088
ENSG00000164970	FAM219A	FAM219A	203259	0.494748	4.61374	15.7594	0.00134234	0.0308739	5.10656	4.8866	5.1898	4.99781	4.4934	4.19884	4.73408	4.36863	4.62201	4.18045	4.3124	4.28555	4.17045	4.46122
ENSG00000137941	TTLL7	TTLL7	79739	0.801118	2.97335	15.7594	0.00134234	0.0308739	3.33083	3.62972	3.42272	3.27194	3.26612	2.70807	2.92493	2.99859	3.50136	2.68904	2.79921	2.37424	1.55015	1.37443
ENSG00000227028	SLC8A1-AS1	SLC8A1-AS1	100128590	1.15764	-0.481187	15.7529	0.00134454	0.0308773	0.508031	0.152127	-0.254752	-0.228836	0.477726	-0.505097	-1.08724	-1.57876	-0.780564	-1.20017	-0.847267	-0.747345	-2.15044	-0.982715
ENSG00000185972	CCIN	CCIN	881	0.876289	0.377746	15.7026	0.00136157	0.0311822	1.37389	1.80855	0.99961	0.42498	-0.0532074	-0.302231	-1.30952	0.81785	0.91575	-0.402467	-0.448795	-1.27879	-0.874012	-0.788824
ENSG00000269713	NBPF9	NBPF9	400818	0.560496	4.45247	15.6926	0.00136498	0.0311822	4.21193	4.45581	4.33515	4.25418	5.06205	5.41418	4.96063	3.75017	3.86011	4.15093	4.07742	4.43819	4.30806	3.94973
ENSG00000072818	ACAP1	ACAP1	9744	1.30896	1.25943	15.691	0.00136555	0.0311822	0.653538	0.826978	1.76017	1.35332	2.70876	2.70807	0.962861	0.138176	0.162531	0.683306	0.314363	0.129513	0.976237	0.0222623
ENSG00000133706	LARS1	LARS1	51520	-0.430731	7.10225	15.6894	0.00136606	0.0311822	7.1478	7.13109	6.99284	7.24068	6.23187	6.49974	6.34193	7.54154	7.56404	7.40733	7.46392	7.31269	6.91444	6.8431
ENSG00000196305	IARS1	IARS1	3376	-0.766136	8.34566	15.6804	0.00136915	0.0312055	7.96063	8.27579	8.21682	8.56843	6.81616	7.20534	7.47195	8.6814	8.97077	8.8454	8.79255	8.71333	8.28798	8.37678
ENSG00000172935	MRGPRF	MRGPRF	116535	1.11862	6.58407	15.8131	0.00137349	0.0312572	6.45709	5.82005	6.3806	6.26804	7.88129	7.9986	7.35876	5.99334	5.05722	5.828	5.9448	5.94029	5.93305	5.48341
ENSG00000139173	TMEM117	TMEM117	84216	-0.557136	3.62354	15.642	0.00138243	0.0314135	3.45266	3.53248	3.58475	3.60519	3.09398	2.94972	2.82358	3.75017	3.99582	3.67365	3.61186	3.85211	4.18799	3.95199
ENSG00000124126	PREX1	PREX1	57580	-0.920698	3.15692	15.6336	0.00138534	0.0314323	2.63543	1.50596	2.69484	2.32838	3.31726	2.85955	2.65935	3.2856	2.93864	3.70446	3.30566	4.05691	3.97671	3.0006
ENSG00000226900	NA	ENSG00000226900	NA	1.45868	-1.236	15.6164	0.00139136	0.0314674	0.636132	-1.15699	-1.2749	-1.54447	-1.14125	-1.37535	-1.39193	-0.778138	-1.13842	-2.2814	-2.17236	-2.12919	-3.25016	-3.41804
ENSG00000159761	C16orf86	C16orf86	388284	1.21787	0.887227	15.6074	0.00139451	0.0314674	0.636132	-0.0918593	1.31091	1.24096	2.05271	1.83014	1.79597	-0.00428513	-0.393698	0.662536	-0.0173315	0.229701	0.363466	-0.915147
ENSG00000172987	HPSE2	HPSE2	60495	3.35274	1.2738	15.7464	0.00139634	0.0314674	-1.5276	-1.2528	-0.304352	-1.37571	3.51572	2.94574	3.42967	-1.49222	-3.82408	-4.47301	-3.56795	-1.27879	-0.771827	-2.06411
ENSG00000145860	RNF145	RNF145	153830	0.617935	6.59551	15.6016	0.00139655	0.0314674	6.57995	6.4998	6.34435	6.29955	7.41834	7.43485	7.21324	6.24081	6.18861	5.91838	5.97755	6.11256	6.531	6.34737
ENSG00000081026	MAGI3	MAGI3	260425	0.420589	3.99502	15.5994	0.0013973	0.0314674	4.22945	4.63381	4.1473	4.03208	4.20002	4.07682	3.8685	3.70738	3.76832	3.88564	3.71259	3.77959	3.98403	3.53534
ENSG00000136003	ISCU	ISCU	23479	-0.485697	6.07623	15.5858	0.00140209	0.0314736	5.31508	5.18742	5.5098	5.55493	6.31154	6.12979	6.59824	6.106	6.00546	6.28271	6.17563	6.40414	6.40474	6.26192
ENSG00000109572	CLCN3	CLCN3	1182	-0.287897	5.79087	15.5818	0.00140352	0.0314736	5.79407	5.73908	5.62026	5.66002	5.38887	5.52032	5.68404	6.03901	6.05013	5.7902	5.95031	5.84083	5.85535	5.97356
ENSG00000155111	CDK19	CDK19	23097	0.651085	5.7186	15.5809	0.00140382	0.0314736	5.3502	5.68919	5.60187	5.50242	6.46046	6.8575	6.1913	5.12416	5.38407	5.19502	5.19869	5.32788	5.43485	5.33609
ENSG00000272047	GTF2H5	GTF2H5	404672	-0.433709	4.67676	15.568	0.00140841	0.0315297	4.61207	4.3271	4.772	4.57059	4.25041	3.95741	4.44902	4.97075	4.73023	4.99148	4.82456	4.79504	4.82878	4.9923
ENSG00000048392	RRM2B	RRM2B	50484	-0.423126	5.72664	15.5285	0.0014225	0.031798	4.9595	5.13869	4.9544	5.51119	5.62324	5.93082	6.24682	5.53165	5.61994	5.43819	5.56241	5.86894	6.53599	6.22542
ENSG00000101444	AHCY	AHCY	191	-0.473009	6.64202	15.5188	0.00142597	0.0318284	6.52309	6.1507	6.59825	6.69447	6.49352	5.89309	6.17484	6.77458	6.71159	6.93877	6.81632	6.74508	7.04202	6.95679
ENSG00000082213	C5orf22	C5orf22	55322	-0.500221	4.56548	15.4747	0.00144193	0.0321372	4.53316	4.70248	4.06424	4.38036	3.73288	4.22041	4.22194	4.74664	4.73301	4.63024	4.78192	4.75498	4.88559	4.9945
ENSG00000100216	TOMM22	TOMM22	56993	-0.372158	5.70546	15.4217	0.00146143	0.0325237	5.81839	5.65412	5.47164	5.62935	5.38041	5.15892	5.30684	6.08063	5.75384	5.90075	5.8731	5.58435	5.9373	5.99183
ENSG00000076928	ARHGEF1	ARHGEF1	9138	0.280243	5.78844	15.4154	0.00146374	0.0325272	5.99689	5.9373	5.89343	5.75115	6.05798	5.98222	5.81839	5.52259	5.48061	5.63494	5.68977	5.72902	5.72869	5.67441
ENSG00000129355	CDKN2D	CDKN2D	1032	1.27609	2.69555	15.4689	0.00147205	0.032664	2.81245	4.25926	2.33873	1.98509	3.44986	3.24347	2.99552	1.74689	2.72086	1.72435	2.31507	1.58888	1.20648	1.88146
ENSG00000145779	TNFAIP8	TNFAIP8	25816	-0.757552	4.7281	15.3849	0.00147509	0.0326717	4.1257	3.71133	4.55622	4.68715	4.18714	4.23678	4.38085	5.07718	4.68648	5.48626	5.3791	5.20711	4.98289	4.22896
ENSG00000118503	TNFAIP3	TNFAIP3	7128	0.786853	3.21576	15.3806	0.00147672	0.0326717	2.99079	4.03163	3.85988	3.49247	3.11113	3.22717	3.83719	2.57127	2.6983	2.87205	2.40879	3.34208	2.87848	2.38883
ENSG00000119684	MLH3	MLH3	27030	0.536807	3.9327	15.3635	0.00148313	0.0327383	3.84806	3.62636	4.32295	4.10523	4.42922	4.49816	4.28298	3.68666	3.55885	3.70446	3.75729	3.79874	3.5384	3.238
ENSG00000131979	GCH1	GCH1	2643	-1.38172	1.3731	15.361	0.00148407	0.0327383	0.56433	1.31867	0.915451	0.534966	-0.604856	0.149096	-1.02016	1.95373	2.03974	2.78825	2.74104	1.4573	0.737226	-0.514303
ENSG00000107537	PHYH	PHYH	5264	-0.570588	3.76825	15.3543	0.00148659	0.0327461	3.70722	3.45119	3.69298	3.47601	3.30539	2.87218	3.52821	4.16732	3.65278	4.05059	3.92528	3.72055	4.13471	4.38453
ENSG00000164331	ANKRA2	ANKRA2	57763	-0.370253	3.89188	15.3436	0.00149064	0.0327504	3.41488	3.63307	3.62173	3.80942	3.77437	3.69837	3.90348	4.16732	4.07677	4.19679	3.96575	4.09505	4.07254	3.81446
ENSG00000152558	TMEM123	TMEM123	114908	0.553392	7.73447	15.3424	0.00149112	0.0327504	7.93171	7.77488	7.76485	7.98638	8.10927	8.40291	7.79457	7.74521	7.16264	7.60856	7.61644	7.36572	7.44239	6.93607
ENSG00000162745	OLFML2B	OLFML2B	25903	0.832393	3.74597	15.3299	0.00149584	0.0327799	4.78688	4.78923	3.99416	3.0675	4.22544	3.28185	3.60724	3.62991	3.27611	3.41578	3.24418	3.14661	3.47746	2.44776
ENSG00000147027	TMEM47	TMEM47	83604	0.519135	7.04297	15.3147	0.00150163	0.0327799	6.84695	7.28961	6.96039	7.11571	7.30983	7.92888	7.34809	6.60704	6.82659	6.67568	6.83232	6.78885	6.44939	6.91853
ENSG00000224046	LOC101927420	LOC101927420	101927420	-1.32671	-1.70976	15.3142	0.00150184	0.0327799	-3.05307	-2.92713	-2.21773	-1.45762	-2.12796	-2.9419	-2.67082	-0.884361	-1.31078	-1.36097	-1.93711	-1.37363	-1.10305	-1.0536
ENSG00000127947	PTPN12	PTPN12	5782	0.371435	6.58343	15.3104	0.00150327	0.0327799	6.58563	6.6752	6.56799	6.6392	6.95059	7.20493	6.60622	6.31544	6.34749	6.36416	6.3684	6.30953	6.51939	6.39223
ENSG00000213853	EMP2	EMP2	2013	0.695562	6.53039	15.3103	0.0015033	0.0327799	6.80107	6.76356	6.7141	6.30033	7.22042	7.22435	6.52993	6.41117	5.96763	6.55691	6.34384	6.1434	5.90295	5.5067
ENSG00000197415	VEPH1	VEPH1	79674	0.951891	5.32916	15.4263	0.00151222	0.0329211	5.84325	5.91336	5.1898	5.20001	5.92323	5.5625	6.01161	5.16468	5.29383	4.85626	5.23527	4.88357	3.87996	3.74827
ENSG00000164849	GPR146	GPR146	115330	1.80707	0.309797	15.2801	0.00151601	0.0329211	0.816937	0.514176	2.02403	0.938751	1.28322	-0.549333	0.163897	-2.56317	-1.22203	-0.276796	0.220177	-0.460348	-1.61987	-1.37815
ENSG00000225264	NA	ENSG00000225264	NA	-1.00228	-0.361432	15.2765	0.00151632	0.0329211	-0.465667	-0.332363	-1.4876	-0.380372	-1.78572	-1.45727	-1.30952	-0.0970437	0.562985	-0.237227	0.424056	0.0945091	-0.347556	-0.417623
ENSG00000120885	CLU	CLU	1191	-0.717728	5.59812	15.2607	0.00152243	0.0330063	4.38343	4.20619	5.17743	5.06168	5.88187	5.23506	5.94602	5.33116	4.97982	5.70326	5.09054	5.98219	6.83797	6.23475
ENSG00000261578	NA	ENSG00000261578	NA	1.36802	1.40139	15.2292	0.00153469	0.0330871	1.0969	0.454752	1.32729	1.24096	3.06963	2.96159	1.54223	0.054398	-0.0889412	0.508117	0.244306	1.00842	0.946565	-0.200958
ENSG00000137494	ANKRD42	ANKRD42	338699	-0.339239	3.68895	15.2201	0.00153823	0.0330871	3.42758	3.29477	3.59831	3.55907	3.46594	3.40866	3.81669	3.74572	3.91006	3.72964	3.71259	3.87033	3.91294	3.98331
ENSG00000164764	SBSPON	SBSPON	157869	-1.87897	1.80876	15.3542	0.00153984	0.0330871	1.75872	1.21503	-0.464284	-0.193315	-2.00463	-1.63653	0.352895	3.82791	3.64396	1.53165	1.71664	1.42948	0.976237	1.23267
ENSG00000123609	NMI	NMI	9111	-0.736583	3.45408	15.2144	0.0015405	0.0330871	3.65417	2.97344	3.36835	3.57718	2.28802	2.32266	2.13453	4.09229	3.70182	4.1397	4.12368	3.7148	3.50061	2.77372
ENSG00000254473	UBQLN1-AS1	UBQLN1-AS1	105376114	-0.665063	0.247476	15.2099	0.00154225	0.0330871	-0.256147	-0.231302	0.270657	-0.549713	-0.0532074	0.121144	-0.194475	0.598773	0.512145	0.74388	0.268039	0.572657	0.552602	0.438541
ENSG00000136161	RCBTB2	RCBTB2	1102	-0.669018	3.57853	15.2022	0.00154531	0.0330871	3.77041	3.28627	3.49336	3.52749	2.38143	2.12573	2.83721	4.38301	4.00734	4.21474	4.00865	3.87033	3.30404	3.03943
ENSG00000137331	IER3	IER3	8870	1.68593	7.47565	15.34	0.00154533	0.0330871	5.72217	6.47478	7.04946	6.42877	9.32706	9.48067	8.4515	5.1837	5.98754	6.04664	5.67653	6.28354	5.75568	6.24078
ENSG00000081019	RSBN1	RSBN1	54665	0.869354	4.44473	15.2525	0.00154546	0.0330871	4.35312	4.4596	4.292	4.2622	5.45684	5.62355	4.70588	3.85911	3.90021	4.08026	4.06731	4.03169	3.87011	3.34865
ENSG00000240771	ARHGEF25	ARHGEF25	115557	0.605116	4.30947	15.1963	0.00154762	0.0330871	4.04392	4.26791	4.84633	4.7535	4.86084	4.56323	4.59524	3.89969	3.73268	4.20938	3.97119	4.16841	4.20845	3.37251
ENSG00000248690	NA	ENSG00000248690	NA	0.888657	-0.123365	15.1952	0.00154805	0.0330871	0.429377	0.48477	0.36886	-0.193315	0.711539	-0.192928	-0.270404	-0.0970437	-1.13842	-0.80354	-0.748724	-0.812292	-0.462271	-0.417623
ENSG00000198355	PIM3	PIM3	415116	0.680616	4.1953	15.1386	0.0015706	0.0335218	3.8556	4.14171	4.14499	3.7559	4.97949	5.22853	4.93972	3.3129	3.6321	3.98727	3.76773	3.7713	3.98221	3.59738
ENSG00000167110	GOLGA2	GOLGA2	2801	0.304709	7.06653	15.1052	0.0015841	0.0337622	7.00954	7.19547	7.35996	7.08688	7.22259	7.31351	7.28255	6.81704	6.97974	6.81336	6.80597	7.11783	6.80579	6.9395
ENSG00000176974	SHMT1	SHMT1	6470	0.655166	3.57576	15.0985	0.00158684	0.0337729	4.45093	4.50608	3.67389	3.32803	3.79786	3.58016	3.12341	3.24838	3.21782	3.59088	3.59084	2.62786	2.91341	3.06056
ENSG00000181284	TMEM102	TMEM102	284114	1.11334	1.49384	15.0924	0.00158932	0.0337743	1.36335	1.23283	1.32729	1.25389	2.74876	2.50135	2.40855	1.08039	1.09917	0.763519	0.761567	0.597872	0.197042	0.631652
ENSG00000267069	NA	ENSG00000267069	NA	1.35241	-0.868218	15.0873	0.00159138	0.0337743	-1.45119	-1.15699	-0.709504	-0.420881	-0.115664	0.355117	0.220469	-2.24746	-3.82408	-1.27833	-1.47645	-1.10598	-1.4524	-2.21846
ENSG00000119328	ABITRAM	ABITRAM	54942	-0.498012	3.48044	15.075	0.00159643	0.0337881	3.45266	3.26913	3.20513	3.46494	2.92587	2.94972	3.11225	3.63712	3.53039	3.60999	3.58849	3.49754	4.07426	3.91069
ENSG00000181885	CLDN7	CLDN7	1366	1.29919	1.8483	15.0674	0.00159953	0.0337881	0.70453	0.360758	0.871456	1.35332	3.22576	3.29754	3.67965	0.637675	-0.494064	-0.0541852	0.0110734	0.546994	1.54025	1.24749
ENSG00000135341	MAP3K7	MAP3K7	6885	-0.272255	6.04632	15.0653	0.0016004	0.0337881	5.91537	5.91749	5.85652	6.05287	5.94012	5.85329	5.77242	6.14069	6.04007	6.26345	6.17719	6.20264	6.32627	6.06162
ENSG00000141542	RAB40B	RAB40B	10966	-0.858835	2.66788	15.0639	0.00160097	0.0337881	2.15679	1.65861	2.89489	2.33448	2.08083	1.20187	2.3527	2.84915	2.92413	2.92533	2.60324	3.21747	3.28045	3.28902
ENSG00000127399	LRRC61	LRRC61	65999	1.96326	0.0842643	15.0503	0.00160656	0.0338381	-0.666998	-1.46594	-1.00512	-0.642473	1.95733	1.93019	1.24781	-1.33331	-2.76282	-1.64178	-3.26579	-0.880301	-1.16648	-0.850603
ENSG00000286623	NA	ENSG00000286623	NA	1.02101	-0.145841	15.0473	0.00160782	0.0338381	0.234961	-0.280948	0.400163	0.255389	0.477726	-0.192928	0.628485	-0.884361	-0.0125105	-0.492772	-0.656484	-0.685196	-1.71151	-0.915147
ENSG00000102218	RP2	RP2	6102	0.473055	4.79496	15.0334	0.00161357	0.0339119	4.92139	5.37039	4.63398	4.97555	4.9673	5.29571	4.73893	4.63691	4.83478	4.36853	4.44062	4.38305	4.57613	4.51886
ENSG00000020577	SAMD4A	SAMD4A	23034	0.529025	6.76415	15.026	0.00161664	0.0339268	6.73515	7.2079	6.80681	6.68137	7.17508	7.47007	6.74526	6.48169	6.73291	6.44506	6.47453	6.61835	6.3241	6.20041
ENSG00000132323	ILKAP	ILKAP	80895	-0.372674	3.84408	15.0209	0.00161877	0.0339268	3.97636	4.05683	3.57449	3.69086	3.37518	3.45138	3.1197	4.34238	4.13464	4.01416	3.8368	3.84949	3.90717	4.0118
ENSG00000110876	SELPLG	SELPLG	6404	-0.708269	2.41187	15.015	0.0016212	0.0339307	2.80857	2.00776	1.9729	2.07523	1.46492	1.50198	1.84177	2.87787	2.6983	2.67873	3.00387	2.38152	2.2174	3.0006
ENSG00000080031	PTPRH	PTPRH	5794	1.43964	0.898062	15.0037	0.00162591	0.0339822	1.56076	0.454752	2.13983	2.11828	1.35406	0.637554	0.220469	0.712466	-0.169649	0.662536	0.889476	-0.135479	-0.874012	-1.68074
ENSG00000108582	CPD	CPD	1362	-0.498	7.94751	14.9686	0.00164068	0.0342435	8.16976	8.1024	7.69518	7.61309	7.02371	7.24494	7.44864	8.52832	8.59369	7.85873	7.96424	8.04009	8.10776	8.00666
ENSG00000157240	FZD1	FZD1	8321	0.384693	4.58912	14.9541	0.0016468	0.0343239	4.91959	5.06236	4.97403	4.66917	4.62575	4.30359	4.6059	4.45421	4.67641	4.40806	4.39015	4.60604	4.16723	3.96997
ENSG00000130270	ATP8B3	ATP8B3	148229	0.866313	2.45465	14.9026	0.00166883	0.0347352	2.38754	3.75509	2.64345	2.3999	2.64897	2.46845	2.89483	1.39616	2.10123	2.19116	2.22093	1.82073	2.10773	1.74192
ENSG00000168118	RAB4A	RAB4A	5867	-0.297282	4.97016	14.8728	0.00168174	0.0349557	4.88317	4.72151	4.84348	5.02445	4.86388	4.65625	4.64518	5.2393	5.07703	5.02645	5.07549	5.10418	5.21059	5.04626
ENSG00000186310	NAP1L3	NAP1L3	4675	-1.69174	0.855162	14.8833	0.00168451	0.0349652	1.42546	0.754903	-0.304352	0.0922508	-2.26282	-2.72344	-1.23156	2.23314	1.70827	0.460782	1.0892	1.3125	0.512662	1.54006
ENSG00000186352	ANKRD37	ANKRD37	353322	1.07587	2.1055	14.8593	0.00168761	0.0349814	2.08163	2.20097	2.30605	2.05322	2.94894	2.88471	2.9164	-0.417569	0.973266	1.60968	1.19202	1.16846	1.18122	2.82895
ENSG00000174740	PABPC5	PABPC5	140886	-0.872773	1.10623	14.8181	0.00170569	0.0353077	1.10957	0.189062	1.19075	0.938751	-0.321107	-0.0589902	0.426883	1.88264	1.18282	1.79285	1.50326	1.56351	1.14249	1.07546
ENSG00000092820	EZR	EZR	7430	0.538767	7.29353	14.802	0.00171283	0.0353432	7.74415	8.03299	7.38021	7.5905	7.31373	7.44774	7.02209	6.9768	7.28834	6.7266	7.21578	6.62374	6.72999	7.28053
ENSG00000151702	FLI1	FLI1	2313	0.600077	4.36598	14.7959	0.00171555	0.0353432	4.4472	4.86108	4.50494	4.57059	4.80714	4.69587	4.37619	4.03333	4.34171	4.24474	4.29518	4.31816	3.56549	3.27101
ENSG00000119471	HSDL2	HSDL2	84263	-0.440354	5.49734	14.7848	0.00172046	0.0353432	5.48391	5.59944	5.25439	5.27959	4.81134	4.97205	5.27381	5.62778	5.53892	5.62558	5.65925	5.72474	5.93542	5.75699
ENSG00000143127	ITGA10	ITGA10	8515	3.20303	3.01592	14.9112	0.00172269	0.0353432	1.68446	2.95211	0.30414	0.750939	5.07871	5.25449	4.24258	1.10836	0.728016	0.25419	0.14527	-0.0945104	-0.50263	-0.850603
ENSG00000131037	EPS8L1	EPS8L1	54869	1.05761	-0.235819	14.7796	0.00172278	0.0353432	-0.0448811	0.294511	0.128368	-0.193315	0.747073	0.0635629	-0.157959	-0.230797	-0.780564	-0.746871	-0.136898	-0.951675	-1.71151	-1.57267
ENSG00000101856	PGRMC1	PGRMC1	10857	1.14054	7.96485	14.9052	0.00172533	0.0353432	7.84938	7.61443	7.83954	7.87928	9.27457	9.27645	8.36279	7.56758	7.12427	7.3265	7.53044	7.2606	6.85528	6.55706
ENSG00000235863	B3GALT4	B3GALT4	8705	1.05574	2.07707	14.7721	0.00172617	0.0353432	1.88198	1.72299	2.75661	2.43437	2.994	2.7543	2.59127	2.07915	0.896057	1.77361	1.55241	1.51138	1.32652	0.438541
ENSG00000271978	NA	ENSG00000271978	NA	1.32487	-0.639238	14.7679	0.00172802	0.0353432	-0.503748	-0.621141	0.201266	-0.0917149	-0.476362	-0.549333	0.564364	-1.98858	-0.659056	-0.80354	-1.47645	-1.37363	-2.59796	-1.57267
ENSG00000136160	EDNRB	EDNRB	1910	4.16793	0.278798	14.8907	0.00173176	0.0353432	0.721134	0.152127	1.32729	-0.793854	1.30722	1.78632	1.92923	0.054398	-3.37809	-4.47301	-3.95064	-4.47301	-4.47301	-4.47301
ENSG00000107438	PDLIM1	PDLIM1	9124	0.46504	7.60027	14.7594	0.00173186	0.0353432	7.15794	7.21014	7.85903	7.8391	8.30572	8.0435	8.10272	6.8588	6.6523	7.50006	7.27829	7.41355	7.54804	7.63594
ENSG00000101333	PLCB4	PLCB4	5332	-0.920191	4.84243	14.8818	0.00173313	0.0353432	4.82002	5.17366	3.73961	4.07459	3.80841	3.71015	4.06087	5.14288	6.00316	4.69559	5.49739	4.83668	4.46017	5.39966
ENSG00000130758	MAP3K10	MAP3K10	4294	0.43286	3.17206	14.7339	0.00174334	0.035463	3.08039	3.20295	3.16469	3.27828	3.58117	3.72879	3.53101	2.845	3.11083	2.86298	2.87457	3.08107	2.76407	2.88215
ENSG00000171159	BBLN	BBLN	79095	-0.374834	4.11423	14.728	0.00174601	0.035463	3.54881	3.47007	3.85142	3.81379	4.14114	4.00599	4.54074	3.95656	4.02558	4.2254	3.9766	4.11046	4.58217	4.738
ENSG00000149100	EIF3M	EIF3M	10480	-0.372752	6.70265	14.7261	0.0017469	0.035463	6.57139	6.41172	6.66461	6.65968	6.60997	6.34559	6.20099	6.8438	6.62153	6.96074	6.75649	6.89151	7.11614	6.8996
ENSG00000166845	C18orf54	C18orf54	162681	0.857319	3.19873	14.7228	0.00174839	0.035463	3.86123	4.5896	3.09944	3.2136	3.04842	3.60812	2.61784	2.75499	3.18574	2.20559	2.84332	2.45235	2.78936	2.46688
ENSG00000108604	SMARCD2	SMARCD2	6603	-0.338936	5.79457	14.7073	0.00175546	0.0355587	5.89127	5.56736	5.82587	5.64354	5.64106	5.22278	5.36838	5.99615	5.81279	6.14772	6.00076	5.91418	5.89812	5.90978
ENSG00000067445	TRO	TRO	7216	0.586959	4.73052	14.678	0.0017689	0.0357829	4.39253	4.17661	5.07204	4.84923	5.51016	5.39242	5.31174	4.1953	4.10063	4.31796	4.13985	4.67578	4.76328	4.08994
ENSG00000141401	IMPA2	IMPA2	3613	0.646953	4.75219	14.6701	0.00177253	0.0358083	3.44018	4.12751	4.32906	4.37149	5.68581	5.58378	6.18775	3.22941	3.36475	3.32287	3.23818	4.32573	5.19096	5.32478
ENSG00000103042	SLC38A7	SLC38A7	55238	-0.576588	4.84496	14.65	0.00178185	0.0359487	4.65375	4.58441	4.53169	4.50453	3.90791	4.32519	4.99853	4.86714	5.19857	4.94601	4.93986	5.04926	4.98927	5.58681
ENSG00000124831	LRRFIP1	LRRFIP1	9208	0.615608	7.40994	14.6157	0.00179786	0.0362234	7.79442	8.28422	7.34219	7.17828	7.43868	7.83803	7.59456	7.26291	7.34346	6.76821	6.95984	6.81024	6.91778	7.33899
ENSG00000139433	GLTP	GLTP	51228	0.265088	6.0501	14.5815	0.00181399	0.036489	6.15611	6.2187	6.26687	6.22397	6.27473	5.93484	6.1317	5.81867	5.84332	5.89908	5.98875	5.91606	5.98552	5.92196
ENSG00000067225	PKM	PKM	5315	0.525109	11.584	14.5775	0.00181588	0.036489	12.04	11.7759	11.6454	11.6692	11.9377	11.7193	11.9203	11.4732	11.3533	11.1199	11.3285	10.9075	11.0608	11.6957
ENSG00000140598	EFL1	EFL1	79631	0.321185	4.77217	14.559	0.00182467	0.0365909	4.85429	4.91994	4.93849	4.98236	4.90673	4.85813	4.98533	4.58809	4.85533	4.49139	4.74117	4.44516	4.38197	4.675
ENSG00000105928	GSDME	GSDME	1687	-0.491692	4.85709	14.5567	0.00182579	0.0365909	4.48536	4.47276	4.86608	4.99685	4.26887	4.13738	4.69594	5.01112	5.10303	5.19412	5.11774	4.90898	4.97189	5.24395
ENSG00000198837	DENND4B	DENND4B	9909	0.398664	4.74656	14.517	0.00184485	0.0369238	4.93034	5.20443	4.85624	4.62384	4.92236	5.10375	4.77243	4.37871	4.70216	4.62219	4.68719	4.67578	4.32401	4.3229
ENSG00000251364	LOC100506258	LOC100506258	100506258	-1.21818	-0.392824	14.5057	0.00185029	0.0369838	-0.256147	-1.46594	-0.644182	-1.0241	-1.01683	-2.9419	-1.39193	0.36376	-0.0502198	0.138624	-0.612486	0.353302	0.222025	-0.200958
ENSG00000112667	DNPH1	DNPH1	10591	-0.770387	2.84789	14.4802	0.00186274	0.0371195	2.57277	2.73201	2.88939	2.79869	1.98735	1.31723	2.06672	3.07144	3.25308	3.21645	3.02143	2.8382	3.25949	3.4768
ENSG00000108439	PNPO	PNPO	55163	-0.739444	3.6003	14.476	0.00186475	0.0371195	3.53948	3.69858	2.68216	3.35227	2.52139	2.83395	3.26798	3.8237	3.8031	3.59088	3.99271	3.68569	3.97671	4.41603
ENSG00000137563	GGH	GGH	8836	0.853947	5.20532	14.5656	0.0018716	0.0371195	5.96501	5.76148	5.01126	5.12637	5.78743	5.53893	5.51482	5.24718	4.53236	4.32789	5.05005	3.65599	4.62962	5.06311
ENSG00000271882	NA	ENSG00000271882	NA	-1.27381	-1.46713	14.4598	0.00187271	0.0371195	-1.60827	-2.19811	-2.659	-1.54447	-2.5775	-2.72344	-2.30871	-0.499619	-1.50656	-1.64178	-0.337167	-1.58435	-0.771827	-1.57267
ENSG00000198890	PRMT6	PRMT6	55170	-0.438616	3.77968	14.4581	0.00187356	0.0371195	4.38343	3.85328	3.42652	3.56167	3.01965	3.08248	2.88174	4.26684	4.24967	3.99975	3.84866	3.88577	3.74857	3.75865
ENSG00000243710	CFAP57	CFAP57	149465	0.948182	-1.20084	14.4535	0.0018758	0.0371195	-1.24362	-1.35544	-1.607	-1.0879	-0.796187	-0.420498	0.0746481	-3.22275	-2.53189	-1.64178	-1.55756	-1.37363	-1.4524	-1.37815
ENSG00000136237	RAPGEF5	RAPGEF5	9771	1.50615	1.11621	14.4531	0.00187602	0.0371195	-0.428565	0.679038	0.628781	0.87325	2.92587	2.99663	0.979347	-1.41058	-0.128731	-0.639804	-0.267276	-0.0945104	1.00531	0.33134
ENSG00000172061	LRRC15	LRRC15	131578	1.17723	4.97209	14.578	0.00187673	0.0371195	5.49903	6.55655	6.23846	5.38028	4.467	3.52789	4.19042	4.54653	4.83349	3.94919	4.53534	4.48625	2.40907	3.70061
ENSG00000261150	EPPK1	EPPK1	83481	1.93397	0.226329	14.484	0.00188371	0.0371618	0.114439	2.78725	0.65497	0.330524	-2.00463	-0.124406	-0.309921	0.242811	0.258192	-1.36097	-1.55756	-2.30498	-2.28475	-1.37815
ENSG00000130589	HELZ2	HELZ2	85441	0.613214	4.94071	14.4279	0.00188848	0.0371618	4.89144	4.90753	5.06352	4.87769	4.90181	5.77921	5.85905	4.50769	4.41792	4.43127	4.71659	4.99927	4.26664	4.41603
ENSG00000165323	FAT3	FAT3	120114	-1.59005	2.79522	14.5521	0.00188935	0.0371618	2.49283	3.52166	1.8308	1.99282	0.711539	0.732984	-0.39236	2.31343	3.42783	3.07822	3.91967	3.59155	3.06953	3.13418
ENSG00000234883	MIR155HG	MIR155HG	114614	1.24978	-1.22312	14.422	0.00189142	0.0371618	0.0102039	-0.0058636	-1.2749	-0.595348	-0.745923	-2.53374	-2.30871	-0.999032	-1.31078	-2.2814	-1.6435	-3.01513	-2.02757	-2.81521
ENSG00000130052	STARD8	STARD8	9754	0.715423	3.32757	14.4179	0.00189346	0.0371618	3.53948	4.14171	3.49698	3.10008	3.8063	3.97704	2.95858	2.69169	3.34673	3.09382	3.13871	2.99827	2.72964	2.41532
ENSG00000170561	IRX2	IRX2	153572	-0.730313	2.24869	14.4175	0.00189363	0.0371618	2.61336	2.22785	1.8308	2.18728	0.912691	1.27979	0.84186	2.74611	2.59826	3.00174	2.86293	2.74535	1.89896	1.59902
ENSG00000077254	USP33	USP33	23032	-0.2926	6.12871	14.4083	0.00189821	0.0372035	6.02975	5.86995	5.80044	6.08984	6.02444	6.07484	5.89262	6.26431	6.32189	6.41083	6.32558	6.1944	6.30742	6.03197
ENSG00000214517	PPME1	PPME1	51400	0.773036	6.81028	14.4624	0.00190083	0.0372053	7.03363	7.04996	6.53179	6.47504	7.46543	7.60232	7.55747	6.51145	6.61401	5.89353	6.00738	5.8657	6.2798	6.87952
ENSG00000186364	NUDT17	NUDT17	200035	0.506189	1.69349	14.3983	0.00190323	0.0372053	1.64149	2.14568	1.6473	1.99282	1.91108	2.09732	1.97104	1.55701	1.04655	1.36167	1.39964	1.55065	1.42663	1.50349
ENSG00000083857	FAT1	FAT1	2195	0.734576	9.81223	14.3878	0.00190851	0.0372224	9.33056	10.4102	10.0214	9.79986	10.214	10.4112	10.5101	9.24183	9.76387	8.87173	9.25083	9.78272	8.95954	9.47666
ENSG00000129480	DTD2	DTD2	112487	-0.428482	3.64472	14.3867	0.00190903	0.0372224	3.73406	3.55033	3.22712	3.69797	2.89848	3.18054	3.3142	4.18713	3.94881	3.94919	3.72336	3.70613	3.76779	3.61749
ENSG00000176909	MAMSTR	MAMSTR	284358	0.818602	1.34299	14.3729	0.00191601	0.0373103	2.04912	1.7725	2.06367	1.67497	1.70969	1.3295	0.84186	0.83469	0.562985	1.16896	1.5716	1.04555	0.0373144	0.538325
ENSG00000158290	CUL4B	CUL4B	8450	-0.720928	7.86261	14.3595	0.0019228	0.0373944	7.33676	6.63519	7.7314	8.13842	7.08509	7.28938	7.56858	7.86634	7.73243	8.16779	8.45537	8.15881	8.46216	8.21903
ENSG00000167394	ZNF668	ZNF668	79759	0.35121	3.85182	14.3299	0.00193784	0.0376265	3.81943	3.72711	4.06668	3.92706	4.24732	4.28797	4.02161	3.55313	3.57132	3.48543	3.64622	3.77407	3.54584	3.93836
ENSG00000111199	TRPV4	TRPV4	59341	-0.58881	2.24153	14.3262	0.00193971	0.0376265	2.48798	2.21894	1.74806	1.99282	1.47555	1.22832	1.57514	2.78128	3.05421	2.81673	2.39269	2.50661	2.17324	1.50349
ENSG00000185761	ADAMTSL5	ADAMTSL5	339366	0.569667	4.05262	14.321	0.00194239	0.03763	3.31177	3.79158	4.20161	4.24773	4.7271	4.87182	4.73893	3.3129	3.46506	3.63686	3.47327	4.24423	3.68934	3.62034
ENSG00000135837	CEP350	CEP350	9857	0.511935	6.09285	14.3104	0.00194785	0.0376876	6.15649	6.59103	5.98466	5.83095	6.45979	6.77862	6.25616	5.93792	5.95222	5.66462	5.82091	5.80407	5.82203	5.65578
ENSG00000163328	GPR155	GPR155	151556	0.637598	3.51786	14.304	0.00195112	0.0377017	2.88055	3.33652	3.80539	3.51143	4.31103	4.06587	4.40546	2.96074	3.37901	2.76894	2.7495	3.22153	3.16924	3.27463
ENSG00000112996	MRPS30	MRPS30	10884	-0.311894	4.36599	14.2939	0.00195635	0.0377017	4.42962	4.24178	4.2302	4.29539	3.90988	4.18034	4.04529	4.59922	4.38297	4.54628	4.56198	4.39029	4.53435	4.57867
ENSG00000182379	NXPH4	NXPH4	11247	-1.26806	2.42104	14.336	0.00195815	0.0377017	2.37186	2.01806	2.47727	2.03087	0.815618	-0.793478	-0.572875	3.18413	3.91984	3.14338	2.83142	3.16782	0.83763	1.1562
ENSG00000161048	NAPEPLD	NAPEPLD	222236	-0.425132	3.19848	14.2896	0.00195856	0.0377017	3.30628	2.78725	3.01096	3.20696	2.63481	2.79024	2.87735	3.65145	3.3431	3.42506	3.28836	3.40771	3.45919	3.1851
ENSG00000150764	DIXDC1	DIXDC1	85458	1.07083	6.58208	14.3797	0.00197592	0.0379874	6.16486	6.58973	6.16519	6.12456	7.70335	7.98896	7.41911	6.04716	6.18354	5.66788	5.66261	5.71756	5.58503	5.83571
ENSG00000149582	TMEM25	TMEM25	84866	0.705385	4.25798	14.2386	0.00198515	0.0381165	4.17475	4.1812	4.28572	4.13697	5.05498	4.8075	5.12709	3.79603	3.41751	4.2183	4.17636	3.68275	3.31569	3.83422
ENSG00000110436	SLC1A2	SLC1A2	6506	1.01112	1.89468	14.2263	0.00199164	0.0381925	1.73439	2.04853	0.979026	1.22792	3.12807	2.95764	2.82814	0.748457	0.43236	0.484644	0.858546	1.57625	2.17324	1.51578
ENSG00000127526	SLC35E1	SLC35E1	79939	0.299495	6.14421	14.1984	0.0020064	0.0384259	6.08332	6.21367	6.36631	6.18654	6.39336	6.32314	6.45344	5.77735	6.01062	5.67891	5.90136	6.02465	6.02819	6.3292
ENSG00000103495	MAZ	MAZ	4150	0.294706	6.65452	14.1909	0.00201041	0.0384259	7.22278	7.12366	6.77619	6.49151	6.70761	6.56991	6.24597	6.87948	6.9075	6.62223	6.53843	6.29948	6.07394	6.15349
ENSG00000177459	ERICH5	ERICH5	203111	-1.21264	-0.291003	14.189	0.00201146	0.0384259	0.211649	-0.755051	-0.849752	-0.793854	-2.12796	-1.84128	-1.67186	0.517674	-0.659056	-0.12464	0.48608	-0.177645	0.270729	0.274596
ENSG00000168092	PAFAH1B2	PAFAH1B2	5049	0.236891	7.04172	14.1842	0.00201398	0.0384259	7.03819	7.12693	7.00943	7.24534	7.22614	7.26364	7.19284	6.82628	6.86064	6.81425	7.01369	6.88768	6.96849	7.00009
ENSG00000105472	CLEC11A	CLEC11A	6320	0.540942	5.92622	14.1619	0.00202596	0.0385741	6.15534	5.94475	6.44064	6.17512	6.38457	5.98028	5.82011	6.02944	5.78763	5.85514	5.90939	5.73187	5.04546	4.97459
ENSG00000136960	ENPP2	ENPP2	5168	-1.55031	5.91739	14.2792	0.00202842	0.0385741	5.48573	4.22632	5.54699	4.86195	4.6459	3.3406	3.5254	7.06284	7.14632	7.0459	6.98668	6.48871	4.83487	2.89161
ENSG00000080819	CPOX	CPOX	1371	0.353235	3.73912	14.1473	0.00203382	0.0385741	4.12102	3.80948	3.80539	3.67892	4.18228	3.84442	3.78422	3.65619	3.61714	3.59088	3.55753	3.51088	3.53591	3.42234
ENSG00000004478	FKBP4	FKBP4	2288	-0.681812	5.20587	14.144	0.00203559	0.0385741	5.60851	5.23124	4.64872	4.56671	4.31251	4.48177	4.48266	5.75983	5.75862	5.13786	5.42336	4.93395	5.3389	5.89515
ENSG00000141404	GNAL	GNAL	2774	-0.994682	-0.190877	14.1435	0.00203587	0.0385741	-0.71087	-1.06714	-1.73718	-0.595348	-0.604856	-1.22427	0.220469	0.386779	-0.0889412	0.168395	-0.267276	0.229701	0.572164	0.0896023
ENSG00000186453	FAM228A	FAM228A	653140	2.51547	-0.135766	14.242	0.00203707	0.0385741	-1.30955	-1.15699	-1.08956	-1.54447	1.83881	1.82148	1.22033	-1.87471	-3.37809	-1.36097	-1.93711	-2.12919	-2.59796	-3.41804
ENSG00000162889	MAPKAPK2	MAPKAPK2	9261	0.341729	7.18948	14.1296	0.00204343	0.0386461	7.2937	7.37674	7.09082	7.02719	7.67394	7.49938	7.43245	6.91282	7.01126	6.89632	6.95299	7.02211	7.05793	7.12947
ENSG00000151692	RNF144A	RNF144A	9781	1.43974	-0.00943027	14.1231	0.00204694	0.038664	1.01846	0.225074	1.69856	0.0631732	0.00665726	-1.15428	-0.350552	0.598773	-1.50656	-0.317482	-0.701867	-1.27879	-1.30237	-2.81521
ENSG00000122707	RECK	RECK	8434	0.568754	8.6362	14.1076	0.0020554	0.0387755	8.0828	8.04453	8.87552	8.85654	9.28985	9.29029	9.52001	7.99971	7.6957	8.29237	8.19984	8.60771	8.63401	8.0087
ENSG00000204315	FKBPL	FKBPL	63943	0.580922	2.24593	14.0883	0.00206601	0.0388441	2.1989	2.64163	2.18546	2.03836	2.87859	2.86799	2.53103	2.0067	2.08393	1.9468	1.8004	1.90396	1.80287	1.87193
ENSG00000115998	C2orf42	C2orf42	54980	-0.362635	3.26659	14.0834	0.00206866	0.0388441	3.14949	3.0356	2.99054	3.10008	2.94129	3.15319	3.1455	3.22941	3.51433	3.64482	3.42921	3.285	3.30988	3.57993
ENSG00000135069	PSAT1	PSAT1	29968	-1.61109	7.31584	14.204	0.00206883	0.0388441	4.89785	6.74856	6.77582	7.55944	4.48553	5.3205	4.56552	7.99982	8.64215	8.27109	7.9891	8.02477	7.0352	6.62885
ENSG00000065548	ZC3H15	ZC3H15	55854	-0.383999	5.88931	14.0823	0.00206932	0.0388441	5.99348	5.74839	5.67808	5.78494	5.39868	5.64211	5.46081	6.11679	5.88263	5.94227	6.03574	5.90853	6.31905	6.21792
ENSG00000099942	CRKL	CRKL	1399	0.241295	6.65314	14.0718	0.00207511	0.0388697	6.83936	6.73184	6.92081	6.72467	6.79164	6.72653	6.6135	6.47935	6.48319	6.56532	6.60196	6.56141	6.56587	6.44301
ENSG00000185624	P4HB	P4HB	5034	0.458833	10.5581	14.0705	0.00207583	0.0388697	10.5983	10.5962	11.1749	10.8393	10.7007	10.4625	10.8798	10.3729	10.4406	10.2484	10.3463	10.2489	10.0751	10.426
ENSG00000170500	LONRF2	LONRF2	164832	-2.89663	0.262221	14.1773	0.00208336	0.0389624	-0.851106	-3.75937	-2.03917	-2.72372	-2.5775	-1.63653	-1.89408	-0.0345468	-0.443008	-2.12878	-1.32675	0.197072	2.28416	2.7269
ENSG00000015532	XYLT2	XYLT2	64132	0.365506	5.37942	14.0419	0.00209172	0.0390705	5.45318	5.45149	5.53558	5.44863	5.39448	5.55273	5.99295	5.14288	5.13908	4.89795	5.09636	5.0887	5.17825	5.57364
ENSG00000120756	PLS1	PLS1	5357	1.07137	-0.354768	14.0157	0.00210636	0.0392548	0.0632628	-0.231302	-0.644182	-1.15465	0.321499	0.970817	0.247945	-1.12361	-0.845385	-1.44864	-1.39966	-1.10598	-0.676404	-0.565186
ENSG00000006695	COX10	COX10	1352	-0.366425	3.72282	14.015	0.00210678	0.0392548	3.75235	3.90137	3.75785	3.55647	3.10086	3.09331	3.22714	4.28992	3.95833	3.88115	3.86431	3.66198	3.75928	3.81446
ENSG00000099331	MYO9B	MYO9B	4650	0.33419	7.32067	13.9938	0.00211874	0.0394289	7.59532	7.77451	7.43603	7.30147	7.35389	7.42862	7.38026	7.099	7.3541	6.94174	7.052	7.29546	7.08137	7.16503
ENSG00000154845	PPP4R1	PPP4R1	9989	0.285849	6.75902	13.9486	0.00214453	0.0398227	7.05875	7.06152	6.61294	6.8293	6.87807	6.95771	6.77685	6.65257	6.66581	6.68922	6.70716	6.57536	6.53568	6.46417
ENSG00000140104	CLBA1	CLBA1	122616	-0.549666	2.7336	13.9417	0.0021485	0.0398227	2.69127	1.91159	2.3942	2.68876	2.30003	2.09732	2.76297	2.96839	2.92413	2.92533	2.92769	3.26547	2.85472	2.94713
ENSG00000065060	UHRF1BP1	UHRF1BP1	54887	-0.52954	5.25813	13.9343	0.00215274	0.0398227	4.75196	5.15628	4.8897	5.28825	4.27497	5.07762	5.05212	5.52842	5.77353	5.5709	5.63379	5.52397	5.17825	5.24395
ENSG00000180773	SLC36A4	SLC36A4	120103	0.703792	4.30357	13.9269	0.002157	0.0398227	4.61318	4.52245	3.80539	4.06363	4.93011	5.29415	4.64905	4.03151	3.69898	3.69682	3.79861	3.76575	4.33694	3.74305
ENSG00000089505	CMTM1	CMTM1	113540	0.587783	1.22345	13.9265	0.00215725	0.0398227	1.03184	1.46137	1.29435	1.35332	1.4861	2.02374	1.61789	1.008	0.793346	0.946471	1.0349	0.870385	0.804932	0.719306
ENSG00000136542	GALNT5	GALNT5	11227	0.429066	7.84331	13.9248	0.00215822	0.0398227	7.67098	7.99927	7.9598	8.08166	7.96796	7.8964	8.6339	7.56159	7.55308	7.2857	7.77947	7.73912	7.61544	7.55076
ENSG00000189043	NDUFA4	NDUFA4	4697	-0.487652	6.53173	13.9108	0.00216636	0.0398227	6.45368	6.51443	6.38305	6.18485	6.15707	5.73782	6.27631	6.96131	6.93671	6.68537	6.42062	6.32895	6.74945	7.06741
ENSG00000154678	PDE1C	PDE1C	5137	-0.995515	5.63124	14.0235	0.00216951	0.0398227	4.93924	5.45812	5.30074	5.70543	4.50252	4.4624	4.18333	5.311	6.44685	6.29077	6.69024	6.36841	5.25363	5.15243
ENSG00000109089	CDR2L	CDR2L	30850	1.28671	6.0874	14.0184	0.00217248	0.0398227	5.70244	5.73596	5.43904	5.25489	7.27088	7.84513	7.15275	5.06563	5.47813	4.97157	4.94355	4.94012	4.77176	5.32303
ENSG00000119927	GPAM	GPAM	57678	-0.519288	4.10258	13.8984	0.00217353	0.0398227	4.40414	4.35378	4.06668	3.72142	3.45524	3.20404	2.9164	4.77636	4.83737	4.04859	4.02267	3.86255	4.19904	4.28749
ENSG00000095752	IL11	IL11	3589	0.794258	3.53546	13.8944	0.00217588	0.0398227	3.94136	4.91994	3.48973	3.36721	3.62002	3.69601	3.28134	3.14754	3.89029	2.89003	2.85512	3.03566	2.53404	2.99182
ENSG00000204308	RNF5	RNF5	6048	0.471164	4.33721	13.8923	0.00217711	0.0398227	4.46825	4.76497	4.32295	4.09449	4.87797	4.65015	4.55319	4.18056	4.23994	3.99144	4.069	3.83366	3.88583	4.30884
ENSG00000188015	S100A3	S100A3	6274	0.984608	2.46463	13.8913	0.0021777	0.0398227	2.75313	2.50184	2.3942	2.76297	3.58854	3.14628	2.49709	2.47251	1.29233	2.21275	2.41942	1.28171	1.53028	1.54006
ENSG00000141540	TTYH2	TTYH2	94015	-1.19405	0.34381	13.8821	0.00218309	0.0398227	0.187953	-1.06714	0.128368	0.176125	-0.650363	-0.904014	-2.0195	1.008	1.04655	1.49688	1.17956	0.740554	0.222025	-1.0536
ENSG00000117266	CDK18	CDK18	5129	1.60134	1.24552	13.9238	0.00218406	0.0398227	0.687732	0.730056	2.66937	2.14628	2.21376	1.55517	1.62838	0.0253548	-0.346018	1.52015	0.710518	-0.460348	-0.174566	-0.788824
ENSG00000174938	SEZ6L2	SEZ6L2	26470	-0.835095	5.40721	13.9759	0.00218521	0.0398227	4.84106	4.3919	5.54349	4.87141	4.21596	4.44136	5.62436	5.67529	6.02882	5.41974	5.31504	5.97799	5.82916	5.90803
ENSG00000235770	LINC00607	LINC00607	646324	-1.26997	-0.680981	13.8766	0.0021863	0.0398227	-0.901054	-1.2528	-0.464284	-0.691189	-2.12796	-2.53374	-3.47662	-0.162371	-0.169649	0.0771736	-0.200614	-0.0159067	-0.630959	-0.672676
ENSG00000125414	MYH2	MYH2	4620	-3.14346	0.340305	13.9926	0.00218734	0.0398227	-1.69373	-0.385678	-1.37733	-1.0241	-4.47301	-4.47301	-4.47301	-0.162371	2.83902	1.16896	1.67286	1.04555	-3.25016	-3.08537
ENSG00000205476	CCDC85C	CCDC85C	317762	0.575096	4.9518	13.8661	0.00219249	0.0398684	5.25933	5.83031	4.80745	4.90765	5.24327	5.10464	5.07627	4.36863	4.43678	4.45108	4.90623	4.51962	4.7802	4.88147
ENSG00000214013	GANC	GANC	2595	0.417473	4.30585	13.8607	0.00219566	0.0398782	4.64507	4.83801	4.46479	4.4153	4.27801	4.22862	4.51553	3.91758	3.99582	4.10548	4.49065	3.95082	3.99856	4.05667
ENSG00000166165	CKB	CKB	1152	0.960623	3.90302	13.9133	0.00220767	0.0400482	4.26669	4.13699	4.22583	3.79401	4.5321	4.36745	4.44458	3.89367	4.00504	3.31955	3.81683	3.0264	1.91437	2.91501
ENSG00000114738	MAPKAPK3	MAPKAPK3	7867	-0.526487	4.56589	13.8328	0.0022122	0.0400654	4.67415	4.25055	4.37902	4.66312	3.8042	3.54377	4.27131	4.84029	4.86675	4.75198	4.78707	4.75217	4.80624	4.8393
ENSG00000100918	REC8	REC8	9985	1.24232	1.58048	13.8299	0.00221393	0.0400654	0.73755	1.19701	0.36886	1.10491	2.69973	3.22389	3.04727	0.217355	-0.718532	0.197564	0.919756	1.04555	1.2557	-0.0126243
ENSG00000235531	MSC-AS1	MSC-AS1	100132891	-0.521528	4.00706	13.8149	0.00222285	0.0401788	3.652	3.55033	4.10755	3.98247	3.5713	3.5385	3.48268	4.47718	4.23014	4.26899	3.91404	4.38124	4.54181	3.76124
ENSG00000075461	CACNG4	CACNG4	27092	2.28936	-0.804079	13.8423	0.00222923	0.0402223	-0.851106	0.0752932	-1.08956	-1.84162	0.0641365	0.751336	0.497261	-2.39669	-0.845385	-2.45209	-1.83246	-4.47301	-2.99856	-2.81521
ENSG00000271270	TMCC1-DT	TMCC1-DT	100507032	-0.986463	-0.0992536	13.7953	0.0022346	0.0402223	-0.392393	-0.686543	-0.464284	-0.595348	-1.68757	-0.847688	-0.350552	0.0253548	0.659586	0.89398	0.445029	-0.177645	-0.50263	0.33134
ENSG00000100908	EMC9	EMC9	51016	0.5684	2.51885	13.7951	0.00223474	0.0402223	2.76519	3.2474	2.5135	2.49551	2.6109	2.90534	2.72925	2.27693	1.98487	2.08589	2.44046	1.86295	2.16683	2.52885
ENSG00000171951	SCG2	SCG2	7857	2.30227	-0.122638	13.9066	0.00223779	0.0402223	0.832303	2.36328	-1.17925	-1.63688	-0.697352	-1.08753	0.894965	-1.67082	-0.845385	-1.20017	-1.12783	-2.5052	-2.99856	-1.47214
ENSG00000179855	GIPC3	GIPC3	126326	1.51258	1.90941	13.883	0.00223856	0.0402223	2.85068	2.81705	2.32248	1.38891	3.1247	2.56498	0.163897	2.0067	1.42192	1.18361	0.675453	0.970311	1.00531	-1.28992
ENSG00000245025	NA	ENSG00000245025	NA	1.06274	1.27543	13.7509	0.00226152	0.0405865	1.27614	0.826978	1.4065	1.13316	2.45847	2.59068	1.37786	0.83469	0.562985	0.763519	0.727736	0.76302	0.197042	0.274596
ENSG00000261801	LOXL1-AS1	LOXL1-AS1	100287616	0.759914	4.4326	13.7452	0.00226503	0.040599	3.99526	3.97987	3.95254	4.07641	5.54843	5.66528	5.26795	3.68201	3.76017	3.74701	3.7169	3.73198	4.14127	4.18537
ENSG00000186854	TRABD2A	TRABD2A	129293	0.705706	2.87797	13.7363	0.00227044	0.040599	3.69677	3.65304	2.93285	3.07844	2.85027	2.31034	3.20278	3.17755	2.51032	2.44332	2.22093	2.50661	2.61171	1.71018
ENSG00000286878	NA	ENSG00000286878	NA	1.30685	-0.595978	13.7346	0.00227151	0.040599	-0.666998	0.454752	-0.0718287	-0.505478	0.729416	-0.847688	-0.835813	-1.12361	-1.50656	-0.639804	-1.19114	-0.880301	-2.43287	-1.92469
ENSG00000160712	IL6R	IL6R	3570	-0.963539	3.3548	13.7491	0.00227439	0.040599	2.80468	1.28494	1.95193	2.23369	2.80884	3.59293	3.78187	3.38326	2.6983	2.94696	3.13871	3.69448	4.46541	4.57574
ENSG00000119986	AVPI1	AVPI1	60370	0.442775	4.27936	13.7252	0.00227729	0.040599	3.88353	3.83883	4.53522	4.526	4.50771	4.50223	5.34631	3.67268	3.84221	3.91008	3.97299	4.0013	4.24089	4.14637
ENSG00000130414	NDUFA10	NDUFA10	4705	-0.261414	5.96664	13.7223	0.00227909	0.040599	5.95451	5.77293	5.87544	5.91116	5.81385	5.65861	5.80458	6.08943	5.90866	6.12512	6.03444	6.09551	6.1536	6.21321
ENSG00000262580	NA	ENSG00000262580	NA	-0.900072	-0.624717	13.7104	0.00228641	0.040599	-1.98545	-0.982567	-1.607	-1.45762	-1.27742	-0.340586	-0.350552	-0.37823	-1.13842	-0.446913	-0.200614	0.0586346	-0.275852	-0.0850351
ENSG00000228594	FNDC10	FNDC10	643988	-0.654274	1.29264	13.7064	0.00228888	0.040599	1.53282	0.754903	1.05966	0.656756	0.693439	0.95507	0.649241	1.4298	1.33684	1.87639	1.65497	1.68614	1.16843	1.77298
ENSG00000198743	SLC5A3	SLC5A3	6526	2.14989	8.79694	13.8181	0.00229109	0.040599	6.93008	6.52936	6.2325	6.5782	10.6651	11.0941	10.4775	6.03036	5.42759	6.02341	5.82041	6.77095	7.20419	6.90048
ENSG00000126773	PCNX4	PCNX4	64430	0.418914	6.38377	13.7018	0.0022917	0.040599	6.35107	6.46493	6.11005	6.25765	6.80724	7.16592	6.74134	5.99334	5.97762	5.91509	6.10161	6.03853	6.39961	6.40922
ENSG00000177096	PHETA2	PHETA2	150368	0.47292	4.7099	13.7017	0.00229177	0.040599	4.84675	4.72466	5.40761	5.10423	4.76984	4.71469	4.70464	4.56178	4.58405	4.64752	4.27482	4.58255	4.5356	3.96101
ENSG00000198792	TMEM184B	TMEM184B	25829	0.957678	7.53857	13.8102	0.00229592	0.0406249	6.91438	7.01664	6.91235	6.94764	8.79478	9.04878	8.53185	6.50817	6.74638	6.56217	6.62253	6.91584	6.84653	7.10604
ENSG00000160097	FNDC5	FNDC5	252995	-1.0405	-0.265941	13.6691	0.00231206	0.0408626	-1.12017	-0.982567	-1.37733	-0.642473	-1.59568	-1.22427	0.301374	-0.499619	-0.25514	-0.58911	-0.569789	0.411346	0.629309	0.936051
ENSG00000072952	IRAG1	IRAG1	10335	-0.793329	7.40998	13.7092	0.00232559	0.0410538	7.5174	7.05778	6.88391	6.89291	5.9938	6.44406	7.33694	8.09735	8.12298	7.28038	7.39487	7.47374	7.63723	8.03269
ENSG00000138385	SSB	SSB	6741	-0.350191	6.72339	13.6253	0.00233966	0.0412303	6.79838	6.49888	6.41645	6.72351	6.34236	6.51794	6.38162	7.05365	6.77799	6.83034	6.93781	6.59936	6.91707	7.06087
ENSG00000187514	PTMA	PTMA	5757	0.522137	8.69573	13.6232	0.00234105	0.0412303	9.45311	9.1957	8.58365	8.54529	8.99637	9.01636	8.28026	8.89691	8.48378	8.44127	8.5713	8.05125	8.35622	8.05195
ENSG00000183579	ZNRF3	ZNRF3	84133	-0.777917	2.30473	13.5905	0.00236191	0.0414856	2.59995	2.46467	2.49187	1.9458	0.848707	0.732984	0.995647	2.91	2.75406	2.70436	2.42471	2.19582	2.75125	2.38213
ENSG00000138443	ABI2	ABI2	10152	-0.384672	6.24584	13.59	0.00236219	0.0414856	6.25242	5.96751	6.06377	6.2823	5.94682	5.85859	5.84843	6.2763	6.10745	6.42939	6.42426	6.46535	6.72971	6.46853
ENSG00000126709	IFI6	IFI6	2537	2.01522	7.78807	13.7011	0.00236378	0.0414856	4.09895	7.1517	5.63925	6.46187	8.359	9.94718	10.1847	4.81506	5.05944	5.0586	4.86403	6.56421	5.38526	5.83755
ENSG00000185127	C6orf120	C6orf120	387263	-0.324939	5.23447	13.5816	0.00236758	0.0414966	5.22917	4.89221	5.09733	5.36918	4.99436	4.95037	4.80401	5.46427	5.28818	5.40419	5.34603	5.42617	5.45804	5.33435
ENSG00000254510	NA	ENSG00000254510	NA	1.02413	0.6372	13.5748	0.00237195	0.0414966	1.37389	1.67171	0.628781	0.856399	-0.0532074	1.3295	0.247945	1.10836	1.04655	-0.0202073	-0.168404	-0.513361	-0.771827	-0.672676
ENSG00000243753	HLA-L	HLA-L	3139	0.869112	0.523139	13.5738	0.00237264	0.0414966	0.280485	0.152127	1.22611	1.00141	1.35406	0.577111	1.24781	-0.884361	-0.25514	0.335167	0.220177	0.439515	-0.174566	-0.0126243
ENSG00000159167	STC1	STC1	6781	1.3844	6.08127	13.6748	0.00238046	0.0415852	5.67979	6.19222	5.92807	5.15593	6.82761	6.55954	7.84857	3.88965	3.53994	3.9449	3.6211	4.69927	6.4078	6.94888
ENSG00000121104	FAM117A	FAM117A	81558	-0.638117	1.46332	13.5536	0.00238567	0.0416073	1.83698	1.02383	1.31091	0.839349	0.815618	0.355117	1.05907	1.99176	1.70827	1.9208	2.0049	1.73241	1.33799	1.42745
ENSG00000215114	UBXN2B	UBXN2B	137886	-0.52181	4.29354	13.5512	0.00238724	0.0416073	4.08939	3.85615	4.21927	4.46755	3.45524	3.82072	3.86629	4.65835	4.36159	4.72594	4.77986	4.45554	4.57855	4.08788
ENSG00000197355	UAP1L1	UAP1L1	91373	0.552782	4.18337	13.5463	0.0023904	0.0416144	4.39123	4.85678	4.29616	4.05072	4.38338	4.46518	4.44754	3.23893	3.70465	3.84934	3.65525	4.00366	4.19273	4.29464
ENSG00000101160	CTSZ	CTSZ	1522	0.404915	8.10498	13.5325	0.0023994	0.041723	7.98693	8.0151	8.46203	8.29376	8.41366	8.21042	8.61902	7.90821	7.93614	7.87292	7.92325	8.0087	7.52564	7.9142
ENSG00000168000	BSCL2	BSCL2	26580	0.714669	1.37662	13.5272	0.00240291	0.0417361	1.24203	1.0839	1.49615	1.2667	2.3413	1.9462	2.13453	0.800812	0.91575	1.1392	0.842829	1.23426	0.788301	0.676145
ENSG00000258405	ZNF578	ZNF578	147660	-0.720535	2.25253	13.4639	0.00244471	0.0424015	1.08412	0.895622	1.59415	1.98509	1.94208	2.04621	2.80982	1.82481	1.95663	1.49688	1.67286	2.4865	3.32437	3.54736
ENSG00000121413	ZSCAN18	ZSCAN18	65982	-0.704455	3.83486	13.4607	0.00244683	0.0424015	3.48462	2.26292	3.06568	3.30337	3.69926	3.81855	4.08201	4.01498	3.75471	3.50307	3.55029	4.19551	4.4067	4.86835
ENSG00000178184	PARD6G	PARD6G	84552	-0.873386	0.314858	13.4562	0.00244987	0.0424054	-0.0448811	-0.231302	0.0116121	0.0334974	-0.697352	-0.904014	0.327365	0.36376	0.486037	0.839506	0.220177	1.28171	0.754453	0.514019
ENSG00000021355	SERPINB1	SERPINB1	1992	0.551195	5.27851	13.4444	0.00245774	0.042493	5.17747	4.85391	5.42674	5.60308	5.92662	5.69639	5.89534	4.73771	4.52757	5.26644	5.32709	4.84329	4.89241	4.78827
ENSG00000006451	RALA	RALA	5898	0.37654	6.15251	13.4369	0.00246275	0.0425089	6.26061	6.1019	6.05948	6.14421	6.62019	6.66917	6.36485	6.10469	5.9782	5.92983	5.94664	5.8461	5.87861	5.89926
ENSG00000168172	HOOK3	HOOK3	84376	0.355916	6.60048	13.4321	0.002466	0.0425089	6.67543	6.78219	6.59403	6.65299	6.78123	7.17189	6.6609	6.33147	6.53544	6.1805	6.40365	6.55257	6.50738	6.29127
ENSG00000104980	TIMM44	TIMM44	10469	-0.405328	4.87798	13.4305	0.0024671	0.0425089	4.72751	4.97253	4.87307	4.97555	4.1378	4.1871	4.44161	5.19026	5.18849	5.12178	5.02763	5.07754	4.89241	4.98237
ENSG00000176915	ANKLE2	ANKLE2	23141	0.380672	6.61472	13.4198	0.00247433	0.0425849	6.7349	7.14643	6.62707	6.64963	6.73525	6.82917	6.74255	6.27707	6.75836	6.21924	6.39289	6.37754	6.26898	6.53421
ENSG00000212719	LINC02693	LINC02693	339263	-0.546131	4.34721	13.4137	0.00247847	0.0426077	4.76303	4.25055	4.37311	4.34607	3.33779	3.285	3.35583	4.67948	4.79147	4.56319	4.47289	4.70363	4.38612	4.42583
ENSG00000105404	RABAC1	RABAC1	10567	0.425877	3.10441	13.3933	0.0024923	0.0427851	2.91343	3.01002	3.25307	3.07844	3.74611	3.45138	3.58856	2.75056	2.78115	2.91659	2.84726	2.85399	2.67188	3.08552
ENSG00000090905	TNRC6A	TNRC6A	27327	-0.288317	6.57904	13.3902	0.00249445	0.0427851	6.76474	6.52033	6.43168	6.4373	6.15252	6.32429	6.24597	6.73589	6.74156	6.66005	6.76824	6.89628	6.62209	6.59195
ENSG00000159131	GART	GART	2618	-0.33023	6.10386	13.3806	0.00250097	0.0428482	6.3146	6.32882	5.76781	5.93142	5.49392	5.70524	5.68717	6.44617	6.40957	6.30383	6.23101	6.08552	6.13358	6.21321
ENSG00000221890	NPTXR	NPTXR	23467	-1.4278	2.91407	13.4825	0.00250689	0.042901	3.13407	2.70676	1.32729	1.06145	0.119413	0.597541	2.19225	4.00386	4.51794	3.32287	3.32559	2.92046	1.98174	2.99622
ENSG00000169738	DCXR	DCXR	51181	-0.429579	3.7024	13.3659	0.00251106	0.0429171	3.57873	3.67273	3.56071	3.34322	3.39491	3.4259	3.23746	3.85911	3.91984	4.18227	4.04859	3.55661	3.48005	4.14043
ENSG00000178498	DTX3	DTX3	196403	0.477299	4.57909	13.3624	0.00251351	0.0429171	4.29885	4.29146	4.67135	4.63499	5.32858	5.12149	5.1019	4.08351	4.27467	4.36532	4.39285	4.44516	4.22089	4.11439
ENSG00000185485	SDHAP1	SDHAP1	255812	0.534153	2.37155	13.3537	0.00251951	0.0429328	1.93987	2.5804	2.47727	2.48459	2.98659	3.06424	2.60727	1.66452	1.80648	1.97234	2.12672	2.38152	2.35927	1.91897
ENSG00000188994	ZNF292	ZNF292	23036	0.551681	5.53418	13.3528	0.00252011	0.0429328	5.8995	5.65742	6.05396	5.97305	5.77565	5.84851	5.01961	5.09738	5.04721	5.46767	5.55218	5.48057	5.12046	4.73275
ENSG00000108578	BLMH	BLMH	642	-0.360917	5.12472	13.3272	0.00253789	0.0431869	5.48148	5.29827	5.24148	5.04598	4.55359	4.27058	4.04725	5.57364	5.3392	5.57437	5.30001	5.15285	5.10291	4.86595
ENSG00000185875	THNSL1	THNSL1	79896	-0.846702	1.83181	13.3191	0.00254353	0.0432342	1.45554	1.35162	2.13052	1.79479	0.559947	0.425373	1.0277	2.27693	1.91809	2.36835	2.0939	2.11079	2.0391	2.42838
ENSG00000170629	DPY19L2P2	DPY19L2P2	349152	0.923571	0.0802203	13.3091	0.00255051	0.0433041	0.139363	0.62615	-0.464284	-0.265254	1.03273	0.92305	0.607427	-0.999032	-0.601936	-0.58911	-0.953038	-0.568396	0.317842	-0.241766
ENSG00000149131	SERPING1	SERPING1	710	1.21038	7.29369	13.4143	0.00255352	0.0433066	5.72062	5.39036	8.11334	7.53846	8.00718	8.43758	8.8918	5.61626	5.48226	6.29668	5.58974	6.93853	7.21784	6.08759
ENSG00000120314	WDR55	WDR55	54853	0.313535	5.18964	13.2843	0.00256798	0.0435031	5.19614	5.06733	4.96621	5.15679	5.50628	5.72453	5.66696	4.64648	4.56547	4.82038	4.94539	5.05496	5.35452	5.41615
ENSG00000162894	FCMR	FCMR	9214	0.885683	-0.0029223	13.2667	0.00258042	0.0436568	0.785704	0.803351	0.518996	0.51363	-0.0532074	-0.642094	-0.122344	0.31659	-0.718532	-0.161201	-0.106064	-1.27879	-1.53371	-0.514303
ENSG00000134265	NAPG	NAPG	8774	0.409957	5.10332	13.2591	0.00258578	0.0436568	5.14937	5.30355	4.84633	5.08808	5.60399	5.70407	5.24768	4.80761	4.81395	4.70069	4.9573	4.73665	4.9608	5.07459
ENSG00000205302	SNX2	SNX2	6643	-0.302177	5.51783	13.2591	0.00258581	0.0436568	5.53528	5.24665	5.47164	5.56987	5.19182	5.1364	5.24938	5.87368	5.54446	5.71718	5.7018	5.53298	5.70507	5.55515
ENSG00000170364	SETMAR	SETMAR	6419	-0.541457	2.7028	13.252	0.0025909	0.0436568	2.81631	2.81114	2.70741	2.52247	1.78854	1.70392	2.08968	2.94919	2.83386	3.21289	3.02143	2.90539	2.94377	2.68397
ENSG00000280339	NA	ENSG00000280339	NA	-2.18713	0.16545	13.3598	0.0025915	0.0436568	-1.18058	-1.46594	-0.206802	-0.158647	-3.23406	-4.47301	-1.47934	0.409436	0.705565	0.335167	0.564837	1.3125	1.73507	0.153939
ENSG00000198598	MMP17	MMP17	4326	0.553453	3.82622	13.2295	0.00260697	0.0438418	3.48705	3.40091	3.57792	3.68848	4.62933	4.76071	4.6112	3.43663	3.21385	3.13963	3.41865	3.53718	3.52842	3.68436
ENSG00000173442	EHBP1L1	EHBP1L1	254102	0.370236	6.75302	13.2277	0.00260828	0.0438418	6.84931	6.9881	6.73305	6.7098	7.02575	7.23642	6.86544	6.58917	6.77698	6.40146	6.66839	6.65147	6.35725	6.39806
ENSG00000166266	CUL5	CUL5	8065	-0.372447	5.53291	13.2136	0.00261839	0.0439241	5.61741	5.45149	5.45776	5.63121	4.90673	5.12501	4.95021	5.81337	5.66935	5.61345	5.74947	5.60237	5.81024	5.68466
ENSG00000133226	SRRM1	SRRM1	10250	0.339951	6.62531	13.2128	0.00261899	0.0439241	6.92696	6.94894	6.5256	6.50508	6.74159	6.98656	6.79471	6.27976	6.39649	6.27247	6.51507	6.52038	6.53506	6.55222
ENSG00000040933	INPP4A	INPP4A	3631	-0.401018	4.60396	13.2054	0.00262434	0.0439459	4.60649	4.55818	4.50494	4.48547	3.86408	3.99448	4.50703	4.86304	4.89555	4.72093	4.67836	4.86422	4.76752	4.75496
ENSG00000171462	DLK2	DLK2	65989	0.967806	1.36213	13.203	0.00262611	0.0439459	0.488766	-0.183308	1.63419	1.85541	2.35863	2.44044	2.22718	-0.230797	-0.913255	0.531215	-0.0463069	0.785142	1.8597	1.33334
ENSG00000090615	GOLGA3	GOLGA3	2802	0.321136	7.28656	13.1874	0.00263743	0.0440864	7.57348	7.75559	7.48862	7.35363	7.17426	7.28702	7.32932	7.10531	7.20502	6.99177	7.14725	7.34213	6.94945	7.07158
ENSG00000163607	GTPBP8	GTPBP8	29083	-0.430795	3.26596	13.179	0.0026435	0.0441258	3.35497	3.06073	2.98022	3.31883	2.95275	2.84681	2.52543	3.69129	3.28371	3.58261	3.44752	3.33084	3.65306	3.21933
ENSG00000169507	SLC38A11	SLC38A11	151258	1.49307	5.73173	13.2809	0.00264771	0.0441258	4.12726	5.82519	4.28153	4.55239	7.2451	7.77005	6.63869	3.86732	4.34716	3.80975	4.25714	4.57622	5.3013	4.68728
ENSG00000133111	RFXAP	RFXAP	5994	-0.729017	1.54372	13.1721	0.00264854	0.0441258	1.77471	1.17877	1.27759	1.636	0.747073	0.597541	0.163897	1.87452	1.67399	1.99744	2.16515	1.87331	1.98174	1.20257
ENSG00000163947	ARHGEF3	ARHGEF3	50650	-0.538516	3.18639	13.1495	0.00266513	0.0443533	2.80857	2.77516	2.54885	2.20069	3.23204	2.93775	3.5587	3.29171	3.05421	3.44648	3.37013	3.41483	3.46704	3.72464
ENSG00000125657	TNFSF9	TNFSF9	8744	1.69043	-0.104441	13.1321	0.002678	0.0445183	-2.3515	-1.15699	-0.925344	-1.37571	1.38822	1.46909	1.92923	-2.24746	-1.50656	-2.2814	-1.55756	-1.7025	-2.15044	-0.850603
ENSG00000137700	SLC37A4	SLC37A4	2542	0.609504	3.21978	13.1281	0.00268094	0.0445183	3.13717	3.16173	3.16924	3.02667	3.98621	3.96333	3.80054	2.54081	2.01257	3.06641	3.18307	2.78979	3.13676	2.82402
ENSG00000135931	ARMC9	ARMC9	80210	-0.781921	6.7203	13.2019	0.00269035	0.0446256	6.7866	6.01135	5.62358	5.97451	6.15707	5.92477	6.95906	7.4689	7.2753	6.66234	6.74385	6.73304	7.16487	7.15082
ENSG00000185009	AP3M1	AP3M1	26985	-0.407022	5.9252	13.1073	0.00269644	0.0446775	6.20673	6.11275	5.85511	5.91828	5.10889	5.19791	5.09908	6.41921	6.18253	6.03052	6.16144	5.86245	5.99415	6.06057
ENSG00000170385	SLC30A1	SLC30A1	7779	-0.580969	5.33816	13.1008	0.0027013	0.044709	5.26075	5.4022	4.87167	5.54839	4.23015	4.61925	4.75817	5.54066	5.72063	5.39949	5.71211	5.48901	5.70119	5.59625
ENSG00000169439	SDC2	SDC2	6383	0.44373	7.46411	13.0947	0.00270586	0.0447356	7.14607	7.259	7.52857	7.59939	7.89472	8.21528	7.93259	7.33292	7.1285	7.18211	7.15583	7.14267	7.0939	7.25004
ENSG00000233836	NA	ENSG00000233836	NA	1.28965	0.350244	13.0719	0.00272302	0.04497	-1.88152	-2.40273	-1.2749	-0.34097	1.84703	1.97772	2.00365	-2.56317	-3.0379	-2.64573	-2.61787	-0.568396	0.821373	0.538325
ENSG00000132932	ATP8A2	ATP8A2	51761	1.28004	-0.190429	13.0654	0.00272796	0.0450024	0.816937	0.77933	0.30414	0.491973	0.248993	-1.22427	-1.02016	-0.230797	-0.718532	-0.198713	0.0930793	-1.58435	-2.7844	-2.58776
ENSG00000128567	PODXL	PODXL	5420	1.68104	3.5273	13.1655	0.00273239	0.0450264	3.0707	4.80716	2.05386	2.53311	4.45496	4.45262	5.05698	1.25317	2.66959	0.99712	1.75912	1.755	2.78098	3.76896
ENSG00000170325	PRDM10	PRDM10	56980	0.564536	3.48225	13.0429	0.00274499	0.0451744	3.42505	3.71133	3.31597	3.35227	4.37204	4.16159	3.53101	2.91793	2.99527	3.17306	3.23216	3.31952	3.29818	3.08552
ENSG00000022277	RTF2	RTF2	51507	-0.338813	6.21152	13.0398	0.00274735	0.0451744	6.25206	6.12472	6.14512	6.18738	5.9901	5.60978	5.79937	6.30717	6.21468	6.47664	6.43674	6.33224	6.30084	6.51098
ENSG00000168710	AHCYL1	AHCYL1	10768	-0.28865	7.3228	13.0304	0.00275454	0.0452433	7.21217	6.95866	7.37751	7.304	7.20852	7.05856	7.01835	7.38868	7.56385	7.48351	7.37861	7.43404	7.47181	7.49926
ENSG00000133069	TMCC2	TMCC2	9911	0.771735	2.25994	13.0021	0.00277629	0.0455464	2.44365	2.31397	2.21216	1.77699	3.18099	3.1218	2.65423	1.84157	2.16844	1.64187	1.9399	1.80998	1.59865	1.54006
ENSG00000261373	VPS9D1-AS1	VPS9D1-AS1	100128881	-1.86047	0.801735	13.0855	0.00277902	0.0455464	0.847508	0.514176	-0.521793	0.255389	-2.5775	-2.53374	-1.02016	0.800812	0.855846	1.18361	1.61851	1.04555	1.68204	2.09315
ENSG00000185522	LMNTD2	LMNTD2	256329	1.34712	0.621685	12.9907	0.00278507	0.0455961	-0.583065	-0.332363	0.680692	0.786956	2.28802	1.42404	1.97926	-1.76917	-1.31078	0.28169	0.0110734	-0.0159067	-0.50263	-0.850603
ENSG00000100292	HMOX1	HMOX1	3162	-1.14968	5.15312	13.0653	0.00280845	0.0459291	4.33436	4.91168	5.09375	4.97944	3.41162	2.35302	4.56961	5.43143	5.3392	5.96736	5.73677	5.76634	5.37415	5.56406
ENSG00000246082	NUDT16L2P	NUDT16L2P	152195	0.988151	-0.782583	12.9351	0.00282857	0.0462074	0.346186	-0.44104	-0.40898	-0.0277508	-0.848265	-0.690812	-1.67186	-0.999032	-1.50656	-0.924026	-0.612486	-1.37363	-1.80937	-2.58776
ENSG00000113448	PDE4D	PDE4D	5144	0.789148	3.21654	12.9283	0.00283395	0.0462074	3.68835	3.4924	4.45551	3.77396	2.80463	2.90124	2.9874	2.98357	2.64029	3.18767	2.7368	2.71686	2.97717	1.88146
ENSG00000198848	CES1	CES1	1066	1.39939	0.935968	12.919	0.00284127	0.0462074	2.14454	2.06849	2.49187	1.35332	0.119413	-0.594968	-2.89287	1.25317	1.32215	0.361181	-0.488009	0.0586346	-2.15044	-3.08537
ENSG00000101109	STK4	STK4	6789	0.746152	6.23458	12.9866	0.00284156	0.0462074	6.06189	5.92093	6.04532	6.19327	7.54329	7.17146	6.3101	5.62717	5.57187	5.60463	5.81991	5.8209	6.05495	5.70962
ENSG00000113231	PDE8B	PDE8B	8622	2.74056	2.08273	13.0221	0.00284197	0.0462074	0.0102039	0.360758	0.430802	0.305911	3.52599	4.65381	3.74136	-0.196179	-0.601936	-0.692345	-1.25735	-0.312083	-0.983991	-1.68074
ENSG00000285043	LOC112694756	LOC112694756	112694756	0.909768	0.576712	12.9158	0.00284381	0.0462074	0.670736	1.33524	0.518996	0.839349	1.06124	1.30486	0.709774	-0.302631	0.318615	0.25419	0.170673	0.411346	0.294478	-1.20677
ENSG00000109270	LAMTOR3	LAMTOR3	8649	-0.293627	4.69611	12.9069	0.00285091	0.0462292	4.44094	4.31462	4.54225	4.72709	4.58706	4.64525	4.54905	4.81612	4.56858	4.84709	4.82756	4.80048	5.0843	4.81463
ENSG00000259642	NA	ENSG00000259642	NA	-0.686625	1.87452	12.8995	0.00285683	0.0462292	1.79838	1.49125	1.63419	1.87227	1.11662	1.03214	1.30124	1.90673	2.70962	1.92952	1.70799	1.99218	2.24203	2.4732
ENSG00000104047	DTWD1	DTWD1	56986	-0.642566	5.18403	12.8976	0.0028583	0.0462292	4.84296	4.27437	5.2339	5.26689	4.87195	4.5264	4.47977	5.41333	4.95267	5.59233	5.46759	5.55326	5.92452	5.18262
ENSG00000113391	FAM172A	FAM172A	83989	-0.605387	4.91582	12.8952	0.0028602	0.0462292	4.74386	4.54933	5.21312	5.08176	4.26428	3.83585	3.71453	5.39287	5.30134	5.13503	5.11447	5.16133	5.23688	4.91202
ENSG00000170485	NPAS2	NPAS2	4862	1.28174	5.51564	12.9986	0.00286045	0.0462292	4.67094	5.20893	5.07326	4.72361	6.96268	7.37101	6.08866	4.40432	4.64283	4.33447	4.28358	4.9014	4.60372	4.2857
ENSG00000128534	LSM8	LSM8	51691	-0.310149	4.29883	12.878	0.002874	0.0463985	4.16871	4.23958	3.96306	4.19844	4.07627	4.16331	4.05505	4.45693	4.59172	4.63957	4.50321	4.53112	4.26814	4.10832
ENSG00000136848	DAB2IP	DAB2IP	153090	0.536051	6.40895	12.8729	0.00287814	0.0464157	6.00242	5.9958	6.28427	6.10061	7.36269	7.30538	7.07913	5.72751	5.83106	6.02647	5.97214	6.19233	6.21556	6.16622
ENSG00000147041	SYTL5	SYTL5	94122	-1.03787	4.02968	12.9598	0.00289122	0.0465709	3.27569	2.76296	2.40966	2.68876	3.25999	4.15299	4.35107	3.68201	3.94402	3.658	2.93882	4.25814	5.04284	5.7009
ENSG00000255836	LOC100419928	LOC100419928	100419928	0.848993	-0.440044	12.8526	0.00289452	0.0465709	-0.102153	-0.231302	-0.355718	-0.420881	0.0641365	0.306304	-0.157959	-0.302631	-0.845385	-1.27833	-0.448795	-1.02677	-1.4524	-1.20677
ENSG00000155792	DEPTOR	DEPTOR	64798	-1.6272	-0.206168	12.8465	0.00289945	0.0465709	-2.3515	-1.71611	-0.304352	-0.228836	-2.5775	-1.73528	-0.894682	-0.266267	0.28872	0.308677	0.621205	-0.135479	-0.723327	1.41437
ENSG00000105755	ETHE1	ETHE1	23474	-0.379317	5.19953	12.8457	0.00290009	0.0465709	3.75235	3.96398	4.78687	4.96576	5.54212	5.53959	5.77655	4.3051	4.625	4.85512	4.86597	5.45751	6.07736	6.01204
ENSG00000108950	FAM20A	FAM20A	54757	-0.998489	4.83061	12.9445	0.0029034	0.0465746	3.93781	3.16637	4.68094	3.98635	4.4934	4.87287	4.20802	4.79691	4.616	5.29456	5.23977	5.79932	5.91689	4.06715
ENSG00000086015	MAST2	MAST2	23139	0.452279	6.25723	12.8362	0.00290782	0.0465808	6.05208	6.58368	6.19506	6.20953	6.73137	6.93481	6.42138	5.73257	6.08968	5.92493	6.00562	6.2908	6.01753	5.85035
ENSG00000106144	CASP2	CASP2	835	0.522735	4.87118	12.8304	0.00291249	0.0465808	5.39098	5.3088	4.7675	4.58728	5.2425	5.4185	4.74376	4.77527	4.90667	4.36371	4.6092	4.36297	4.39438	4.66951
ENSG00000026559	KCNG1	KCNG1	3755	-1.30879	2.28611	12.8956	0.00291304	0.0465808	2.1197	2.06849	2.3864	2.10407	-0.745923	-0.96263	-0.479796	3.45853	3.38255	3.08994	2.7579	2.984	1.18122	0.65407
ENSG00000016864	GLT8D1	GLT8D1	55830	0.311217	6.1842	12.814	0.0029259	0.0467026	6.09372	6.15187	6.56065	6.37876	6.38845	6.28429	6.42702	6.19671	5.90804	5.93795	5.96626	6.12183	6.08334	5.87263
ENSG00000273604	EPOP	EPOP	100170841	0.659889	1.41242	12.8103	0.00292896	0.0467026	2.18699	2.04853	1.46688	1.07608	1.38822	1.75027	1.61789	0.962763	1.46266	0.91169	1.2646	1.28171	0.702143	0.697887
ENSG00000143514	TP53BP2	TP53BP2	7159	0.273632	5.66706	12.8091	0.00292992	0.0467026	5.75025	5.8535	5.66686	5.74602	5.71638	5.99238	5.80689	5.62959	5.67803	5.52991	5.58679	5.49992	5.3949	5.34731
ENSG00000160570	DEDD2	DEDD2	162989	0.409379	3.93979	12.7943	0.0029421	0.0468156	3.565	3.58538	4.22365	3.89648	4.64118	4.41571	4.42063	3.44762	3.41058	3.68914	3.6211	3.85995	3.74427	3.91069
ENSG00000128268	MGAT3	MGAT3	4248	1.58645	0.687402	12.793	0.00294321	0.0468156	-1.5276	-2.40273	-0.40898	-0.549713	0.912691	2.20776	3.43864	-1.76917	-1.61541	-1.86483	-2.17236	-1.10598	-0.347556	-0.371609
ENSG00000152439	ZNF773	ZNF773	374928	-0.502193	2.56041	12.7675	0.0029643	0.0470651	1.95399	1.83209	2.45508	2.73097	2.00213	2.44044	2.48559	2.58128	2.84417	2.71449	2.71106	2.91545	2.72964	2.91501
ENSG00000145014	TMEM44	TMEM44	93109	0.45538	3.90238	12.7657	0.00296581	0.0470651	3.73406	3.64309	4.23671	4.04701	4.58338	4.24328	4.18688	3.48009	3.49482	3.82151	3.59319	3.88577	3.67132	3.4418
ENSG00000146966	DENND2A	DENND2A	27147	1.34496	4.45692	12.861	0.00297121	0.0470651	4.65375	2.6549	4.96097	4.53132	4.97669	5.19372	6.15457	3.44488	0.973266	3.04651	3.08627	3.2134	4.50412	4.37444
ENSG00000131652	THOC6	THOC6	79228	0.630368	3.61146	12.7561	0.00297385	0.0470651	3.523	3.38905	3.99928	3.84829	4.16761	4.22206	4.00761	3.00605	2.72086	3.63686	3.5308	3.54693	3.21662	2.67851
ENSG00000153048	CARHSP1	CARHSP1	23589	0.895571	6.81571	12.8571	0.00297447	0.0470651	6.59016	6.18367	6.67744	6.32159	8.09631	8.13293	7.35699	6.00687	6.09563	6.33492	6.16104	6.06306	6.41696	6.13019
ENSG00000116044	NFE2L2	NFE2L2	4780	-0.282973	7.16028	12.7513	0.00297787	0.0470697	6.67942	6.52123	6.85102	7.06321	7.12995	7.24777	7.58786	7.09005	7.08459	7.20383	7.15583	7.19395	7.46021	7.57041
ENSG00000151491	EPS8	EPS8	2059	-0.571156	6.40728	12.7382	0.00298884	0.0471937	6.96536	6.68048	6.2658	6.14335	5.36477	4.89264	5.43788	6.94831	6.90134	6.59646	6.54239	6.4925	6.34913	6.55892
ENSG00000160305	DIP2A	DIP2A	23181	0.365516	5.09009	12.7321	0.00299399	0.0472257	5.14322	5.60372	5.23173	5.01214	5.16169	5.3873	5.21586	4.74775	4.95505	4.63558	4.85524	5.10198	4.93836	4.98126
ENSG00000196227	FAM217B	FAM217B	63939	-0.474446	3.79745	12.7181	0.00300579	0.0473247	4.19123	3.34473	3.3919	3.63019	3.13144	3.62563	3.08964	4.27457	3.89773	4.18045	4.04688	3.92863	3.9895	3.77153
ENSG00000108669	CYTH1	CYTH1	9267	0.512744	4.18467	12.7119	0.003011	0.0473247	4.07815	4.01373	3.7966	3.93109	4.89193	5.13989	4.71944	3.59574	3.64396	3.658	3.6575	3.85211	4.30514	4.08788
ENSG00000136193	SCRN1	SCRN1	9805	0.259365	7.97763	12.7107	0.00301207	0.0473247	8.03462	7.9399	7.99611	8.02612	8.26685	8.2363	8.22582	7.72207	7.76282	7.79634	7.96684	7.95101	7.80486	7.80903
ENSG00000267475	NA	ENSG00000267475	NA	-0.852593	-1.1962	12.7098	0.0030128	0.0473247	-1.24362	-2.01895	-2.42156	-1.63688	-1.59568	-1.45727	-1.39193	-1.19018	-0.546992	-1.20017	-0.847267	-1.1898	-0.676404	-0.61793
ENSG00000138080	EMILIN1	EMILIN1	11117	0.397974	8.77826	12.6961	0.00302443	0.0473247	9.06587	8.72422	9.14425	8.64677	8.92253	9.11538	9.02662	8.92039	8.58881	8.45841	8.37483	8.57456	8.50716	8.49811
ENSG00000119630	PGF	PGF	5228	0.717305	3.98649	12.6952	0.00302518	0.0473247	3.09956	3.53606	3.6578	3.46494	5.13595	4.43854	5.54004	2.68242	2.46426	3.32947	3.10945	4.16209	3.70272	3.714
ENSG00000164530	PI16	PI16	221476	1.602	-0.186248	12.6936	0.00302652	0.0473247	0.0632628	-0.826976	1.32729	0.491973	0.711539	-0.0273622	-0.956057	-0.230797	0.195128	-1.20017	-0.953038	-2.12919	-1.37544	-3.08537
ENSG00000176148	TCP11L1	TCP11L1	55346	0.409168	4.70234	12.6902	0.00302942	0.0473247	4.6009	5.18742	5.10329	5.1149	4.58092	4.57229	4.90239	4.43501	4.63543	4.39395	4.61962	4.5409	4.33694	4.43233
ENSG00000213445	SIPA1	SIPA1	6494	0.511403	4.5036	12.6902	0.00302948	0.0473247	4.8767	4.1812	4.81618	4.6201	5.07259	4.92735	4.47105	4.15899	4.10706	4.38447	4.4665	4.35929	4.21934	3.78174
ENSG00000186642	PDE2A	PDE2A	5138	1.5565	-1.37349	12.6877	0.00303159	0.0473247	-1.5276	-1.15699	-1.2749	-2.94217	-0.0840978	-0.642094	0.0746481	-2.11222	-2.53189	-2.64573	-3.01608	-2.30498	-2.99856	-1.28992
ENSG00000258655	NA	ENSG00000258655	NA	-0.728388	1.14555	12.6544	0.00306022	0.0477223	0.089078	0.0352854	1.03992	0.922652	0.599364	1.1053	1.27477	1.37329	1.62698	1.15415	1.00696	1.55065	1.16843	1.91897
ENSG00000105738	SIPA1L3	SIPA1L3	23094	0.643022	5.4123	12.6433	0.00306978	0.0477553	5.75831	6.52304	5.37549	5.33766	5.24016	5.6279	5.59858	4.80441	5.18037	4.66198	5.10214	5.15285	5.13204	5.24856
ENSG00000169683	LRRC45	LRRC45	201255	0.571422	2.70435	12.6408	0.0030719	0.0477553	3.57417	3.67273	2.68852	2.56975	2.60607	2.66516	2.32717	2.7638	2.49076	2.19116	2.64462	2.26041	1.84369	2.36864
ENSG00000214274	ANG	ANG	283	1.07341	1.67745	12.6397	0.0030729	0.0477553	0.977585	1.1226	2.70114	2.12533	2.70876	2.06834	2.28137	1.13579	0.814482	1.4851	0.978475	1.37217	0.821373	0.153939
ENSG00000188549	CCDC9B	CCDC9B	388115	-0.445168	5.06113	12.6373	0.00307497	0.0477553	5.02533	4.84381	4.59562	4.99781	4.78701	4.8075	4.63741	4.79799	5.24115	5.29203	5.66093	5.31082	4.99109	5.41122
ENSG00000140859	KIFC3	KIFC3	3801	0.544874	5.66626	12.6225	0.00308782	0.0478649	6.34371	6.28417	5.50261	5.32393	5.75998	5.87333	5.96477	5.66826	5.63264	5.04562	5.30504	5.0753	5.33676	5.45895
ENSG00000198113	TOR4A	TOR4A	54863	0.549991	5.42216	12.6219	0.00308836	0.0478649	5.45938	5.90089	5.11984	5.05246	5.99933	6.10236	5.78068	4.91642	5.10088	4.86083	4.8977	5.03894	5.22457	5.56332
ENSG00000149557	FEZ1	FEZ1	9638	-0.944125	3.6908	12.6773	0.00310402	0.0480583	3.66064	2.81705	3.77288	3.72142	2.73996	1.53413	1.78663	4.58933	4.42995	4.39395	4.33925	4.30865	3.06953	2.61136
ENSG00000114480	GBE1	GBE1	2632	0.461435	7.03693	12.6	0.00310753	0.0480633	7.13779	7.07392	7.56161	7.31888	7.03162	7.08796	7.45271	6.54028	6.43837	6.67374	6.80597	6.569	6.85952	7.38746
ENSG00000236393	LOC101927476	LOC101927476	101927476	1.2205	0.737622	12.5914	0.00311512	0.0480646	1.05821	0.392774	0.547235	1.54429	1.79704	1.14748	1.47406	0.217355	-0.845385	0.620077	0.727736	-0.0159067	-1.04229	-0.672676
ENSG00000181826	RELL1	RELL1	768211	0.40358	3.96831	12.5903	0.00311606	0.0480646	3.93247	4.10352	4.50494	4.30163	4.15443	3.94352	4.07244	3.45035	3.64396	3.78834	3.69519	3.79056	4.0811	3.73256
ENSG00000104872	PIH1D1	PIH1D1	55011	0.3283	5.03661	12.5891	0.00311715	0.0480646	5.2219	5.03472	5.2997	5.10513	5.40703	5.20292	4.99448	4.82773	4.83737	5.12747	4.97453	4.9052	4.67217	4.6791
ENSG00000256268	LINC02454	LINC02454	105369807	-1.38889	-0.1178	12.5838	0.00312181	0.0480873	0.0369773	-0.558576	-0.58169	-0.380372	-1.59568	-2.53374	-2.0195	0.31659	0.486037	-0.446913	0.314363	-0.409214	0.666186	1.02474
ENSG00000047346	FAM214A	FAM214A	56204	-0.348443	4.55794	12.5693	0.00313461	0.048187	3.81363	3.84173	4.08124	4.38036	4.31695	4.90805	5.1409	4.31113	4.4903	4.33447	4.5057	4.59981	5.0252	5.18262
ENSG00000085760	MTIF2	MTIF2	4528	-0.328974	5.03569	12.5693	0.00313466	0.048187	5.25363	5.18285	4.91295	4.938	4.52828	4.43712	4.53099	5.46088	5.08466	5.19231	5.25396	5.03664	5.17904	5.10236
ENSG00000268388	FENDRR	FENDRR	400550	0.874139	4.57606	12.6464	0.00314852	0.0483509	3.57873	3.48128	3.99928	3.99984	5.58694	5.93684	6.10472	3.35144	2.64029	3.12072	2.76209	3.91866	5.03845	4.36937
ENSG00000124496	TRERF1	TRERF1	55809	0.524659	5.32364	12.5283	0.00317128	0.0486509	5.43064	5.35828	5.21202	5.12285	5.9242	6.09654	5.62436	4.91444	4.48537	4.95885	5.1161	5.40043	5.2506	4.7781
ENSG00000263465	SRSF8	SRSF8	10929	-0.327897	4.87057	12.5227	0.00317626	0.048678	4.87113	4.71993	4.64546	4.82886	4.26734	4.61675	4.79937	5.24797	5.07265	5.09684	4.88528	4.94135	4.97373	4.96678
ENSG00000138381	ASNSD1	ASNSD1	54529	-0.303436	3.52143	12.5156	0.0031827	0.0486982	3.71553	3.57146	3.35244	3.50874	3.19714	3.04578	2.85965	3.88157	3.76561	3.85393	3.7383	3.49419	3.60401	3.30328
ENSG00000149925	ALDOA	ALDOA	226	0.892159	3.32402	12.5126	0.00318536	0.0486982	3.30076	3.18478	4.30032	3.61023	4.27192	3.06057	3.67965	2.0067	2.37461	3.37487	3.0074	3.19286	2.45194	2.73744
ENSG00000245958	SEPTIN7P14	SEPTIN7P14	645513	0.689266	1.76482	12.5106	0.00318725	0.0486982	1.48501	1.95513	1.9729	1.66533	2.50072	2.61594	2.05121	0.81785	0.973266	1.77361	1.32241	1.76617	1.41585	1.1083
ENSG00000175567	UCP2	UCP2	7351	0.988603	3.56835	12.5759	0.00320166	0.0487469	3.31451	4.03163	4.21487	4.00175	4.4141	4.19884	3.31744	2.0506	2.8595	3.35882	3.85846	2.30703	2.52403	3.11814
ENSG00000134516	DOCK2	DOCK2	1794	1.1112	4.30863	12.5927	0.00320179	0.0487469	5.31029	6.10553	4.69046	4.67759	3.79574	3.00812	3.6439	3.64907	4.66773	2.99344	3.34525	2.82759	2.78098	3.71933
ENSG00000130299	GTPBP3	GTPBP3	84705	0.539577	2.87856	12.4935	0.00320268	0.0487469	2.82402	3.26481	2.89489	2.42297	3.34651	3.55165	3.33996	2.27693	2.74308	2.56582	2.45604	2.60316	2.50888	2.7531
ENSG00000165169	DYNLT3	DYNLT3	6990	-0.427775	5.42316	12.4928	0.00320334	0.0487469	5.13627	5.13751	4.84206	5.18996	5.10462	5.3614	5.57097	5.53938	5.51249	5.32214	5.25544	5.341	5.94951	6.11663
ENSG00000065054	SLC9A3R2	SLC9A3R2	9351	0.430634	6.80054	12.4891	0.00320672	0.0487492	7.02341	6.82168	6.73956	6.64381	7.28493	7.18165	7.23764	6.65346	6.41218	6.54099	6.59435	6.28742	6.33166	6.95707
ENSG00000131095	GFAP	GFAP	2670	1.76001	-0.965105	12.4805	0.00321459	0.0488198	-0.624421	-1.35544	-2.21773	-1.15465	0.958883	0.176516	-0.779252	-1.87471	-1.86135	-1.27833	-2.30614	-2.5052	-2.15044	-2.81521
ENSG00000278897	NA	ENSG00000278897	NA	0.992093	-1.54547	12.4675	0.00322649	0.0489494	-1.37863	-0.826976	-1.37733	-1.2982	-1.14125	-1.02373	-1.23156	-3.22275	-1.86135	-1.99078	-1.6435	-1.58435	-2.28475	-2.21846
ENSG00000178878	APOLD1	APOLD1	81575	0.622979	3.16383	12.4641	0.00322961	0.0489494	3.53009	4.27007	3.32007	3.21028	3.23204	3.36762	2.62833	2.6255	2.86964	3.03847	3.27378	2.74535	2.40907	2.62277
ENSG00000196776	CD47	CD47	961	0.304174	6.37007	12.4604	0.00323296	0.0489511	6.02725	6.0645	6.23684	6.31928	6.78284	7.00985	7.03348	5.99755	5.64079	5.97106	6.0465	6.23865	6.57378	6.44582
ENSG00000280789	PAGR1	PAGR1	79447	0.403625	2.66631	12.4543	0.00323859	0.0489557	2.85444	3.0457	2.79244	2.51711	3.10771	2.82964	2.70962	2.48856	2.47093	2.55459	2.59857	2.4865	2.34228	2.23375
ENSG00000205413	SAMD9	SAMD9	54809	0.482076	5.59924	12.4531	0.00323974	0.0489557	5.43945	5.22124	5.45496	6.0408	5.58938	6.37066	6.40812	5.25893	5.08249	5.06455	5.42732	5.51985	5.3035	5.26231
ENSG00000172345	STARD5	STARD5	80765	-0.753749	2.23883	12.449	0.00324349	0.0489634	1.961	1.16028	1.84224	1.68455	1.90323	1.67537	2.23407	2.25207	1.95663	2.07021	1.9325	2.58436	3.53342	2.85338
ENSG00000214357	NEURL1B	NEURL1B	54492	1.66956	4.06236	12.5364	0.00325266	0.0490528	4.22945	5.44482	2.85025	2.74934	5.10804	5.69046	3.90779	3.02451	3.71311	2.16186	3.60954	2.32223	2.71652	2.80911
ENSG00000153815	CMIP	CMIP	80790	0.369005	5.92993	12.4181	0.00327208	0.0492341	5.67181	6.10914	6.20451	5.82501	6.20896	6.39384	6.25742	5.35105	5.91784	5.63693	5.62175	5.79183	5.67881	5.946
ENSG00000196912	ANKRD36B	ANKRD36B	57730	0.754845	0.763206	12.4175	0.00327272	0.0492341	0.73755	1.60495	0.602108	1.14709	0.943649	1.43544	0.85978	0.054398	0.129181	0.226154	0.506176	0.890932	0.471586	-0.0850351
ENSG00000080709	KCNN2	KCNN2	3781	-1.66455	4.20845	12.5127	0.00327445	0.0492341	1.43556	1.50596	2.02403	2.44568	1.77139	2.92568	5.00358	2.71916	2.42357	1.78326	2.28631	4.12787	6.07093	6.57993
ENSG00000198920	KIAA0753	KIAA0753	9851	-0.331158	4.18704	12.4028	0.00328642	0.0493649	4.24389	4.15344	4.14036	4.19676	3.77222	3.56468	3.86185	4.29753	4.3741	4.41739	4.27042	4.38124	4.34691	4.3229
ENSG00000197429	IPP	IPP	3652	-0.565363	3.97889	12.3963	0.00329254	0.0493811	3.76442	3.79457	3.99673	4.13872	2.92974	3.12884	3.54768	4.26839	4.12198	4.14906	4.22719	4.15361	4.26213	4.42746
ENSG00000151611	MMAA	MMAA	166785	-0.427406	3.0482	12.3947	0.00329403	0.0493811	2.36659	2.39524	3.1873	2.98075	2.84618	2.78134	3.09344	2.98357	3.04529	3.19492	3.15471	3.27331	3.47226	3.4321
ENSG00000004399	PLXND1	PLXND1	23129	0.665646	7.90232	12.3895	0.00329893	0.0494054	7.60667	7.89152	8.01361	7.62402	8.81572	8.77671	8.29577	7.38386	7.74728	7.49713	7.60629	7.63715	7.22925	7.24151
ENSG00000196072	BLOC1S2	BLOC1S2	282991	-0.428125	4.80058	12.3794	0.00330843	0.0494987	4.6009	4.69768	4.05689	4.50723	4.4829	4.67679	4.8948	4.86304	4.78345	4.74088	4.82856	4.82338	5.36997	5.37118
ENSG00000242086	SDHAP2	SDHAP2	727956	0.511267	3.55116	12.3704	0.00331691	0.0495764	3.50154	3.62972	3.26587	3.50604	4.28255	4.32213	3.76057	3.15761	3.12359	3.18767	3.05592	3.42894	3.54336	3.15004
ENSG00000165806	CASP7	CASP7	840	0.326572	4.90317	12.3582	0.00332851	0.0496691	4.91779	4.7465	5.16154	4.938	5.06733	5.35616	5.19218	4.73659	4.50337	4.88007	4.65829	4.69197	4.8963	4.6248
ENSG00000158691	ZSCAN12	ZSCAN12	9753	0.474917	2.70983	12.3569	0.00332968	0.0496691	3.00102	2.88616	3.00589	2.82057	2.87458	2.99278	2.77719	2.67309	2.47093	2.72954	2.7368	2.51325	2.2236	1.74192
ENSG00000121691	CAT	CAT	847	-0.551412	5.97314	12.3329	0.0033526	0.0499616	5.96675	5.70282	6.23195	5.83149	5.13428	4.59533	5.38394	6.58793	6.49059	6.57612	6.24938	6.22658	5.71336	5.54694
ENSG00000100575	TIMM9	TIMM9	26520	-0.390289	4.04528	12.3156	0.0033693	0.050155	3.81363	3.97724	4.17471	3.88406	3.81051	3.48467	3.59926	4.17726	4.08114	4.31463	4.16376	4.26406	4.5092	4.0312
ENSG00000136999	CCN3	CCN3	4856	1.15526	3.47507	12.406	0.00337431	0.050155	2.54506	2.89177	2.22095	2.39407	4.58951	4.46379	5.64517	1.84157	1.89843	2.14698	2.90517	2.36692	2.41991	2.69482
ENSG00000230918	DPP4-DT	DPP4-DT	100131604	-1.42012	-0.0319327	12.298	0.00338626	0.050155	-1.5276	-3.75937	-1.00512	0.203033	-0.476362	-1.02373	-0.479796	-0.632168	-0.845385	0.683306	0.727736	0.828393	0.591465	0.936051
ENSG00000188690	UROS	UROS	7390	-0.300613	5.37447	12.2933	0.00339088	0.050155	5.38122	5.44386	5.08655	5.27325	5.07259	4.91519	5.25193	5.56798	5.48803	5.53421	5.47589	5.38059	5.51474	5.65648
ENSG00000106459	NRF1	NRF1	4899	0.405337	3.49944	12.29	0.00339401	0.050155	3.53948	3.8504	3.61174	3.35227	3.92547	3.86353	3.56417	3.3129	3.43125	3.32287	3.23216	3.3346	3.38093	2.93345
ENSG00000148180	GSN	GSN	2934	0.527426	9.04233	12.2882	0.00339578	0.050155	8.69952	8.57185	9.54514	9.22434	9.70443	9.51468	9.49793	8.85516	8.47851	8.7897	8.69087	8.79421	8.63554	8.76127
ENSG00000288541	NA	ENSG00000288541	NA	0.938453	-0.529069	12.2882	0.00339579	0.050155	0.0369773	0.424096	-0.0718287	-1.0241	0.00665726	-0.22845	-0.724824	-0.778138	-0.546992	-1.0555	-2.04994	-0.685196	-1.04229	-1.37815
ENSG00000166024	R3HCC1L	R3HCC1L	27291	0.447603	3.63057	12.2858	0.00339812	0.050155	3.40207	3.50344	3.81993	3.7307	4.1478	4.31906	3.83719	3.5066	3.05421	3.35559	3.1893	3.43944	3.62758	3.29973
ENSG00000135953	MFSD9	MFSD9	84804	0.407327	2.72846	12.2853	0.00339857	0.050155	2.85444	2.66804	3.01602	2.64527	3.15477	3.21731	2.79592	2.27075	2.34586	2.56022	2.53641	2.66412	2.60223	2.50438
ENSG00000137409	MTCH1	MTCH1	23787	0.382116	8.02975	12.2851	0.00339876	0.050155	8.01382	8.1155	8.31183	8.07417	8.55843	8.13074	8.17975	7.96308	8.07754	7.74956	7.55431	7.65566	7.856	7.85919
ENSG00000140105	WARS1	WARS1	7453	-0.840117	7.85016	12.3415	0.00341766	0.0503846	6.67677	7.18122	7.65985	8.10314	6.60937	7.30693	7.3263	8.19636	8.47758	8.52104	8.35523	8.41458	7.91668	7.33878
ENSG00000188707	ZBED6CL	ZBED6CL	113763	2.97008	3.20084	12.354	0.00342424	0.0503881	0.257902	0.189062	0.547235	0.555992	5.63159	5.57286	4.27966	-0.37823	-0.128731	-0.402467	-0.267276	-0.460348	0.49227	0.274596
ENSG00000108389	MTMR4	MTMR4	9110	0.307796	5.26692	12.2587	0.00342456	0.0503881	5.76833	5.4973	5.43054	5.25328	5.25566	5.35241	5.10566	5.4737	5.09009	5.29118	5.30719	5.01808	4.92701	4.61627
ENSG00000119041	GTF3C3	GTF3C3	9330	-0.308654	4.90246	12.2459	0.00343722	0.0505251	5.06895	4.90753	4.81763	4.97944	4.48158	4.32366	4.36995	5.25346	5.04386	5.0978	5.06113	4.87715	5.02254	4.98568
ENSG00000173272	MZT2A	MZT2A	653784	0.390955	4.04855	12.239	0.003444	0.0505365	4.08459	4.22854	4.48135	4.25096	4.42237	3.97314	4.08582	3.62991	3.77642	4.2183	3.84472	3.89851	3.72036	3.73519
ENSG00000213983	AP1G2	AP1G2	8906	0.604855	3.16579	12.2317	0.00345127	0.0505365	2.8582	3.04066	3.48243	3.40537	3.93513	3.77437	3.39936	2.14813	2.25602	3.14338	3.21395	2.79525	2.95871	2.76344
ENSG00000138036	DYNC2LI1	DYNC2LI1	51626	-0.380846	3.15243	12.2283	0.00345459	0.0505365	2.68282	2.79925	3.01096	3.2003	3.08011	2.8035	3.01164	3.4116	3.4244	3.39704	3.25609	3.28888	3.41383	3.07725
ENSG00000185220	PGBD2	PGBD2	267002	-0.456912	1.72981	12.2252	0.00345765	0.0505365	1.28734	1.23283	1.56682	1.58577	1.41056	1.86427	1.43873	1.99176	1.67399	1.64187	1.88724	2.07532	2.10773	2.05154
ENSG00000231389	HLA-DPA1	HLA-DPA1	3113	0.401635	2.67001	12.2252	0.0034577	0.0505365	2.5357	2.45712	2.72606	2.77198	3.21628	3.24023	2.98332	2.31343	2.15193	2.35546	2.27464	2.53952	2.80598	2.46054
ENSG00000182993	C12orf60	C12orf60	144608	-0.888818	-0.365578	12.2221	0.00346076	0.0505365	-0.666998	-0.755051	-0.40898	-1.15465	-1.27742	-1.37535	-0.572875	0.618355	-0.128731	-0.402467	-0.656484	-0.265864	0.0373144	0.358896
ENSG00000125871	MGME1	MGME1	92667	0.543073	4.10599	12.2215	0.0034614	0.0505365	4.27092	4.76191	3.81123	3.85678	4.43331	4.68039	4.3855	3.74126	4.03911	3.60455	3.91216	3.52738	3.78046	3.96997
ENSG00000099957	P2RX6	P2RX6	9127	-1.18179	0.796254	12.2158	0.00346702	0.0505697	-0.542861	-1.58561	0.574932	-0.265254	0.711539	-0.505097	1.22033	0.165055	-0.0125105	1.43699	1.75912	0.828393	1.43734	1.83316
ENSG00000163013	FBXO41	FBXO41	150726	-0.791685	1.77358	12.1734	0.00350956	0.0511408	1.34204	0.679038	1.8308	0.889906	1.35406	0.822492	1.9461	2.1346	1.44921	1.64187	1.77577	2.28391	2.519	2.55291
ENSG00000121316	PLBD1	PLBD1	79887	1.21836	1.79245	12.1686	0.00351442	0.0511414	-0.952793	-0.231302	0.628781	0.985996	3.41714	3.10762	3.81439	-0.302631	-1.0594	-0.540137	-0.448795	0.494255	0.869602	2.05996
ENSG00000163399	ATP1A1	ATP1A1	476	0.40438	8.7304	12.162	0.00352105	0.0511414	8.85101	8.88665	8.61004	8.61457	9.02209	9.22382	9.13314	8.68474	8.63725	8.43602	8.59927	8.45222	8.30991	8.39945
ENSG00000105048	TNNT1	TNNT1	7138	1.47187	0.851822	12.159	0.00352414	0.0511414	1.40505	0.679038	2.18546	1.36528	2.02402	1.03214	-0.894682	0.851335	-1.0594	0.641462	0.402775	0.0945091	-0.676404	-1.37815
ENSG00000158161	EYA3	EYA3	2140	0.28524	4.92898	12.1588	0.00352428	0.0511414	5.02282	4.8964	4.89108	4.85983	5.25103	5.3205	5.19483	4.73883	4.74544	4.6659	4.88528	4.6949	4.87381	4.76013
ENSG00000065911	MTHFD2	MTHFD2	10797	-0.986695	7.10574	12.2502	0.00352653	0.0511414	5.64867	6.98286	6.80644	7.28405	5.43998	6.11525	5.82297	7.58821	8.10701	7.99139	7.77766	7.46327	6.77605	6.43332
ENSG00000124795	DEK	DEK	7913	0.554356	7.10554	12.1489	0.00353435	0.0512058	7.66818	7.68421	7.07818	7.3444	7.13938	7.60564	6.52151	6.94298	6.86666	7.02292	7.29697	6.56421	6.68043	6.11714
ENSG00000104213	PDGFRL	PDGFRL	5157	1.5312	2.90294	12.2256	0.00355133	0.0513519	0.0369773	-0.385678	2.64997	2.20069	4.66576	4.81842	4.05115	-0.586618	-1.50656	0.662536	0.424056	2.33728	3.18838	1.85268
ENSG00000198959	TGM2	TGM2	7052	-1.08452	8.86162	12.2231	0.00355381	0.0513519	8.5515	8.44566	8.04427	7.89251	6.92269	7.91991	8.75067	9.69698	10.339	8.76753	8.35046	9.15054	8.82313	9.19014
ENSG00000180917	CMTR2	CMTR2	55783	-0.320301	4.38404	12.1291	0.00355463	0.0513519	4.56685	4.39388	4.04208	4.4023	3.88018	4.20051	3.7889	4.64529	4.59172	4.6168	4.58579	4.53765	4.44566	4.34546
ENSG00000167397	VKORC1	VKORC1	79001	0.580284	2.81914	12.114	0.0035701	0.0515261	2.5168	2.70676	3.13244	2.76297	3.78296	2.94175	3.44459	2.19453	2.64029	2.47345	2.37093	2.60316	2.29008	2.62277
ENSG00000120942	UBIAD1	UBIAD1	29914	-0.52711	3.91798	12.1045	0.00357989	0.0516181	4.03232	4.04176	3.71181	3.75363	2.79193	3.15319	3.54492	4.04242	4.28227	4.23774	4.01917	4.11265	4.06566	4.29821
ENSG00000234518	NA	ENSG00000234518	NA	1.13178	0.610919	12.0951	0.00358966	0.0516772	0.139363	-0.0058636	0.128368	-0.0917149	1.62628	2.48499	1.35277	-0.458011	-0.546992	-0.359349	-0.267276	-0.359831	0.4506	-0.417623
ENSG00000070882	OSBPL3	OSBPL3	26031	0.552743	6.32059	12.094	0.00359083	0.0516772	6.04591	6.57847	5.80044	6.07989	6.95106	7.24797	6.89886	5.31775	5.89135	5.69498	6.06313	6.28257	6.27608	6.03571
ENSG00000132334	PTPRE	PTPRE	5791	1.51141	0.998694	12.0858	0.00359933	0.0517501	0.211649	0.0752932	1.19075	0.637158	2.49551	2.23409	2.42068	-0.679203	-0.169649	0.28169	-0.748724	0.890932	-0.586902	-1.57267
ENSG00000160963	COL26A1	COL26A1	136227	-2.07507	-1.26433	12.077	0.00360848	0.0518324	-2.3515	-2.92713	-0.777924	-2.94217	-2.98055	-4.47301	-3.47662	-1.49222	0.404753	0.411841	-0.612486	-1.27879	-2.7844	-1.37815
ENSG00000161999	JMJD8	JMJD8	339123	0.407792	5.81009	12.0702	0.00361553	0.0518844	5.53763	5.69402	6.06316	5.73741	6.40383	6.20703	6.27381	5.3185	5.54999	5.73842	5.64629	5.74463	5.49566	5.398
ENSG00000172171	TEFM	TEFM	79736	-0.431129	2.67892	12.0556	0.00363088	0.0520552	2.80857	2.60794	2.14907	2.53311	2.32963	2.13973	2.37156	3.24838	2.82867	2.78825	2.91647	2.7397	2.60223	2.97856
ENSG00000260231	KDM7A-DT	KDM7A-DT	100134229	-0.754217	0.448148	12.048	0.0036388	0.0520722	0.187953	0.360758	0.602108	0.280871	-1.01683	-0.462178	-0.270404	0.53838	1.18282	0.74388	0.794623	0.890932	0.4506	0.676145
ENSG00000229689	NA	ENSG00000229689	NA	0.54711	1.38297	12.0465	0.00364041	0.0520722	1.56076	1.49125	1.20854	1.36528	1.45421	1.83875	2.288	0.496666	0.562985	1.09338	1.2646	1.00842	1.383	1.37443
ENSG00000145623	OSMR	OSMR	9180	0.489746	8.14901	12.0446	0.0036424	0.0520722	7.92792	7.71975	8.44712	8.21032	8.46015	8.89123	8.80385	7.74521	7.66076	8.03193	7.95044	8.0134	7.77047	7.62782
ENSG00000138792	ENPEP	ENPEP	2028	1.67578	0.314531	12.0359	0.00365163	0.0521548	1.70964	1.53495	1.72352	0.656756	-0.476362	-0.847688	-4.47301	0.76612	0.404753	-0.237227	-0.448795	-1.27879	-3.94225	-3.85117
ENSG00000214575	CPEB1	CPEB1	64506	-1.32159	-1.23537	11.9964	0.00369363	0.0527049	-0.756117	-0.982567	-1.17925	-2.21628	-3.23406	-3.91472	-3.89046	-0.679203	0.162531	-0.276796	-0.748724	-1.8312	-2.7844	-1.28992
ENSG00000104691	UBXN8	UBXN8	7993	-0.589006	2.8021	11.9837	0.0037073	0.0528499	2.35067	2.44189	2.40966	2.52247	1.98735	2.71744	2.85519	3.12033	2.86458	2.5825	2.90517	2.59692	3.29229	3.69521
ENSG00000066135	KDM4A	KDM4A	9682	-0.331352	4.68194	11.9559	0.00373727	0.0531672	4.44094	4.45771	4.47952	4.68237	4.42785	4.47626	4.55319	4.64409	5.02131	4.93847	4.94815	5.03548	4.56884	4.63752
ENSG00000171861	MRM3	MRM3	55178	0.353787	2.97245	11.9486	0.00374519	0.0531672	3.0836	3.21195	3.08024	3.00006	3.15146	3.26917	3.12341	3.04636	2.84417	2.89894	2.51673	2.71686	2.78518	2.66753
ENSG00000103591	AAGAB	AAGAB	79719	-0.332125	5.4165	11.9481	0.00374579	0.0531672	5.6113	5.40417	4.95966	5.12812	5.19424	5.14944	5.10002	5.76752	5.62368	5.48995	5.52165	5.30987	5.66976	5.61351
ENSG00000151229	SLC2A13	SLC2A13	114134	0.672019	2.57243	11.9472	0.00374677	0.0531672	2.74503	3.485	2.60366	2.54893	2.32963	2.71744	3.27133	2.12093	2.62243	1.95536	1.97637	2.02043	2.44665	2.14156
ENSG00000177839	PCDHB9	PCDHB9	56127	-0.91857	0.138119	11.9468	0.00374714	0.0531672	-0.952793	-0.755051	-0.464284	-0.380372	-0.697352	-0.549333	0.542342	-0.542463	-0.494064	-0.317482	0.220177	0.694543	0.4506	1.90034
ENSG00000110619	CARS1	CARS1	833	-0.53104	6.73579	11.941	0.00375353	0.0531842	6.06026	6.36154	6.75326	6.89446	6.22952	6.17807	6.28711	6.99611	7.20502	7.27718	7.17046	7.07189	6.5285	6.48504
ENSG00000134369	NAV1	NAV1	89796	0.471066	8.26557	11.9393	0.00375538	0.0531842	8.77669	9.09865	8.83752	8.34666	7.82992	7.80876	8.04123	8.1331	8.55928	7.95648	8.11365	8.0753	7.39837	7.65621
ENSG00000138430	OLA1	OLA1	29789	-0.438149	5.90746	11.9298	0.00376572	0.0532808	5.90405	5.75841	5.84804	6.00111	5.53959	5.20957	5.24938	6.16211	5.94445	6.05762	6.11066	5.81755	6.38171	6.21745
ENSG00000186862	PDZD7	PDZD7	79955	1.0178	0.270999	11.9097	0.0037878	0.0535139	0.114439	0.114221	0.270657	0.305911	1.70969	1.3295	-0.0536472	-0.339936	-0.913255	-0.198713	-0.168404	-0.177645	-0.630959	-0.200958
ENSG00000106624	AEBP1	AEBP1	165	0.692578	9.84779	11.9084	0.00378928	0.0535139	9.49829	9.61079	10.5679	10.054	10.2601	10.4423	10.3956	9.21496	9.60037	9.62422	9.51611	9.83439	9.3041	8.68916
ENSG00000111450	STX2	STX2	2054	0.314455	5.71225	11.9041	0.00379397	0.05353	5.84798	6.20637	5.75349	5.8497	5.84647	5.8749	5.51128	5.43696	5.71292	5.7058	5.64403	5.60081	5.46001	5.27049
ENSG00000163531	NFASC	NFASC	23114	-1.25107	5.34388	11.9781	0.0038117	0.05373	5.6782	5.66563	4.8828	4.29852	2.76184	1.44674	3.63091	6.24081	6.6534	5.77153	6.1123	5.83554	3.76991	4.63047
ENSG00000075643	MOCOS	MOCOS	55034	-0.855125	3.49096	11.8677	0.00383444	0.0540002	2.69127	2.74447	3.09467	3.35527	3.00505	2.74974	2.92918	4.09753	4.00044	4.33938	4.14946	4.03861	3.45919	2.18069
ENSG00000146094	DOK3	DOK3	79930	0.937493	0.729351	11.8588	0.00384442	0.0540719	1.00497	1.6847	0.201266	0.576716	0.729416	1.78632	1.11981	0.267826	0.258192	0.386733	0.314363	0.494255	-0.630959	0.122129
ENSG00000179941	BBS10	BBS10	79738	-0.413634	3.75419	11.8535	0.00385032	0.0540719	3.79218	3.30322	3.60168	3.9047	3.3143	3.31307	3.28134	4.1904	3.74098	4.15465	4.10403	3.73766	3.73779	3.91766
ENSG00000131844	MCCC2	MCCC2	64087	-0.503097	5.09858	11.8516	0.00385247	0.0540719	5.36876	5.22124	4.60908	4.9843	4.20642	4.49952	4.53936	5.46899	5.30321	5.19502	5.43389	4.94872	5.3013	5.54544
ENSG00000114742	WDR48	WDR48	57599	-0.301653	5.37098	11.8473	0.00385736	0.0540719	5.09546	5.02199	5.37352	5.40221	5.05409	5.0921	5.39166	5.52648	5.52776	5.56111	5.54369	5.58356	5.51727	5.31426
ENSG00000138669	PRKG2	PRKG2	5593	-1.4804	0.690335	11.846	0.00385878	0.0540719	-0.224005	-0.621141	0.460803	1.01666	-1.89103	-1.15428	-1.1576	0.947362	1.13321	1.64187	1.59055	1.92404	0.719791	-0.241766
ENSG00000103811	CTSH	CTSH	1512	-1.28301	2.34882	11.918	0.003861	0.0540719	0.187953	-0.332363	2.37069	2.05322	1.76273	1.3295	1.95446	1.71086	1.69693	2.91659	2.12672	3.14234	4.02187	2.7531
ENSG00000164237	CMBL	CMBL	134147	-0.805506	5.32353	11.9286	0.00386639	0.054072	4.69951	4.08894	5.34666	5.33766	4.95786	3.96333	5.06472	5.3393	4.91891	5.69049	5.59503	5.83223	6.30267	5.6348
ENSG00000240583	AQP1	AQP1	358	1.7004	2.99892	11.927	0.00386816	0.054072	2.50726	4.5617	2.7806	1.13316	3.62957	3.9315	4.33194	2.25833	2.23266	0.782894	-0.0173315	2.15393	2.14086	2.27772
ENSG00000172159	FRMD3	FRMD3	257019	2.86753	2.82416	11.922	0.00387379	0.0540872	1.48501	2.18278	0.30414	-0.228836	4.59805	5.48237	3.65933	0.598773	0.814482	0.168395	-0.168404	-0.265864	-0.676404	0.303247
ENSG00000134717	BTF3L4	BTF3L4	91408	-0.370421	5.27091	11.8304	0.00387641	0.0540872	5.15243	5.11489	5.09494	5.46817	4.76334	4.98082	4.65291	5.63079	5.54209	5.75997	5.49676	5.34566	5.34175	4.96678
ENSG00000167925	GHDC	GHDC	84514	0.582823	3.8093	11.8241	0.00388356	0.0541369	3.64114	3.64973	4.02712	4.04516	4.51159	4.1092	4.37619	3.49075	3.44148	3.84243	3.60722	3.64696	3.13676	2.92886
ENSG00000089335	ZNF302	ZNF302	55900	-0.332352	3.82908	11.818	0.00389043	0.054146	3.60581	3.53964	3.39967	3.84188	3.7483	3.81419	3.57235	4.13879	3.96544	4.09389	3.86626	3.96543	4.05353	3.7792
ENSG00000105127	AKAP8	AKAP8	10270	0.316867	4.6098	11.8163	0.00389239	0.054146	4.64616	4.69928	4.54401	4.51396	4.95975	5.05656	4.87291	4.13879	4.48041	4.47362	4.44714	4.61224	4.41484	4.4045
ENSG00000156697	UTP14A	UTP14A	10813	-0.55546	4.62256	11.8141	0.00389496	0.054146	4.99919	4.70566	4.46294	4.53926	3.54378	3.42305	3.95648	5.07541	4.83737	4.86083	4.76222	4.73665	4.88265	4.8539
ENSG00000104783	KCNN4	KCNN4	3783	1.73126	-1.13976	11.7838	0.00392953	0.054542	-2.09746	-0.498611	-1.4876	-0.380372	-0.0532074	-0.340586	-0.0875865	-3.22275	-2.15801	-4.47301	-3.01608	-0.812292	-2.59796	-1.37815
ENSG00000100181	TPTEP1	TPTEP1	387590	-1.5931	-0.426142	11.7797	0.00393428	0.054542	0.302719	-0.558576	-1.2749	-2.72372	-2.765	-1.54412	-4.47301	0.637675	0.318615	0.386733	0.170673	0.546994	-1.23282	-1.79757
ENSG00000241313	WWTR1-AS1	WWTR1-AS1	100128025	0.722838	-1.43089	11.7781	0.00393614	0.054542	-1.78457	-1.35544	-1.4876	-1.2982	-0.848265	-0.741232	-0.672376	-2.24746	-2.15801	-1.44864	-1.93711	-1.7025	-1.61987	-1.92469
ENSG00000116096	SPR	SPR	6697	-0.422542	3.2426	11.7766	0.00393788	0.054542	2.99421	2.36328	2.79244	2.7539	3.27832	3.22717	3.59659	3.02817	3.00908	3.50014	3.41334	3.41483	3.52842	3.8219
ENSG00000155966	AFF2	AFF2	2334	-1.17805	-0.091677	11.7584	0.0039589	0.0547829	0.545807	0.77933	-1.00512	-1.45762	-2.4116	-3.51321	-3.15542	1.18914	1.43563	0.484644	0.0389299	0.0218453	-2.59796	-2.39133
ENSG00000281183	NPTN-IT1	NPTN-IT1	101241892	0.617393	0.246671	11.7523	0.00396597	0.0548305	0.139363	0.803351	0.430802	0.229448	0.747073	0.732984	0.40264	-0.417569	0.0950412	-0.12464	0.14527	0.129513	-0.311258	-0.200958
ENSG00000110060	PUS3	PUS3	83480	-0.362508	3.22659	11.7487	0.00397019	0.0548387	2.98048	2.71944	3.08024	3.04165	3.42265	3.02707	2.9164	3.36309	3.2336	3.41578	3.33124	3.50755	3.46965	3.3993
ENSG00000197496	SLC2A10	SLC2A10	81031	0.330064	6.39516	11.7449	0.00397461	0.0548496	6.22576	6.0539	6.73688	6.55293	6.7756	6.71605	6.74255	6.18568	6.00201	6.19775	6.02446	6.34579	6.39516	6.20611
ENSG00000019582	CD74	CD74	972	1.2505	0.559947	11.7394	0.00398103	0.0548881	-0.102153	-0.498611	0.30414	0.378525	1.82225	2.22099	1.53109	-0.417569	-0.780564	-0.446913	-1.25735	0.197072	0.294478	-1.20677
ENSG00000174939	ASPHD1	ASPHD1	253982	-0.926026	2.80209	11.7262	0.00399647	0.0550336	2.73689	2.38732	2.65647	2.52247	1.3425	1.16128	2.37156	2.90603	3.20187	2.75429	3.02143	2.75098	3.43802	3.87057
ENSG00000223652	NA	ENSG00000223652	NA	-0.899461	-0.757585	11.7241	0.00399887	0.0550336	-1.18058	-1.46594	-1.08956	-0.793854	-0.745923	-2.21595	-1.67186	-0.940558	-0.25514	-0.540137	-0.52832	-0.0945104	-0.174566	-0.417623
ENSG00000226808	LINC00619	LINC00619	414260	1.68442	1.5787	11.8035	0.00400865	0.0551181	1.44558	1.69758	2.37069	2.06793	3.17448	2.24708	1.16375	0.475348	-0.169649	1.75411	1.36705	-0.359831	0.145739	-1.68074
ENSG00000265808	SEC22B	SEC22B	9554	-0.33209	6.71625	11.7047	0.0040217	0.0552457	6.53517	6.27293	6.8188	6.80673	6.40035	6.30966	6.54489	6.8438	6.75665	6.86456	6.80799	6.89533	6.98089	6.94292
ENSG00000213918	DNASE1	DNASE1	1773	0.421644	3.40266	11.698	0.00402966	0.0552457	2.91343	2.95211	3.55724	3.45937	3.89014	4.075	4.15639	2.67776	2.77037	3.21289	3.08627	3.5175	3.1628	3.1851
ENSG00000178718	RPP25	RPP25	54913	1.15563	0.762478	11.6945	0.00403384	0.0552457	1.39474	1.28494	0.236379	0.656756	0.477726	1.46909	2.08207	0.712466	0.705565	-0.198713	-0.106064	-0.747345	0.0925452	-0.371609
ENSG00000174206	KICS2	KICS2	144577	-0.497224	2.10278	11.6929	0.00403569	0.0552457	2.04912	2.00776	2.0927	2.0606	1.20871	1.40098	1.76777	2.2892	2.28659	2.46747	2.37093	2.22038	2.24203	2.41532
ENSG00000136521	NDUFB5	NDUFB5	4711	-0.370793	5.30166	11.6925	0.00403622	0.0552457	5.14553	5.15044	5.30178	5.36695	5.11656	4.66474	4.83604	5.66591	5.31901	5.5576	5.34464	5.24252	5.58443	5.57511
ENSG00000168556	ING2	ING2	3622	0.39408	3.19956	11.6761	0.00405572	0.0554624	3.45266	3.7145	3.29947	3.26876	3.52343	3.23045	3.09722	2.94919	2.78651	2.93835	2.84332	3.09442	3.19155	3.08552
ENSG00000105287	PRKD2	PRKD2	25865	0.297384	5.02678	11.6686	0.00406456	0.0554866	4.8702	5.00526	5.19092	4.92492	5.33077	5.32127	5.51552	4.814	4.89431	4.79556	4.84541	4.84592	4.72665	5.02384
ENSG00000180182	MED14	MED14	9282	0.270117	5.93052	11.6661	0.00406755	0.0554866	6.12564	6.14307	5.90847	5.8497	6.15625	6.26885	5.9067	5.81496	5.79363	5.71906	5.86047	5.73756	5.7363	5.85822
ENSG00000083642	PDS5B	PDS5B	23047	0.61143	5.70898	11.6653	0.00406851	0.0554866	5.61352	5.82812	5.42674	5.51791	6.39161	6.77442	5.94497	5.3836	5.35732	5.2716	5.39939	5.47122	5.39078	5.03349
ENSG00000008513	ST3GAL1	ST3GAL1	6482	0.512451	7.10924	11.6592	0.00407589	0.0554977	6.846	6.93371	7.25739	7.1333	7.91244	7.82699	7.28026	6.80534	6.88458	6.71624	6.50917	6.91239	7.06399	6.61927
ENSG00000105699	LSR	LSR	51599	0.504673	1.24712	11.6521	0.00408435	0.0554977	1.03184	0.826978	1.31091	1.2667	1.68242	2.06834	1.86857	0.242811	0.682759	0.620077	0.710518	0.785142	1.383	1.65567
ENSG00000071994	PDCD2	PDCD2	5134	-0.282075	5.09226	11.6513	0.0040853	0.0554977	5.06327	4.91444	4.62573	4.91682	5.04252	5.07581	4.92703	5.37355	5.14952	5.24477	5.19328	5.10858	5.23841	5.25774
ENSG00000140682	TGFB1I1	TGFB1I1	7041	0.364121	7.43057	11.6492	0.00408785	0.0554977	7.54811	7.43364	7.74879	7.5905	7.64671	7.69678	7.38123	7.55589	7.41461	7.50354	7.29173	7.14855	6.81531	6.92258
ENSG00000105281	SLC1A5	SLC1A5	6510	-0.470009	8.05706	11.6485	0.00408871	0.0554977	7.51055	7.96707	7.98776	7.88253	7.54124	7.76738	7.80991	8.35833	8.83919	8.08911	8.02491	8.16515	7.9054	8.37488
ENSG00000110066	KMT5B	KMT5B	51111	-0.467122	4.92831	11.6463	0.00409136	0.0554977	4.9812	4.88519	5.10685	5.08357	3.95426	4.23678	3.92491	5.21217	5.31993	5.19321	5.21633	5.19167	4.92891	4.88147
ENSG00000257267	ZNF271P	ZNF271P	10778	-0.4378	4.94292	11.642	0.00409657	0.0555186	5.09944	4.8027	4.48135	4.74665	4.43331	4.68159	4.59524	5.29664	5.17425	4.81451	4.86403	4.96335	5.3195	5.45895
ENSG00000186812	ZNF397	ZNF397	84307	-0.39546	3.62383	11.6332	0.00410722	0.0556131	3.49672	3.10488	3.73041	3.72607	3.20355	3.22717	3.25788	3.70738	3.69898	3.82852	3.79657	3.92366	3.8442	3.84401
ENSG00000020129	NCDN	NCDN	23154	-0.436651	4.94254	11.6296	0.00411158	0.0556222	4.92856	4.83364	4.75242	4.84923	4.29311	4.22041	4.89806	5.06919	5.22545	5.04462	5.01191	5.22036	4.944	5.43973
ENSG00000223361	FTH1P10	FTH1P10	2502	-0.906852	0.241716	11.624	0.0041183	0.0556242	-0.756117	-0.621141	0.165277	0.203033	-0.517934	-1.22427	0.327365	0.165055	0.129181	0.598369	0.0110734	0.870385	1.18122	0.880093
ENSG00000099860	GADD45B	GADD45B	4616	0.826729	5.38765	11.7099	0.00411909	0.0556242	4.88132	5.64418	5.56264	5.49359	5.62802	6.07575	6.57775	4.43914	5.55549	4.68919	4.53656	5.10748	4.13964	5.00434
ENSG00000127663	KDM4B	KDM4B	23030	0.397499	6.03189	11.6167	0.00412721	0.0556636	6.04632	5.86211	6.51759	6.35421	6.38387	6.15715	6.11081	5.59788	5.74216	5.90518	5.86923	6.17934	5.64052	5.69144
ENSG00000094631	HDAC6	HDAC6	10013	0.423575	4.44033	11.6149	0.00412937	0.0556636	4.61873	5.18742	4.63398	4.52467	4.34041	4.2958	4.6309	4.16732	4.13253	4.33282	4.46136	4.38668	4.05353	3.93149
ENSG00000115758	ODC1	ODC1	4953	-1.22157	6.05058	11.6927	0.00413981	0.0557546	5.89218	6.42485	5.32031	5.70836	3.32609	3.9315	4.90454	6.5575	6.83405	5.96895	6.38579	5.97679	6.38413	7.06819
ENSG00000127125	PPCS	PPCS	79717	-0.381872	4.6665	11.5912	0.0041583	0.0558566	4.78787	4.24178	4.63233	4.70843	4.15278	4.0895	4.38395	5.20975	4.73993	4.85397	4.90812	4.65941	4.83284	4.69405
ENSG00000197959	DNM3	DNM3	26052	1.06732	-0.0784341	11.5908	0.00415886	0.0558566	0.163863	0.152127	-0.849752	-0.963001	1.13015	0.448052	1.13461	-0.679203	-0.780564	-1.0555	-0.899183	-0.312083	-0.771827	-0.850603
ENSG00000113209	PCDHB5	PCDHB5	26167	-1.56316	-0.75517	11.5891	0.0041609	0.0558566	-1.98545	-2.64123	-1.2749	-1.15465	-2.5775	-3.51321	-0.309921	-0.37823	-0.718532	-0.237227	-0.899183	-0.812292	-0.241294	0.841545
ENSG00000168140	VASN	VASN	114990	0.359631	7.43021	11.5881	0.00416217	0.0558566	7.26444	7.20649	7.68846	7.60018	7.87164	7.62303	7.89913	7.14804	7.11711	7.29099	7.34588	7.37487	6.9337	7.2724
ENSG00000176641	RNF152	RNF152	220441	1.11246	5.04941	11.6684	0.00416914	0.0558648	4.63744	4.84236	3.85988	4.18162	6.25905	6.7747	5.99751	4.1337	3.95358	3.78834	4.09743	4.40643	4.6699	4.05667
ENSG00000088682	COQ9	COQ9	57017	-0.399666	4.11364	11.5816	0.00417017	0.0558648	4.05378	4.00598	4.07882	3.83545	3.65318	3.41731	4.11036	4.44601	4.32708	4.15651	4.11225	4.20784	4.29193	4.51886
ENSG00000121236	TRIM6	TRIM6	117854	0.547669	2.68143	11.5743	0.00417914	0.0559071	3.42758	3.36505	2.54185	2.7539	2.8214	2.63583	2.64392	2.6011	2.64029	2.07021	2.37093	1.86295	2.61643	2.3754
ENSG00000230615	NA	ENSG00000230615	NA	1.25077	1.8778	11.594	0.00418073	0.0559071	2.04253	3.15241	0.826077	1.2667	2.86652	2.85107	2.01168	1.02277	1.63888	1.49688	1.61851	0.989492	0.702143	0.122129
ENSG00000158089	GALNT14	GALNT14	79623	1.18755	0.247279	11.5658	0.00418961	0.0559763	1.6929	1.63203	-0.304352	-0.848062	0.273569	0.281263	-0.39236	0.851335	-0.0502198	-0.0889826	-0.136898	-0.747345	-1.61987	-2.39133
ENSG00000122068	FYTTD1	FYTTD1	84248	-0.305574	6.47101	11.5583	0.0041989	0.0560509	6.38272	6.35496	6.14801	6.47986	6.13587	6.40837	6.21933	6.73027	6.70807	6.41472	6.38918	6.52161	6.78	6.71501
ENSG00000164168	TMEM184C	TMEM184C	55751	-0.302206	5.63451	11.5538	0.00420449	0.0560676	5.68191	5.34607	5.24256	5.64967	5.36477	5.62417	5.31661	5.98817	5.77353	5.70008	5.81236	5.65437	5.79627	5.71962
ENSG00000100934	SEC23A	SEC23A	10484	0.274469	8.33178	11.5513	0.00420758	0.0560676	8.72457	8.62347	8.55014	8.55658	8.33009	8.24047	8.07278	8.37686	8.21576	8.1211	8.1776	8.04138	8.20515	8.19079
ENSG00000237264	NA	ENSG00000237264	NA	-1.00877	0.122357	11.5307	0.00423328	0.0563598	-0.952793	-1.15699	0.0904897	0.229448	-1.14125	-1.29783	0.220469	0.0828681	0.376608	0.138624	0.381175	0.572657	0.572164	1.20257
ENSG00000278535	DHRS11	DHRS11	79154	-1.3812	1.40885	11.5534	0.00423696	0.0563598	1.26486	1.69758	0.779225	0.576716	-1.14125	-1.02373	0.301374	1.84988	1.78523	1.55438	1.49323	1.38671	1.96704	2.77883
ENSG00000164850	GPER1	GPER1	2852	1.26857	3.18461	11.608	0.0042433	0.0563945	2.81245	2.77516	1.84224	2.07523	4.76551	4.87601	4.08963	1.70171	1.66238	2.24104	2.61254	2.00166	1.95963	2.7531
ENSG00000163961	RNF168	RNF168	165918	0.389768	4.02402	11.5097	0.00425977	0.0565636	4.35578	4.2808	4.20383	4.04887	4.17578	4.28954	4.00359	3.93134	3.99582	3.73462	3.76356	3.85211	4.10983	3.23056
ENSG00000234327	ZNF232-AS1	ZNF232-AS1	101928000	-0.925861	0.0573847	11.5023	0.00426908	0.0566229	0.0102039	0.26021	-1.37733	-0.193315	-0.958425	-1.15428	-0.525585	0.694129	0.682759	-0.0202073	0.170673	-0.0546733	0.512662	0.78172
ENSG00000148468	FAM171A1	FAM171A1	221061	-0.651652	5.16975	11.5002	0.00427173	0.0566229	5.35286	4.94984	5.08895	5.03759	4.01928	3.82506	4.81438	5.31625	5.47066	5.27758	5.42732	5.58435	5.37694	5.6792
ENSG00000137266	SLC22A23	SLC22A23	63027	-1.23878	1.72482	11.4989	0.00427922	0.0566335	1.71794	1.82037	1.93065	1.53373	-1.01683	-1.37535	-0.894682	2.23948	2.56746	2.5825	2.72827	2.28391	0.684276	0.719306
ENSG00000176055	MBLAC2	MBLAC2	153364	-0.545981	2.60004	11.4936	0.00428003	0.0566335	2.67857	2.42651	2.66293	2.64036	1.60707	1.79519	1.9461	2.78562	2.83386	2.78825	2.79513	2.83291	2.88241	2.96518
ENSG00000173530	TNFRSF10D	TNFRSF10D	8793	-0.861241	6.41959	11.5718	0.00428839	0.0566725	6.43807	5.71316	6.22323	6.30887	5.75398	4.974	5.61251	6.66674	7.3364	5.98994	6.32416	6.46235	6.67733	7.43941
ENSG00000231889	TRAF3IP2-AS1	TRAF3IP2-AS1	643749	0.851931	1.20316	11.4854	0.00429048	0.0566725	0.70453	1.06415	1.66028	1.45756	1.97242	2.05362	1.7293	0.431743	0.376608	1.41232	0.842829	0.76302	0.4506	0.0563252
ENSG00000223318	RNA5SP111	RNA5SP111	100873381	1.92583	0.700184	11.5549	0.00430499	0.0568146	-1.30955	0.152127	-1.607	-1.0241	2.42596	3.07521	1.58595	-1.76917	-1.13842	-1.54198	-1.47645	-0.880301	-0.0497109	-0.982715
ENSG00000169564	PCBP1	PCBP1	5093	0.240894	7.83841	11.4634	0.00431858	0.0569379	8.04404	8.08168	8.04086	7.81709	7.9716	7.84806	7.82653	7.66068	7.73104	7.82743	7.734	7.66389	7.59974	7.78463
ENSG00000105371	ICAM4	ICAM4	3386	1.09017	0.0554388	11.456	0.00432813	0.0569379	-1.18058	-1.85959	-0.115431	0.0631732	1.70066	0.970817	1.39024	-1.05998	-1.73314	-1.20017	-1.12783	-0.812292	-0.311258	-0.161273
ENSG00000139508	SLC46A3	SLC46A3	283537	-0.539118	2.97808	11.4551	0.00432928	0.0569379	2.49765	2.75682	2.29776	2.6792	3.00871	2.98504	2.35902	3.22622	3.28371	3.45254	3.40534	3.34952	3.08323	2.62277
ENSG00000108551	RASD1	RASD1	51655	1.23485	2.6825	11.5248	0.00432941	0.0569379	1.52338	2.8288	1.88712	1.64584	3.33196	3.39414	4.96788	1.44084	1.32215	1.62049	1.48312	2.04814	1.83562	1.24749
ENSG00000196460	RFX8	RFX8	731220	0.988753	1.47676	11.437	0.00435252	0.0570391	1.79838	2.84625	1.60762	1.47974	2.32376	1.16128	0.877479	0.884059	1.08184	1.30919	1.3449	1.32765	0.317842	-0.465153
ENSG00000266053	NDUFV2-AS1	NDUFV2-AS1	101927275	0.808273	-0.659784	11.4363	0.00435344	0.0570391	-0.357107	-0.982567	0.30414	-0.228836	-0.0229646	-0.904014	-0.621768	-1.12361	-0.984477	-0.988265	-0.899183	-0.880301	-1.16648	-1.57267
ENSG00000165434	PGM2L1	PGM2L1	283209	1.5193	5.04375	11.5204	0.00435351	0.0570391	4.09736	5.41784	4.29824	4.09089	6.62557	6.85909	5.4468	3.85293	4.69932	3.47058	3.75519	3.62566	3.48263	4.18345
ENSG00000157578	LCA5L	LCA5L	150082	-0.829436	-0.261169	11.4359	0.00435396	0.0570391	-0.322663	-1.58561	-0.709504	-0.741608	-0.796187	-1.08753	-0.122344	-0.266267	0.43236	-0.237227	-0.410618	0.129513	0.385748	0.245364
ENSG00000128989	ARPP19	ARPP19	10776	0.252105	7.11365	11.4344	0.00435598	0.0570391	7.17988	7.29333	7.04885	7.25622	7.27279	7.41142	7.15502	6.98011	7.07696	6.89047	7.01106	6.89151	7.10086	6.90018
ENSG00000126581	BECN1	BECN1	8678	-0.277105	6.26926	11.4269	0.00436568	0.0571167	6.2638	6.1962	5.8948	6.18105	6.05931	5.94234	6.28338	6.4066	6.42038	6.32298	6.43707	6.2777	6.34309	6.57883
ENSG00000087253	LPCAT2	LPCAT2	54947	0.38503	4.94547	11.4205	0.00437394	0.0571753	5.47292	5.87491	5.12804	5.15076	4.6459	4.39834	4.16902	5.3793	5.39024	4.75811	4.83751	4.57145	3.77625	4.09199
ENSG00000260456	C16orf95	C16orf95	100506581	1.37203	-1.0199	11.4094	0.00438846	0.0573155	-0.192564	-0.498611	-1.08956	-1.54447	-0.0840978	0.149096	-1.77869	-1.12361	-0.984477	-2.64573	-1.93711	-1.37363	-2.28475	-2.58776
ENSG00000071794	HLTF	HLTF	6596	0.345496	5.75103	11.4003	0.00440035	0.0574212	5.98706	6.24689	5.74589	5.67271	5.94347	6.06937	5.54351	5.81761	5.68593	5.51261	5.64233	5.30126	5.62656	5.40214
ENSG00000123131	PRDX4	PRDX4	10549	0.406773	6.89106	11.3882	0.00441613	0.0575774	6.61035	6.65719	7.41702	7.10505	7.34504	7.06865	7.22236	6.74733	6.63977	6.71782	6.60953	6.68679	6.72563	6.4823
ENSG00000102897	LYRM1	LYRM1	57149	-0.32594	4.01499	11.38	0.00442698	0.057669	3.71553	3.52527	3.68347	3.89235	4.09535	3.901	4.10473	4.28227	3.8853	4.23774	4.01567	4.06823	4.33694	4.20638
ENSG00000141510	TP53	TP53	7157	-0.494018	6.09355	11.3738	0.00443512	0.0577253	6.29151	5.83978	5.89823	6.12807	4.95975	5.51831	5.76887	6.25261	6.20371	6.434	6.44164	6.29755	6.23371	6.35936
ENSG00000185015	CA13	CA13	377677	1.0454	0.696582	11.3643	0.00444772	0.0578395	1.13457	0.961148	1.48159	1.18807	1.07529	0.676487	0.40264	0.947362	0.771896	0.74388	0.564837	-0.0159067	-1.23282	-1.92469
ENSG00000272476	NA	ENSG00000272476	NA	-1.11581	0.826702	11.3424	0.00447682	0.0581231	1.13457	1.16028	-0.160393	0.0334974	-1.14125	-0.793478	-0.157959	1.41867	1.71952	0.531215	1.0623	0.870385	0.788301	1.8233
ENSG00000247157	LINC01252	LINC01252	338817	1.59927	-0.339844	11.3411	0.00447866	0.0581231	-1.88152	-1.2528	-0.925344	-0.904387	1.4861	1.3295	0.709774	-2.75139	-1.73314	-1.12602	-2.30614	-1.02677	-0.983991	-2.58776
ENSG00000074657	ZNF532	ZNF532	55205	0.372239	7.14184	11.3392	0.00448107	0.0581231	6.82263	6.84429	7.48407	7.16722	7.66279	7.59853	7.54281	6.55972	6.71194	6.9808	6.96211	7.17628	7.08584	6.81632
ENSG00000198003	ODAD3	ODAD3	115948	1.13752	-0.456531	11.3272	0.00449714	0.0582277	-0.901054	-1.2528	0.236379	-0.549713	0.864971	-0.0273622	0.564364	-2.56317	-1.61541	-0.492772	-1.12783	-0.747345	-1.23282	-1.28992
ENSG00000108312	UBTF	UBTF	7343	-0.395619	6.57581	11.3255	0.00449949	0.0582277	6.65991	6.63142	6.60289	6.5964	5.7869	5.82866	6.12384	6.75481	6.86318	6.79916	6.70797	6.95844	6.61739	6.59485
ENSG00000143155	TIPRL	TIPRL	261726	-0.330468	5.47471	11.3244	0.00450091	0.0582277	5.6416	5.63082	5.19092	5.47025	5.04609	5.11531	4.72433	5.88535	5.56097	5.74399	5.74947	5.33633	5.67429	5.42269
ENSG00000266208	NA	ENSG00000266208	NA	-0.589497	2.60117	11.3217	0.00450454	0.0582277	2.17499	1.99739	2.40966	2.71236	1.75403	1.95415	2.63874	2.82407	3.16942	2.82142	3.16738	2.71109	2.58788	2.67851
ENSG00000213453	NA	ENSG00000213453	NA	-0.810893	0.651798	11.3178	0.00450985	0.0582464	-0.256147	-0.558576	0.460803	0.732588	0.00665726	-0.264869	0.894965	1.05187	0.876092	0.598369	0.545547	0.950872	1.55998	0.972185
ENSG00000164068	RNF123	RNF123	63891	-0.318266	4.82424	11.3107	0.00451944	0.0582965	4.90604	4.5511	4.78687	4.73172	4.43331	4.38812	4.68089	5.04859	5.03037	4.95885	5.09054	4.97301	4.62612	5.0777
ENSG00000171033	PKIA	PKIA	5569	0.71337	2.37559	11.3092	0.00452144	0.0582965	2.67005	3.22535	2.56275	2.50635	2.47446	1.69446	3.13817	2.47251	1.99416	1.81184	1.61851	1.84199	2.06694	1.96453
ENSG00000108370	RGS9	RGS9	8787	0.93154	2.14672	11.2998	0.00453418	0.058411	1.75872	1.39968	2.87831	1.92171	3.35804	2.85532	2.79592	1.84157	1.16647	1.30919	0.919756	1.4573	2.24813	1.41437
ENSG00000116984	MTR	MTR	4548	0.290873	5.87413	11.2964	0.00453878	0.0584204	6.19191	6.39156	6.01405	5.8901	5.63988	5.88272	5.9185	5.72356	5.82911	5.69178	5.78948	5.79728	5.67994	5.56258
ENSG00000163257	DCAF16	DCAF16	54876	-0.455467	4.42674	11.272	0.00457199	0.0587759	4.60314	4.43482	4.45178	4.38624	3.32609	3.50644	3.99348	4.85171	4.86042	4.64222	4.71119	4.64889	4.46541	4.23269
ENSG00000037637	FBXO42	FBXO42	54455	0.231645	5.06017	11.2693	0.00457564	0.0587759	5.23424	5.08947	5.19762	5.12461	5.19021	5.18615	5.14912	4.96694	5.09117	4.8935	4.95912	5.04697	4.87283	4.74716
ENSG00000226564	NA	ENSG00000226564	NA	-0.857991	1.65517	11.2676	0.00457807	0.0587759	0.527042	0.542995	1.81926	1.20147	1.25881	0.306304	1.86857	1.59704	1.50227	2.03023	1.39964	2.37424	2.03205	2.65091
ENSG00000278864	NA	ENSG00000278864	NA	1.02675	-0.179268	11.257	0.00459258	0.0588266	0.324616	1.23283	-0.464284	-0.963001	-0.115664	0.47038	0.0746481	-0.884361	-0.128731	-0.746871	-1.00898	-0.747345	-1.10305	-0.672676
ENSG00000164050	PLXNB1	PLXNB1	5364	-0.50312	4.62813	11.2539	0.00459687	0.0588266	4.59865	4.37597	4.57862	4.24288	3.88617	3.84229	4.56961	5.06563	5.25184	4.84248	4.91189	5.09203	4.2875	4.42746
ENSG00000138029	HADHB	HADHB	3032	-0.285899	6.78355	11.2503	0.00460183	0.0588266	6.59411	6.47571	6.86581	6.76473	6.72024	6.42954	6.53621	6.90313	6.78235	6.95941	6.82659	6.85701	6.99998	7.07988
ENSG00000159593	NAE1	NAE1	8883	-0.423389	4.99923	11.2482	0.00460471	0.0588266	5.29789	5.06485	4.48865	4.86721	4.4829	4.53172	4.41912	5.44794	5.13803	5.0234	5.10049	4.94381	5.39764	5.23932
ENSG00000099194	SCD	SCD	6319	1.0284	7.95336	11.3295	0.00460526	0.0588266	8.18172	7.08407	7.90221	8.17147	9.01858	9.21238	8.28732	7.76745	6.15327	7.45359	7.72143	6.97958	7.31029	7.04134
ENSG00000117751	PPP1R8	PPP1R8	5511	-0.306305	5.36389	11.2445	0.00460976	0.0588266	5.57465	5.48343	5.16837	5.2444	4.81867	4.85918	5.05504	5.73145	5.59801	5.45111	5.42798	5.3438	5.53233	5.47636
ENSG00000163053	SLC16A14	SLC16A14	151473	-2.49927	0.711103	11.3259	0.0046102	0.0588266	-1.88152	-1.2528	-1.17925	-0.642473	-3.54182	-2.9419	0.450726	0.618355	0.28872	-1.44864	-0.847267	-0.359831	2.00352	3.4768
ENSG00000147439	BIN3	BIN3	55909	0.260081	4.21265	11.2421	0.00461317	0.0588266	4.30849	4.21741	4.28991	4.31865	4.49731	4.43002	4.30604	4.08351	3.86771	4.02641	4.01567	3.99657	4.32257	4.14637
ENSG00000131504	DIAPH1	DIAPH1	1729	0.76562	7.1465	11.2994	0.00463582	0.0590657	7.31932	7.85428	6.51312	6.64043	7.72049	8.12756	7.5329	6.70845	6.7857	6.25002	6.68171	6.40637	6.67818	7.17621
ENSG00000169083	AR	AR	367	-0.402542	6.05752	11.2189	0.00464525	0.0590863	6.14346	5.40613	6.05211	5.80758	5.7869	5.85276	5.73711	6.31656	6.11226	5.90573	6.0627	6.45418	6.45203	6.31696
ENSG00000087494	PTHLH	PTHLH	5744	-1.0586	1.34646	11.2143	0.00465166	0.0590863	-0.952793	-0.0482208	0.165277	0.491973	1.03273	1.46909	1.6696	0.65674	0.771896	-0.0202073	-0.448795	2.16241	2.59746	3.01366
ENSG00000141837	CACNA1A	CACNA1A	773	0.749105	3.38341	11.2138	0.00465238	0.0590863	4.25391	4.76037	4.17471	3.62274	2.82971	1.96205	2.27471	3.37465	3.30999	3.20213	3.28255	3.07659	1.383	1.83316
ENSG00000142875	PRKACB	PRKACB	5567	-0.372556	5.80431	11.2117	0.00465534	0.0590863	5.68932	5.58825	5.81285	5.93994	5.22606	5.50553	5.32953	6.06778	6.07552	5.80923	5.80173	5.81553	6.16894	6.0731
ENSG00000168916	ZNF608	ZNF608	57507	-1.3403	3.01518	11.2916	0.00465723	0.0590863	3.2813	0.917797	2.3548	1.20147	1.10298	1.53413	2.9874	3.56074	2.92898	3.36526	2.70237	3.46022	4.18004	3.97888
ENSG00000180525	NA	ENSG00000180525	NA	1.01372	0.0657091	11.2057	0.0046638	0.0590863	0.527042	-0.0918593	-1.17925	0.203033	0.248993	1.35372	1.01176	-0.999032	-1.0594	-1.20017	-1.00898	-0.812292	-0.0201153	0.464142
ENSG00000118246	FASTKD2	FASTKD2	22868	-0.472254	4.79042	11.2049	0.00466481	0.0590863	5.07704	4.88379	4.44242	4.74551	3.82928	4.22534	4.1851	5.15968	4.98914	4.77272	5.02937	4.8564	5.06285	5.1115
ENSG00000137877	SPTBN5	SPTBN5	51332	1.31064	0.326037	11.1774	0.00470358	0.0595275	-0.224005	1.57735	0.0116121	0.148705	0.781753	1.72264	0.519977	-0.37823	0.162531	-1.12602	-0.200614	0.129513	-1.4524	-0.915147
ENSG00000131446	MGAT1	MGAT1	4245	0.276378	7.77509	11.1659	0.0047198	0.0596827	7.76018	7.61549	7.85798	7.90139	7.95151	8.0605	8.20746	7.73418	7.55013	7.50809	7.51889	7.65453	7.53159	7.78304
ENSG00000198000	NOL8	NOL8	55035	-0.763377	4.88427	11.2209	0.00473437	0.059817	5.13782	4.89081	4.90069	4.91173	3.20035	3.33757	3.80518	5.221	5.01105	5.23073	5.40475	5.17291	5.19963	5.04732
ENSG00000047056	WDR37	WDR37	22884	-0.447502	4.43087	11.1505	0.00474169	0.0598594	4.45838	4.18578	4.21487	4.35059	3.97875	4.04927	4.01762	4.39583	4.57788	4.22717	4.36148	4.77584	4.96635	4.97348
ENSG00000131188	PRR7	PRR7	80758	-0.918698	1.56182	11.132	0.00476823	0.0601035	1.37389	0.850224	1.27759	1.29198	0.896959	0.0338867	1.01176	1.25317	1.76366	1.10881	1.65497	2.02973	2.37606	2.76859
ENSG00000196981	WDR5B	WDR5B	54554	-0.496818	2.89038	11.1315	0.00476898	0.0601035	3.04125	2.69397	2.83888	3.00389	2.03125	2.07564	2.31423	3.07853	3.06306	3.18038	3.09625	3.32708	3.00981	3.0266
ENSG00000064490	RFXANK	RFXANK	8625	-0.429202	4.42086	11.1242	0.00477943	0.0601544	4.55301	4.38992	4.3927	4.35509	3.64849	3.49287	4.13448	4.82035	4.64283	4.75444	4.62652	4.32195	4.47454	4.66951
ENSG00000167657	DAPK3	DAPK3	1613	0.288288	6.22331	11.1231	0.00478099	0.0601544	6.22867	6.19903	6.30613	6.30964	6.36434	6.56668	6.56654	5.92618	5.99218	5.79737	5.84428	5.94399	6.23141	6.5376
ENSG00000119446	RBM18	RBM18	92400	-0.255869	4.87203	11.1201	0.00478538	0.0601597	4.79082	4.6488	4.73411	4.83961	4.51417	4.87182	4.75578	4.95543	5.0122	4.91342	4.87276	4.94872	5.14353	5.0808
ENSG00000279069	NA	ENSG00000279069	NA	-0.991271	0.0685041	11.1041	0.00480845	0.0603994	-0.0170757	0.114221	-0.206802	-0.265254	-1.68757	-1.73528	-0.479796	0.386779	0.587748	0.226154	0.0930793	0.597872	0.246582	0.917638
ENSG00000042088	TDP1	TDP1	55775	0.591368	4.20814	11.1002	0.00481417	0.0604211	4.87484	5.32341	4.00184	3.95503	4.3006	4.07864	4.1473	4.10101	4.24384	3.60999	3.953	3.43245	3.84017	3.87297
ENSG00000117899	MESD	MESD	23184	0.375556	6.08615	11.0859	0.00483496	0.0605593	6.37487	6.33501	5.9381	6.02345	6.11222	6.50684	6.44345	6.16461	5.95816	5.70072	5.76832	5.72617	5.76368	6.04899
ENSG00000176293	ZNF135	ZNF135	7694	-0.666498	2.0966	11.0858	0.00483505	0.0605593	2.00234	1.33524	1.4065	1.9458	1.41056	1.59636	2.17087	2.14138	2.26372	1.98075	1.75912	2.23653	2.81011	3.06475
ENSG00000087152	ATXN7L3	ATXN7L3	56970	0.29013	6.1743	11.0843	0.00483721	0.0605593	6.26946	6.22149	6.12477	6.12368	6.44634	6.53624	6.43115	6.02303	6.13344	6.05214	6.04521	6.08886	5.99098	5.75958
ENSG00000126790	L3HYPDH	L3HYPDH	112849	-0.395188	3.53519	11.0583	0.00487538	0.0609153	3.63896	3.12408	3.4341	3.44535	3.15477	3.14628	3.24771	3.59574	3.67318	3.54622	3.628	3.54369	3.98221	3.9811
ENSG00000198934	MAGEE1	MAGEE1	57692	-0.986132	1.83204	11.056	0.00487879	0.0609153	2.25699	0.961148	1.86486	1.67497	0.519422	-0.594968	0.7294	2.28308	2.27139	2.05435	2.33206	2.47294	1.69101	2.28492
ENSG00000185630	PBX1	PBX1	5087	-0.403953	7.51025	11.056	0.00487882	0.0609153	7.52894	7.01632	7.56808	7.52236	6.94534	6.95919	7.33113	7.65195	7.53747	7.83919	7.71402	7.87328	7.75263	7.49091
ENSG00000164169	PRMT9	PRMT9	90826	-0.582509	3.21192	11.054	0.00488177	0.0609153	3.48218	3.62299	3.0311	3.07481	2.14883	1.80401	2.30772	3.76342	3.51756	3.33604	3.54058	3.21747	3.333	3.40922
ENSG00000087338	GMCL1	GMCL1	64395	0.459009	4.22991	11.0412	0.0049007	0.061101	4.18526	4.20394	4.0764	4.21671	4.70807	5.12853	4.36839	3.98513	3.92956	3.95133	4.01216	3.92863	4.05179	3.83912
ENSG00000089063	TMEM230	TMEM230	29058	-0.204145	6.42144	11.0354	0.00490921	0.0611566	6.34505	6.2436	6.35886	6.45489	6.30708	6.22643	6.24299	6.55972	6.51339	6.592	6.53507	6.41969	6.55762	6.46932
ENSG00000205336	ADGRG1	ADGRG1	9289	-1.11805	1.49725	11.0303	0.00491683	0.0612012	1.75065	0.826978	1.17273	0.786956	0.0641365	-0.302231	0.823715	2.05779	2.23266	1.38722	1.79224	0.76302	1.58908	2.83387
ENSG00000113649	TCERG1	TCERG1	10915	0.606021	5.86809	10.9984	0.0049645	0.0617384	5.95232	6.16003	5.499	5.67572	6.43379	6.96878	5.8224	5.57677	5.43954	5.23338	5.56061	5.49992	5.62889	5.6128
ENSG00000111328	CDK2AP1	CDK2AP1	8099	0.472659	7.66034	10.996	0.00496816	0.0617384	7.96793	7.86698	7.23966	7.47812	8.19369	8.28622	7.88293	7.52623	7.31129	7.30299	7.38371	7.17837	7.47636	7.5459
ENSG00000224152	NA	ENSG00000224152	NA	-0.738405	0.532846	10.9872	0.00498146	0.0618528	0.409024	-0.621141	0.826077	0.42498	0.0356831	-0.264869	-0.525585	0.712466	0.991939	1.01362	0.874094	0.647017	0.684276	0.972185
ENSG00000110514	MADD	MADD	8567	0.355807	5.48887	10.9807	0.00499118	0.0618657	5.53058	5.57523	5.48903	5.39421	5.93868	5.90339	5.68466	5.31625	5.43954	5.41974	5.28627	5.41558	5.14761	4.99998
ENSG00000111012	CYP27B1	CYP27B1	1594	1.04961	0.383779	10.9796	0.00499284	0.0618657	-0.428565	-0.686543	-0.464284	0.0334974	2.08777	1.65602	1.28807	-1.12361	-0.984477	-0.402467	-1.00898	-0.625614	0.471586	-0.0850351
ENSG00000231574	LINC02015	LINC02015	102724550	-1.67013	-0.0777247	10.9863	0.00499478	0.0618657	-1.37863	-1.58561	-0.115431	-0.124793	-2.98055	-2.36612	-1.77869	-0.162371	1.13321	0.963553	1.45238	0.439515	-0.927954	-1.12815
ENSG00000036530	CYP46A1	CYP46A1	10858	-1.16397	-1.80513	10.9537	0.00503227	0.062279	-2.84322	-2.40273	-2.94337	-1.37571	-2.98055	-2.72344	-2.15687	-1.49222	-1.50656	-1.20017	-0.953038	-1.47514	-2.15044	-1.28992
ENSG00000163689	CFAP20DC	CFAP20DC	200844	0.626896	1.59641	10.9502	0.00503762	0.0622913	1.86713	2.21894	2.33063	1.9695	1.87941	1.4911	0.979347	1.09444	0.855846	1.54306	1.60925	1.16846	1.21894	1.12445
ENSG00000121022	COPS5	COPS5	10987	-0.281795	5.04581	10.9477	0.00504151	0.0622913	4.99833	5.03979	4.95044	4.83424	4.88097	4.65015	4.86738	5.37067	5.23919	5.15655	5.02415	4.96456	5.0911	5.38298
ENSG00000162814	SPATA17	SPATA17	128153	-1.378	-1.13134	10.937	0.0050578	0.0624415	-2.09746	-0.902675	-1.73718	-1.45762	-2.12796	-3.91472	-2.15687	-0.940558	-0.913255	-0.692345	-1.47645	-0.22108	-0.630959	-0.0483755
ENSG00000196843	ARID5A	ARID5A	10865	0.713858	4.5303	10.9501	0.00507119	0.0625557	4.88593	4.5792	4.83921	4.61635	5.39098	4.9374	4.23229	4.4267	4.31044	4.39553	4.25269	4.40107	3.96566	2.85821
ENSG00000164125	GASK1B	GASK1B	51313	-1.24244	3.79024	11.0025	0.00507653	0.0625705	3.77041	2.55232	3.70556	3.90674	1.68242	1.4911	1.27477	4.25906	4.84381	4.68919	4.95273	4.42064	2.83056	2.18069
ENSG00000075618	FSCN1	FSCN1	6624	0.45836	8.27961	10.9177	0.0050876	0.0626559	8.81895	8.57676	8.62036	8.44169	8.36321	8.16729	8.35363	8.21275	7.79972	7.78678	7.84381	7.84262	8.00446	8.55292
ENSG00000173535	TNFRSF10C	TNFRSF10C	8794	-0.669026	0.99164	10.9136	0.00509396	0.0626831	-1.98545	-1.06714	-0.709504	0.305911	0.477726	1.22832	2.91211	-1.19018	-0.494064	0.335167	0.564837	0.989492	1.67301	2.29209
ENSG00000084733	RAB10	RAB10	10890	-0.285276	6.89641	10.9021	0.00511182	0.0628365	7.07841	6.8515	6.83321	6.99412	6.42661	6.44864	6.38045	7.1579	7.09353	7.04916	7.13036	6.85047	6.91372	7.03495
ENSG00000174307	PHLDA3	PHLDA3	23612	-0.267113	5.95061	10.9002	0.00511474	0.0628365	5.48452	5.43524	5.92807	5.93091	5.96155	5.76573	6.16316	5.90142	5.97234	6.03609	6.06186	6.1514	6.10868	6.17883
ENSG00000198464	ZNF480	ZNF480	147657	-0.476022	3.79924	10.8885	0.00513306	0.0630102	4.1942	3.59229	3.62836	3.7307	2.9336	3.20404	3.16003	4.24496	3.89773	3.85622	4.08912	3.73482	4.12149	4.08582
ENSG00000147416	ATP6V1B2	ATP6V1B2	526	-0.314402	6.84135	10.8853	0.00513797	0.0630193	6.95003	7.24372	6.73074	6.69832	6.26327	6.31931	6.02557	7.08961	7.32861	7.27953	7.12732	6.88864	6.46582	6.6345
ENSG00000109083	IFT20	IFT20	90410	-0.391461	4.35713	10.8786	0.00514844	0.0630484	4.26527	3.80651	4.35725	4.18669	4.20801	3.81855	4.3044	4.68761	4.3544	4.56878	4.27628	4.47097	4.84495	4.4833
ENSG00000226194	NA	ENSG00000226194	NA	-1.02635	-0.357656	10.8785	0.00514868	0.0630484	-0.073233	-0.755051	-0.115431	-0.904387	-1.89103	-2.21595	-2.47844	0.83469	0.195128	0.782894	-0.337167	-0.625614	-0.0799263	-2.21846
ENSG00000147533	GOLGA7	GOLGA7	51125	-0.263724	5.65737	10.8722	0.00515852	0.0631011	5.62625	5.62998	5.78347	5.59358	5.38324	5.26251	5.23658	5.84228	5.76948	5.88906	5.70071	5.73401	5.91784	5.63269
ENSG00000243927	MRPS6	MRPS6	64968	2.34967	7.07541	10.9468	0.00516223	0.0631011	4.775	4.76191	4.65035	4.58473	9.22994	9.39326	8.48057	4.45148	3.99582	4.03451	3.91967	4.45726	4.92035	5.02707
ENSG00000075426	FOSL2	FOSL2	2355	0.337905	7.62791	10.8673	0.00516626	0.0631011	7.802	7.94193	8.19328	7.82672	7.68157	7.61866	7.19901	7.40727	7.63815	7.54278	7.61282	7.5103	7.28976	7.14712
ENSG00000235245	NA	ENSG00000235245	NA	1.34556	-1.47213	10.8651	0.00516969	0.0631011	-1.60827	-1.58561	-1.37733	-1.2982	-0.358382	-0.642094	-0.572875	-2.96791	-2.76282	-1.44864	-1.83246	-1.58435	-3.55509	-2.81521
ENSG00000145016	RUBCN	RUBCN	9711	0.470648	5.0393	10.8586	0.00517998	0.0631757	4.85335	5.19311	4.57862	4.76031	5.59427	5.86071	5.65931	4.51684	4.78747	4.47659	4.5905	4.72525	4.92701	5.05155
ENSG00000173269	MMRN2	MMRN2	79812	1.36116	-0.570693	10.8429	0.00520482	0.0634274	-1.37863	-0.0918593	-0.464284	-2.08029	1.36554	0.0338867	-0.157959	-1.76917	-1.61541	-1.54198	-1.47645	-1.47514	-1.04229	-1.12815
ENSG00000155975	VPS37A	VPS37A	137492	-0.351735	5.48392	10.8219	0.0052382	0.0636443	5.40068	5.56561	5.20317	5.4799	4.87195	5.19791	5.23658	5.69156	5.84525	5.43436	5.50677	5.48564	5.75193	5.7871
ENSG00000163083	INHBB	INHBB	3625	2.25568	5.54451	10.8982	0.00523842	0.0636443	5.1887	6.19903	7.70089	7.37301	3.858	3.17034	5.201	1.946	3.05864	4.22893	4.15424	4.88101	4.08451	3.85372
ENSG00000181722	ZBTB20	ZBTB20	26137	0.926375	4.94409	10.8926	0.0052473	0.0636443	4.35844	4.79523	4.4024	4.21506	5.80282	6.67338	5.7182	4.23072	4.15756	3.86306	4.27482	4.4312	4.3554	4.30708
ENSG00000197181	PIWIL2	PIWIL2	55124	0.786688	1.68519	10.8128	0.00525287	0.0636443	1.37389	1.67171	1.15449	1.16088	2.41495	3.09331	2.4267	1.10836	0.486037	0.802012	1.0349	1.44345	1.69101	1.12445
ENSG00000196263	ZNF471	ZNF471	57573	-0.668016	2.59711	10.8115	0.00525492	0.0636443	2.00234	2.01806	2.90584	2.72169	1.47555	1.65602	2.17803	3.1374	3.0273	2.79303	2.68043	2.89525	2.78936	2.90569
ENSG00000240694	PNMA2	PNMA2	10687	1.0274	3.49489	10.8864	0.00525705	0.0636443	1.78265	2.16435	4.19493	4.19006	3.77006	3.84014	5.33594	2.49387	1.62698	2.47345	2.33206	2.77328	2.99901	3.43857
ENSG00000197147	LRRC8B	LRRC8B	23507	-1.42404	-1.50484	10.8072	0.00526183	0.0636443	-1.60827	-1.85959	-1.88029	-2.21628	-3.93356	-3.51321	-2.15687	-0.266267	-0.393698	-1.20017	-2.61787	-1.27879	-1.4524	-0.915147
ENSG00000262246	CORO7	CORO7	79585	0.851488	-0.326089	10.807	0.00526217	0.0636443	0.0102039	0.77933	-0.40898	-0.741608	0.119413	0.306304	-0.525585	-0.37823	-0.494064	-1.36097	-0.847267	-1.02677	-0.822015	-0.672676
ENSG00000140961	OSGIN1	OSGIN1	29948	-1.33091	1.8682	10.8696	0.00526284	0.0636443	1.26486	1.53495	0.518996	-0.265254	0.798785	0.839746	1.85969	2.18142	2.81824	1.44916	1.38886	1.20173	2.35363	3.59449
ENSG00000176678	FOXL1	FOXL1	2300	0.6035	3.72899	10.8054	0.00526474	0.0636443	4.52373	4.51155	4.24104	4.07641	4.13109	3.00047	2.46818	3.52488	3.39663	3.63152	3.74466	3.34208	3.05222	2.7531
ENSG00000146243	IRAK1BP1	IRAK1BP1	134728	-0.873373	2.3913	10.7895	0.0052904	0.0639034	2.4082	1.9005	2.50633	2.58005	1.14354	0.176516	1.19232	3.06788	2.536	2.95125	2.87457	2.65213	2.86268	2.10133
ENSG00000164983	TMEM65	TMEM65	157378	0.431818	4.29432	10.7805	0.00530503	0.064029	4.60426	4.14876	4.33919	4.33547	4.77737	4.78652	4.36369	4.10101	3.78982	4.14345	4.32093	3.90358	4.29487	3.73256
ENSG00000254685	FPGT	FPGT	8790	-0.693833	2.35143	10.7777	0.00530955	0.0640324	2.44864	2.29715	2.28104	2.47358	0.781753	1.37754	1.30124	3.12718	2.58602	2.55459	2.63553	2.102	2.65363	2.68941
ENSG00000160886	LY6K	LY6K	54742	1.01175	4.34925	10.8428	0.0053267	0.0641289	5.08106	5.15044	4.26462	4.16119	4.37062	4.22041	5.49561	4.10449	3.59899	2.70943	3.76148	2.76218	3.88192	4.55355
ENSG00000134443	GRP	GRP	2922	1.93891	-0.117219	10.7935	0.0053292	0.0641289	-2.66006	-0.982567	-0.709504	-1.2982	1.19591	1.30486	2.1993	-3.22275	-3.0379	-1.12602	-1.00898	-2.30498	-2.99856	-1.79757
ENSG00000185664	PMEL	PMEL	6490	1.17393	-0.215894	10.7649	0.00533028	0.0641289	-1.18058	-1.06714	1.17273	-0.158647	0.764517	0.306304	0.497261	-1.33331	-1.0594	-0.58911	-0.488009	-0.951675	-1.23282	-1.0536
ENSG00000166925	TSC22D4	TSC22D4	81628	0.787608	6.00201	10.8224	0.00535969	0.0644314	5.61297	5.40023	5.64824	5.46609	7.26764	7.19721	6.81724	5.34739	5.40076	5.2861	5.31859	5.35309	5.39215	5.73547
ENSG00000092096	SLC22A17	SLC22A17	51310	0.535906	4.76654	10.7417	0.00536835	0.0644577	4.16568	4.34767	4.87028	4.37594	5.7175	5.59652	5.49202	4.09404	4.20435	4.19137	3.80471	4.61533	4.77598	4.75755
ENSG00000164828	SUN1	SUN1	23353	0.349333	6.55944	10.7376	0.00537503	0.0644577	6.65775	6.82058	6.70512	6.52854	6.93382	6.79889	6.45123	6.53514	6.68852	6.52706	6.42624	6.439	6.0379	5.95675
ENSG00000140564	FURIN	FURIN	5045	0.450459	6.91863	10.7362	0.00537743	0.0644577	7.07175	6.95532	6.73918	6.59449	7.23731	7.62349	7.49632	6.57952	6.63086	6.37138	6.44067	6.55217	6.62473	7.19042
ENSG00000106538	RARRES2	RARRES2	5919	2.50727	6.05935	10.808	0.00538308	0.0644577	1.14692	3.97987	3.57449	3.30337	8.21981	8.6828	6.67014	1.0374	1.71952	1.062	-0.106064	4.70509	5.29763	3.1579
ENSG00000261189	NA	ENSG00000261189	NA	0.771037	0.802279	10.7278	0.00539126	0.0644577	0.211649	0.542995	1.13602	1.41216	1.37693	1.30486	1.6594	-0.339936	0.347903	0.839506	0.48608	0.411346	-0.275852	0.385936
ENSG00000154447	SH3RF1	SH3RF1	57630	-0.47225	5.52549	10.7274	0.00539196	0.0644577	5.6835	5.98403	5.25332	5.34371	4.57969	4.59913	4.89263	5.66002	6.15586	5.72971	5.71966	5.60003	5.56259	5.65022
ENSG00000103021	CCDC113	CCDC113	29070	-1.11368	1.95	10.7262	0.00539397	0.0644577	1.41529	2.07837	1.52483	1.71291	-0.115664	-0.420498	1.41469	2.81137	2.51032	1.83058	1.9619	1.94384	2.44134	2.86783
ENSG00000088280	ASAP3	ASAP3	55616	-0.588823	4.97426	10.7211	0.0054023	0.0644577	4.38082	3.893	4.99725	4.91986	4.68764	4.51705	4.972	4.96311	4.95386	5.54772	5.33343	5.58514	5.29763	4.67225
ENSG00000175105	ZNF654	ZNF654	55279	0.335762	4.53937	10.7206	0.00540315	0.0644577	4.78688	4.5896	4.58545	4.80819	4.64354	5.01635	4.34949	4.34385	4.34353	4.30126	4.47417	4.44168	4.47454	4.13446
ENSG00000115041	KCNIP3	KCNIP3	30818	0.7996	4.07952	10.7638	0.00540639	0.0644577	3.18284	3.28627	3.48608	3.2003	5.37403	5.03519	5.67584	3.134	2.57986	3.15086	3.24716	3.56941	3.74427	3.76382
ENSG00000142684	ZNF593	ZNF593	51042	-0.461639	2.84488	10.7172	0.0054088	0.0644577	2.72047	2.67457	2.70114	2.70767	2.36437	2.14668	2.74862	3.23576	2.91926	3.10925	2.91271	2.65814	3.01697	3.42234
ENSG00000109762	SNX25	SNX25	83891	0.591093	4.95034	10.7118	0.00541787	0.0645149	4.72648	5.21006	4.73104	4.72941	5.50758	5.9861	5.28877	4.26373	4.81132	4.27413	4.37247	4.49801	4.43769	5.19701
ENSG00000079150	FKBP7	FKBP7	51661	0.428463	5.59983	10.6991	0.00543893	0.0646679	5.43253	5.36939	5.73212	5.55428	6.11179	6.14809	6.16676	5.62294	5.12963	5.07931	5.07044	5.12818	5.61952	5.53943
ENSG00000160691	SHC1	SHC1	6464	-0.424616	8.70063	10.6989	0.00543928	0.0646679	8.65167	8.28941	8.70014	8.58026	8.2506	8.04606	8.6541	9.02267	8.96406	8.70408	8.68503	8.65943	8.96348	9.19881
ENSG00000022567	SLC45A4	SLC45A4	57210	-0.394401	2.83311	10.6935	0.00544837	0.0647251	2.83551	2.79326	2.44761	2.37645	2.51625	2.74517	2.58589	3.02084	3.08497	2.70436	2.78694	3.15088	3.17565	3.11814
ENSG00000111605	CPSF6	CPSF6	11052	0.296074	5.99566	10.6845	0.00546338	0.0648525	6.24455	6.31322	5.94475	5.8703	6.24242	6.29957	5.90346	6.04082	6.02542	5.76789	5.85461	5.70529	5.75888	5.7518
ENSG00000165752	STK32C	STK32C	282974	-0.384647	2.68561	10.6703	0.00548727	0.0650267	2.43361	2.5804	2.47727	2.21398	2.59637	2.42338	2.58589	2.99859	3.11509	2.81673	2.81137	2.49994	2.77677	2.96965
ENSG00000097046	CDC7	CDC7	8317	0.992248	2.75307	10.6857	0.0054897	0.0650267	3.36028	3.49609	2.12116	2.01577	3.3024	3.97314	2.78189	2.40083	2.73755	1.64187	2.38728	1.66243	2.28416	1.85268
ENSG00000260916	CCPG1	CCPG1	9236	-0.520373	3.59947	10.6681	0.00549098	0.0650267	2.60444	2.83464	3.16013	3.18351	3.61522	3.71717	4.06666	3.58084	3.82929	3.81211	3.98557	4.034	3.61349	3.53534
ENSG00000213923	CSNK1E	CSNK1E	1454	0.512594	6.25846	10.6595	0.00550548	0.0651091	5.95495	5.8171	6.03663	5.99871	7.20533	7.13655	6.88224	5.72863	5.79894	5.88346	5.80122	5.99826	5.98095	6.06424
ENSG00000172175	MALT1	MALT1	10892	0.85577	6.07547	10.7333	0.00550655	0.0651091	5.91085	6.31426	5.42769	5.67451	7.11515	7.23906	6.60655	5.59665	5.90435	5.50825	5.54187	5.50326	5.43552	5.08906
ENSG00000116183	PAPPA2	PAPPA2	60676	-1.687	-0.681038	10.6544	0.00551418	0.0651097	-2.09746	-0.686543	-0.464284	-1.15465	-3.54182	-4.47301	-3.15542	0.962763	0.404753	-0.80354	-0.373425	0.163688	-1.30237	-1.37815
ENSG00000163468	CCT3	CCT3	7203	-0.394744	7.65905	10.6538	0.00551522	0.0651097	7.88401	7.82946	7.27042	7.42322	7.1763	7.11102	7.23314	7.98964	7.81209	7.74525	7.78783	7.59805	7.77589	8.12536
ENSG00000121350	PYROXD1	PYROXD1	79912	-0.373278	3.51868	10.6453	0.00552968	0.0652295	3.37871	3.56445	3.17378	3.63761	2.85842	3.14628	3.2443	3.86936	3.92714	3.62349	3.84866	3.48408	3.59925	3.49864
ENSG00000108055	SMC3	SMC3	9126	0.356949	6.34942	10.6378	0.00554248	0.0653295	6.82839	6.8669	6.35437	6.3806	6.29962	6.66039	5.84056	6.46893	6.3352	6.25393	6.43969	5.98518	5.94295	5.6867
ENSG00000134046	MBD2	MBD2	8932	0.272641	6.42115	10.6339	0.00554903	0.0653396	6.53986	6.47197	6.4444	6.55815	6.78551	6.72855	6.27004	6.30036	6.24565	6.23295	6.31778	6.24266	6.40201	6.19134
ENSG00000184363	PKP3	PKP3	11187	0.650629	1.34738	10.6322	0.00555198	0.0653396	1.34204	0.754903	1.22611	1.03174	2.31194	2.00856	2.23407	0.267826	0.404753	1.04605	1.20437	0.670976	1.00531	1.46597
ENSG00000073060	SCARB1	SCARB1	949	0.498239	5.68851	10.622	0.00556943	0.0654939	5.13085	5.21901	5.72054	5.61377	5.84954	6.45285	6.86654	4.85687	4.84509	4.7384	4.81654	5.06177	5.79211	6.40344
ENSG00000107338	SHB	SHB	6461	0.356755	3.88824	10.604	0.00560048	0.0658078	3.95546	4.04931	4.1679	3.89028	4.06047	4.04927	4.21674	3.44762	3.99582	3.48839	3.416	3.74615	3.65076	3.98994
ENSG00000124466	LYPD3	LYPD3	27076	1.39751	0.153611	10.5992	0.0056087	0.0658129	-1.98545	-0.385678	-0.58169	-0.642473	1.50698	1.73191	1.92072	-2.24746	-1.40535	-0.540137	-1.47645	-0.513361	-0.771827	-1.68074
ENSG00000162849	KIF26B	KIF26B	55083	-1.5184	6.84569	10.6724	0.00560962	0.0658129	6.96927	6.36356	7.48201	6.40724	3.48185	2.54933	3.66188	7.65314	7.66712	7.51752	7.23848	7.48961	6.85429	6.23103
ENSG00000119401	TRIM32	TRIM32	22954	-0.321424	5.76348	10.5939	0.00561802	0.0658602	5.68879	5.65495	5.69947	5.7788	5.39168	5.33502	5.4652	6.07975	6.25341	5.88234	5.78846	5.73258	5.53295	6.07726
ENSG00000162775	RBM15	RBM15	64783	0.363508	3.54255	10.5888	0.0056268	0.0659121	3.72996	3.89579	3.46404	3.71676	3.87215	3.76762	3.44162	3.57334	3.41405	3.23416	3.30566	3.15937	3.60876	3.1141
ENSG00000109079	TNFAIP1	TNFAIP1	7126	0.230458	6.45026	10.5815	0.00563954	0.0660071	6.4028	6.35546	6.53928	6.66362	6.55527	6.62164	6.80487	6.36047	6.30798	6.12322	6.22079	6.30236	6.37928	6.50983
ENSG00000170471	RALGAPB	RALGAPB	57148	-0.275643	6.46196	10.5791	0.00564365	0.0660071	6.40858	6.65265	6.3302	6.36132	6.0258	6.17934	6.14181	6.61924	6.779	6.39872	6.56502	6.68789	6.60498	6.49322
ENSG00000135637	CCDC142	CCDC142	84865	0.403645	2.60976	10.565	0.00566831	0.0662443	2.3613	2.62825	2.65647	2.90083	2.91028	3.24347	2.819	1.85814	2.3958	2.04636	2.5018	2.533	2.4253	2.69482
ENSG00000143321	HDGF	HDGF	3068	0.328975	8.04144	10.553	0.00568941	0.0664394	8.34085	7.95773	8.05891	8.0382	8.44527	8.38686	8.08676	7.81741	7.65473	7.91579	8.10502	7.8145	7.84787	7.85481
ENSG00000143458	GABPB2	GABPB2	126626	-0.469459	3.63711	10.5456	0.00570237	0.0665394	4.12102	4.08894	3.70556	3.50333	2.31194	2.25354	2.41463	4.25438	4.25933	3.87665	3.93643	3.78234	3.2715	3.12217
ENSG00000140740	UQCRC2	UQCRC2	7385	-0.253678	6.66333	10.5376	0.00571642	0.0666501	6.62835	6.49336	6.56108	6.63118	6.59877	6.25725	6.50915	6.83859	6.68566	6.7929	6.67645	6.68237	6.83797	6.95736
ENSG00000151881	TMEM267	TMEM267	64417	-0.410781	3.61733	10.5337	0.00572342	0.0666501	3.23291	3.53606	3.1042	3.58743	3.3143	3.5385	3.26462	3.9372	4.17605	4.01211	3.91028	3.56302	3.59925	3.39265
ENSG00000113615	SEC24A	SEC24A	10802	0.276515	6.3705	10.5327	0.00572509	0.0666501	6.50642	6.65925	6.46305	6.53716	6.39791	6.64667	6.26417	6.25456	6.19416	5.97948	6.1523	6.23665	6.42975	6.29439
ENSG00000100296	THOC5	THOC5	8563	-0.288764	5.3533	10.529	0.00573179	0.0666768	5.30065	5.12088	5.4105	5.24116	5.29895	4.83573	5.10941	5.31925	5.55313	5.63026	5.56121	5.54032	5.37833	5.44456
ENSG00000221968	FADS3	FADS3	3995	-0.365952	6.30735	10.5232	0.00574209	0.0667115	5.7268	5.84123	6.15318	6.26963	6.23579	6.19786	6.37812	6.28321	6.68566	6.3861	6.53721	6.26053	6.18571	6.79945
ENSG00000115902	SLC1A4	SLC1A4	6509	-1.04558	5.16134	10.595	0.0057436	0.0667115	4.18076	5.26731	5.11513	5.37585	2.56186	3.31307	3.16725	5.86909	6.44049	5.74152	5.72235	5.58907	4.42564	4.47388
ENSG00000141642	ELAC1	ELAC1	55520	-0.516437	1.90603	10.5064	0.00577203	0.0669783	1.98869	1.87806	1.46688	1.43504	1.54785	0.856796	1.84177	2.45083	2.3091	2.12438	1.97637	2.11079	1.92961	2.06833
ENSG00000188559	RALGAPA2	RALGAPA2	57186	0.365637	3.3548	10.5045	0.00577545	0.0669783	3.90185	3.70178	3.92859	3.62771	3.06611	2.93775	3.10475	3.34558	3.31371	3.27919	3.22914	3.23365	3.01697	2.67303
ENSG00000117643	MAN1C1	MAN1C1	57134	-1.10825	3.13405	10.5737	0.00578128	0.0669803	0.935516	-0.136859	1.20854	1.21476	2.74437	4.02497	4.67205	2.41209	2.60434	2.65264	2.32642	3.5884	4.093	3.91766
ENSG00000086991	NOX4	NOX4	50507	0.769162	2.73878	10.4994	0.00578448	0.0669803	3.2358	3.69537	3.61508	3.28774	1.77999	1.8473	2.2946	3.08909	3.2336	2.48532	2.16515	2.35218	0.821373	1.24749
ENSG00000196503	ARL9	ARL9	132946	-1.5253	-1.70448	10.4918	0.00579809	0.0670865	-2.2189	-1.46594	-1.88029	-1.95602	-3.54182	-4.47301	-3.47662	-0.940558	-2.00207	-1.27833	-1.19114	-1.02677	-1.10305	-1.28992
ENSG00000173918	C1QTNF1	C1QTNF1	114897	0.905801	5.02545	10.5531	0.00581779	0.0672321	4.25391	4.172	5.11866	4.57575	6.06987	6.46402	6.04037	4.48919	3.80574	4.16945	3.79044	4.46585	4.99834	4.05245
ENSG00000184900	SUMO3	SUMO3	6612	0.31657	6.78163	10.4799	0.00581957	0.0672321	7.00996	7.15637	6.61544	6.62155	7.02258	7.00579	7.00105	6.66233	6.65743	6.52202	6.5808	6.42894	6.64969	6.77057
ENSG00000144821	MYH15	MYH15	22989	2.9171	1.59457	10.547	0.00582869	0.0672859	-0.102153	-0.136859	-1.88029	-2.72372	3.50798	4.18372	2.84623	-0.884361	-1.61541	-2.64573	-2.4536	-2.30498	-0.874012	0.153939
ENSG00000136810	TXN	TXN	7295	-0.604579	7.12815	10.4707	0.0058363	0.0673224	6.8074	6.73691	6.69569	6.60367	6.88854	6.29136	7.3166	7.12512	7.12136	6.98133	6.89177	7.00454	7.90696	8.18142
ENSG00000272502	NA	ENSG00000272502	NA	1.47614	-0.549577	10.4628	0.00585053	0.0674123	-2.2189	-0.982567	-1.88029	-1.45762	1.25881	1.2671	0.220469	-3.22275	-2.53189	-1.64178	-1.12783	-1.58435	-1.61987	-1.20677
ENSG00000086544	ITPKC	ITPKC	80271	-0.31645	4.37215	10.4601	0.00585554	0.0674123	3.98326	3.65963	4.13572	4.21009	4.31103	4.41714	4.68718	4.17726	4.22423	4.22008	4.21808	4.70073	5.04721	4.65984
ENSG00000167555	ZNF528	ZNF528	84436	-0.520349	4.16519	10.4588	0.00585774	0.0674123	3.49913	3.32412	4.04456	4.45921	3.7614	3.6865	4.10848	3.8714	3.89525	4.27926	4.2196	4.35745	4.88657	4.90737
ENSG00000131697	NPHP4	NPHP4	261734	0.402756	3.34872	10.4555	0.0058639	0.0674123	3.39173	3.93165	3.62505	3.29088	3.7679	3.30066	3.26125	3.03183	3.45163	3.04651	3.02839	3.24167	3.0347	3.09375
ENSG00000100982	PCIF1	PCIF1	63935	0.530767	4.90695	10.4509	0.00587227	0.0674123	4.92856	4.64049	5.14199	4.82019	5.6304	5.40841	5.28712	4.67598	4.49358	4.9189	4.73799	4.79095	4.2576	4.18152
ENSG00000089876	DHX32	DHX32	55760	0.55027	5.51698	10.4482	0.00587712	0.0674123	5.37795	5.15511	5.26293	5.28117	6.43106	6.4109	6.05454	5.17215	5.19757	5.04662	4.96095	5.17081	5.28064	5.20272
ENSG00000182923	CEP63	CEP63	80254	0.310079	5.00358	10.4473	0.00587878	0.0674123	5.17596	5.16789	4.91295	4.95095	5.08826	5.23425	5.45345	4.96598	4.90543	4.96416	4.87855	4.72811	4.65851	4.74716
ENSG00000143190	POU2F1	POU2F1	5451	0.415223	4.06142	10.4467	0.00587978	0.0674123	3.84238	4.27222	4.30239	4.30629	4.38197	4.59279	3.99145	3.65382	3.74098	3.69426	3.95117	4.25021	3.83411	3.58868
ENSG00000164674	SYTL3	SYTL3	94120	0.995482	1.44655	10.433	0.00590502	0.0675975	1.47525	2.96281	0.99961	1.03174	1.85519	1.77739	1.79597	0.45371	1.62698	0.89398	1.3337	0.520865	0.572164	0.438541
ENSG00000109846	CRYAB	CRYAB	1410	1.22301	6.81596	10.5026	0.0059087	0.0675975	7.02174	8.10542	6.25032	6.15889	7.60451	7.46383	6.93629	7.01862	6.9989	6.35408	6.43084	5.36047	4.39163	5.43164
ENSG00000130475	FCHO1	FCHO1	23149	0.703375	1.84132	10.4294	0.00591163	0.0675975	1.92561	1.39968	2.71987	2.46804	2.32376	1.61652	2.15645	1.38477	0.835312	1.58781	1.38886	1.35748	1.9447	1.40118
ENSG00000174151	CYB561D1	CYB561D1	284613	-0.355384	4.04025	10.4261	0.00591766	0.0675975	3.92174	3.90137	4.09565	4.11057	3.75705	3.32843	3.68217	4.22274	4.25933	4.09195	4.14946	4.39029	4.06047	4.264
ENSG00000257913	DDN-AS1	DDN-AS1	105369758	1.36096	-0.627969	10.4251	0.00591951	0.0675975	-0.192564	-1.2528	-0.206802	-1.2982	1.15681	-0.0273622	-0.724824	-1.41058	-1.31078	-1.36097	-1.25735	-1.37363	-2.7844	-0.982715
ENSG00000269609	C10orf95-AS1	C10orf95-AS1	100505761	-0.953161	0.0591114	10.4209	0.00592714	0.0675975	0.187953	-0.826976	-0.925344	-0.505478	-0.321107	-1.29783	-0.194475	0.730574	-0.546992	0.662536	0.621205	0.0218453	1.00531	-0.0126243
ENSG00000121690	DEPDC7	DEPDC7	91614	0.429633	2.87949	10.4207	0.00592758	0.0675975	2.94204	3.34473	2.59692	2.96905	3.27528	3.30688	2.9874	2.71462	2.66959	2.40632	2.42998	2.61556	2.88241	2.73744
ENSG00000124762	CDKN1A	CDKN1A	1026	-0.624815	9.07966	10.4185	0.00593172	0.0675975	7.7049	8.74549	8.46643	8.94967	8.46483	8.63132	9.78089	8.81634	9.47827	8.89187	9.15534	9.41326	9.32659	9.85516
ENSG00000102780	DGKH	DGKH	160851	0.393409	4.60564	10.4131	0.00594156	0.0676352	4.41311	5.0271	4.5752	4.39356	4.99343	5.07033	4.93656	4.2838	4.46546	4.19679	4.1685	4.59199	4.58819	4.3194
ENSG00000023572	GLRX2	GLRX2	51022	-0.550889	3.28302	10.4112	0.00594515	0.0676352	3.50154	3.29053	2.41733	3.15623	2.37008	3.03458	2.70468	3.73455	3.60506	3.16569	3.5308	3.285	3.65536	3.65964
ENSG00000159921	GNE	GNE	10020	0.487441	5.30436	10.4094	0.00594846	0.0676352	5.3253	5.44863	5.28825	5.08266	5.53452	6.2484	5.51199	5.14878	5.16091	5.10744	5.03284	4.90772	4.97097	4.8393
ENSG00000070423	RNF126	RNF126	55658	0.369488	4.47715	10.402	0.00596207	0.067739	4.76202	4.9431	4.50674	4.33395	4.82179	4.55018	4.53657	4.10449	4.42481	4.16022	4.13017	4.17889	4.28897	4.60768
ENSG00000180011	ZADH2	ZADH2	284273	-0.320823	5.64218	10.3952	0.00597478	0.0677949	5.35353	5.31717	5.58324	5.55036	5.72086	5.63841	5.06279	5.72582	5.62368	5.77577	5.70724	5.89333	5.85385	5.93346
ENSG00000211451	GNRHR2	GNRHR2	114814	-0.732523	-0.957554	10.3914	0.00598185	0.0677949	-1.00646	-2.01895	-1.37733	-1.54447	-1.59568	-1.08753	-0.956057	-0.499619	-1.31078	-0.80354	-0.748724	-0.625614	-0.630959	-0.283762
ENSG00000188060	RAB42	RAB42	115273	0.893758	2.06266	10.3888	0.00598671	0.0677949	2.30183	2.08818	2.98022	3.06384	2.38707	2.03127	1.43873	1.99176	1.09917	2.13195	1.66394	1.58888	1.68204	0.185062
ENSG00000035681	NSMAF	NSMAF	8439	-0.317117	5.69112	10.3884	0.00598753	0.0677949	5.76433	5.36435	5.56437	5.70012	5.50109	5.36662	5.23315	5.83864	5.97762	6.07884	5.93926	5.96109	5.70064	5.34988
ENSG00000153561	RMND5A	RMND5A	64795	-0.402263	4.67428	10.3846	0.00599447	0.0677949	4.51065	4.14171	4.56315	4.63005	4.46567	4.71703	4.06473	4.59181	4.91891	4.9946	4.81754	5.13466	4.91653	4.56691
ENSG00000166349	RAG1	RAG1	5896	0.599721	0.942574	10.3841	0.00599555	0.0677949	1.43556	0.895622	1.43701	1.6261	0.864971	0.970817	0.995647	0.496666	0.486037	0.980434	0.170673	0.572657	0.885327	0.60888
ENSG00000275993	SIK1B	SIK1B	102724428	0.974031	1.131	10.3825	0.0059984	0.0677949	-0.756117	0.392774	1.52483	1.82974	1.76273	1.90582	2.55323	-1.33331	-0.718532	0.620077	0.842829	0.740554	0.946565	0.438541
ENSG00000276966	H4C5	H4C5	8367	1.71896	-0.772343	10.3738	0.00601468	0.0679256	-0.465667	-1.35544	-1.73718	-2.36643	0.881054	0.355117	0.607427	-2.96791	-1.13842	-1.86483	-2.61787	-2.30498	-2.7844	-0.982715
ENSG00000100626	GALNT16	GALNT16	57452	-1.50423	0.447992	10.3909	0.00601895	0.0679256	0.163863	-1.06714	0.680692	0.203033	-0.745923	-3.91472	-2.67082	0.993081	1.55346	1.52015	1.36705	0.849542	-0.347556	-0.0126243
ENSG00000165807	PPP1R36	PPP1R36	145376	1.22108	0.257415	10.3538	0.00605242	0.0681882	-1.12017	0.360758	-0.160393	0.378525	1.36554	1.72264	1.23413	-0.632168	-0.718532	-0.639804	-0.0758763	-0.22108	-1.53371	-1.0536
ENSG00000184979	USP18	USP18	11274	1.06174	1.95569	10.3514	0.00605692	0.0681882	1.21883	1.3019	0.826077	1.36528	2.03844	3.67693	3.85069	0.86779	0.43236	0.963553	1.1156	1.00842	1.18122	1.12445
ENSG00000163516	ANKZF1	ANKZF1	55139	0.552065	4.30619	10.3499	0.00605969	0.0681882	4.29469	4.13226	4.60573	4.16803	5.20066	4.54756	4.72556	3.74126	3.94641	4.28606	4.16376	4.26799	3.57279	3.75087
ENSG00000108468	CBX1	CBX1	10951	0.292334	6.62717	10.3496	0.00606027	0.0681882	7.0386	7.10958	6.75364	6.68317	6.54237	6.7102	6.3672	6.49532	6.54969	6.33943	6.63656	6.29948	6.47527	6.50945
ENSG00000154146	NRGN	NRGN	4900	1.76369	1.68978	10.4061	0.00608688	0.0683447	1.56076	1.44619	-0.0718287	-0.124793	3.23204	3.77437	2.49135	0.0828681	0.562985	-0.540137	0.858546	-1.1898	0.363466	1.00744
ENSG00000184584	STING1	STING1	340061	0.579779	6.94517	10.3332	0.00609135	0.0683447	6.98397	7.13198	6.79765	6.66453	7.54282	7.7415	7.3261	6.6638	6.56302	6.93364	6.83207	6.73836	6.12698	6.24586
ENSG00000163541	SUCLG1	SUCLG1	8802	-0.274651	5.34516	10.3329	0.00609196	0.0683447	5.50264	5.44577	5.14546	5.22073	5.08566	4.91621	4.91637	5.75762	5.57575	5.52057	5.37637	5.13466	5.38249	5.55589
ENSG00000117602	RCAN3	RCAN3	11123	0.36805	4.60268	10.3328	0.00609228	0.0683447	4.67094	5.18056	4.6536	4.78501	4.74698	4.74363	4.55731	4.24653	4.18825	4.24649	4.58461	4.27582	4.64933	4.57574
ENSG00000119280	C1orf198	C1orf198	84886	-0.579484	8.34122	10.328	0.00610139	0.0683698	8.31382	8.54495	8.33226	8.39577	7.09977	7.05602	7.08723	8.89759	9.16962	8.96883	8.89303	8.58227	7.40487	7.65343
ENSG00000169071	ROR2	ROR2	4920	-1.52029	3.74329	10.3972	0.00610356	0.0683698	3.92533	2.6011	4.13804	3.41115	1.78854	0.378918	-0.479796	4.40573	3.9678	5.05362	4.57155	4.4607	3.75287	1.66674
ENSG00000237232	ZNF295-AS1	ZNF295-AS1	150142	1.62737	0.697351	10.3707	0.00610924	0.0683827	-0.102153	-1.2528	-0.160393	-1.22464	2.42596	2.92164	1.14925	-1.19018	-1.50656	-1.44864	-1.55756	-0.951675	0.00888527	0.761214
ENSG00000144218	AFF3	AFF3	3899	-0.875748	5.65947	10.3857	0.0061253	0.0684954	4.76403	4.65706	5.48082	5.00642	4.75791	5.91666	5.01061	5.72807	6.32096	6.48035	6.36531	6.35599	5.25288	5.08803
ENSG00000116809	ZBTB17	ZBTB17	7709	0.3538	4.35337	10.3121	0.00613179	0.0684954	4.52727	4.59305	4.34121	4.0094	4.79021	4.71001	4.56142	4.14387	4.10492	4.06649	4.20891	4.00837	4.17205	4.38453
ENSG00000110871	COQ5	COQ5	84274	-0.305715	4.22324	10.3115	0.0061329	0.0684954	4.11788	4.14171	4.27521	4.27176	4.04983	3.59547	3.82127	4.50243	4.24578	4.47362	4.46521	4.27191	4.31678	4.30884
ENSG00000122435	TRMT13	TRMT13	54482	-0.541219	3.01417	10.2993	0.00615621	0.0686738	3.2242	3.34063	2.18546	2.93735	1.84703	2.50135	2.24092	3.71876	3.52077	3.09382	3.25015	3.04943	3.15957	2.91036
ENSG00000125352	RNF113A	RNF113A	7737	0.353888	3.24768	10.2982	0.00615837	0.0686738	3.31724	3.12884	3.45288	3.16652	3.7128	3.50914	3.5587	3.18742	2.96723	3.13963	2.90517	3.11203	2.87061	3.14609
ENSG00000206562	METTL6	METTL6	131965	-0.288824	3.71724	10.2955	0.00616369	0.0686738	3.62137	3.74272	3.49336	3.76722	3.30539	3.34966	3.57777	3.96996	3.93681	3.83317	3.85455	3.68863	3.91102	3.79693
ENSG00000255471	NA	ENSG00000255471	NA	-1.66927	0.53033	10.3504	0.0061695	0.0686738	-0.542861	-1.2528	0.65497	0.637158	-2.00463	-3.51321	-0.956057	0.496666	1.14994	1.36167	0.826938	1.32765	1.54025	0.821878
ENSG00000143153	ATP1B1	ATP1B1	481	2.00469	6.00019	10.3603	0.00617365	0.0686738	5.20797	5.51922	4.77945	4.67878	7.45372	8.2811	7.07554	4.64529	4.68217	4.70705	4.54144	4.45898	3.10017	3.0266
ENSG00000060491	OGFR	OGFR	11054	0.31779	5.39868	10.289	0.00617614	0.0686738	5.18122	5.12326	5.39407	5.29687	5.81699	5.97541	5.9843	5.11471	5.03376	5.23601	5.11855	5.35586	5.25288	5.19223
ENSG00000145375	SPATA5	SPATA5	166378	0.691182	3.32782	10.2853	0.00618335	0.0687034	3.67136	4.52064	3.07055	2.98851	3.59098	3.77661	3.08964	3.06432	3.48167	2.54328	3.02492	2.62786	2.76407	2.97411
ENSG00000106868	SUSD1	SUSD1	64420	0.498246	4.8726	10.2793	0.006195	0.0687822	5.08267	5.17826	4.62407	4.71312	5.17235	5.42637	5.29125	4.91444	4.81263	4.56038	4.8572	4.39928	4.11317	4.43719
ENSG00000124098	FAM210B	FAM210B	116151	-0.584396	6.23463	10.2759	0.00620158	0.0688048	5.84088	5.18628	6.1945	6.3212	6.10239	5.3274	6.05746	6.52707	6.30798	6.73035	6.42161	6.76956	6.58104	5.99183
ENSG00000112146	FBXO9	FBXO9	26268	-0.227718	5.90032	10.271	0.006211	0.0688587	5.88022	5.76836	5.73289	5.75797	5.91983	5.52766	5.82866	6.07444	6.11386	6.05414	5.9558	5.89651	6.01976	5.96238
ENSG00000164114	MAP9	MAP9	79884	-0.533813	4.11984	10.2632	0.00622632	0.0689779	4.52373	3.98251	4.01958	4.19341	2.80463	2.76788	3.37465	4.97835	4.72605	4.26383	4.46521	4.24023	3.76567	3.81942
ENSG00000005483	KMT2E	KMT2E	55904	0.33394	6.58203	10.2587	0.00623511	0.0690247	6.57796	6.27347	6.81735	6.64013	6.86927	7.16592	6.75995	6.28895	6.30519	6.43897	6.45236	6.56021	6.42774	6.22683
ENSG00000178409	BEND3	BEND3	57673	-0.69468	1.6937	10.2499	0.00625221	0.0691634	2.21657	1.6847	0.826077	1.3291	0.781753	1.17494	0.564364	1.93823	2.15193	1.82124	1.66394	1.89381	2.35363	1.94648
ENSG00000132205	EMILIN2	EMILIN2	84034	0.79311	4.55345	10.3059	0.00625918	0.0691899	5.41223	4.5896	4.69678	4.82128	4.82595	4.50493	4.69344	5.24954	4.07239	4.38764	4.56438	3.97026	3.17245	2.7479
ENSG00000149218	ENDOD1	ENDOD1	23052	-0.975378	5.29189	10.3059	0.00627844	0.0693373	5.6405	5.69562	4.40626	4.42533	3.64142	3.62563	4.45493	6.09424	6.0568	4.9631	5.48288	4.94012	5.34318	6.23336
ENSG00000128262	POM121L9P	POM121L9P	29774	-1.30803	-0.514503	10.2349	0.0062817	0.0693373	-1.30955	-1.71611	-1.37733	-2.53404	-1.78572	-1.45727	0.327365	-1.12361	-0.845385	0.703781	0.0930793	0.353302	-0.207544	-0.371609
ENSG00000173715	C11orf80	C11orf80	79703	0.329765	2.18744	10.2316	0.00628827	0.0693466	2.13837	2.15504	2.23838	2.16692	2.50072	2.55456	2.64392	1.96142	1.76366	1.9032	1.88724	2.05726	2.2174	2.1256
ENSG00000138594	TMOD3	TMOD3	29766	0.38644	7.30329	10.2291	0.00629323	0.0693466	7.08805	7.09323	7.1383	7.27239	7.72245	8.20772	7.65145	6.7965	6.72596	6.69179	6.81077	7.02937	7.60227	7.4727
ENSG00000111145	ELK3	ELK3	2004	0.502844	6.72565	10.2265	0.00629827	0.0693466	6.79765	6.54502	6.73151	6.6539	7.55211	7.41574	6.75637	6.28704	6.10048	6.48812	6.45431	6.58761	6.82961	6.11714
ENSG00000178776	C5orf46	C5orf46	389336	2.27719	-0.507244	10.2944	0.0063009	0.0693466	0.234961	1.17877	1.46688	0.576716	-2.98055	-4.47301	-2.15687	-1.19018	-0.659056	-1.36097	-3.26579	-2.12919	-4.47301	-2.58776
ENSG00000170677	SOCS6	SOCS6	9306	-0.34652	5.36011	10.2214	0.00630852	0.0693788	5.36414	5.31299	5.18307	5.40511	4.85982	4.89676	5.11128	5.46899	5.62667	5.32709	5.32497	5.45492	5.79315	5.60706
ENSG00000272335	NA	ENSG00000272335	NA	-0.436042	1.24703	10.2191	0.00631301	0.0693788	1.25349	1.19701	1.0199	1.25389	0.832257	0.769457	0.628485	1.64556	1.40809	1.18361	1.50326	1.6014	1.42663	1.31938
ENSG00000124772	CPNE5	CPNE5	57699	1.50524	-0.188441	10.2134	0.00632436	0.069453	-0.0170757	1.02383	0.871456	-1.15465	0.781753	-0.505097	0.134757	-0.302631	0.195128	-1.54198	-3.26579	-1.58435	-1.04229	-1.47214
ENSG00000255150	EID3	EID3	493861	0.952334	1.44537	10.209	0.00633312	0.069472	1.10957	1.50596	1.05966	1.24096	2.49551	2.69865	2.03553	0.730574	1.02858	1.36167	0.904695	0.694543	0.0373144	0.697887
ENSG00000101974	ATP11C	ATP11C	286410	1.34362	6.40793	10.2768	0.00633528	0.069472	6.19005	6.66294	5.47623	5.6417	7.83818	8.25832	6.10847	5.62596	5.82521	5.49216	5.69853	5.35955	5.35381	4.94989
ENSG00000129214	SHBG	SHBG	6462	-1.1572	-1.71477	10.2027	0.00634559	0.0695346	-1.60827	-3.28405	-3.29791	-1.63688	-2.4116	-2.9419	-2.15687	-1.25997	-0.913255	-1.86483	-1.39966	-0.951675	-1.61987	-1.28992
ENSG00000176928	GCNT4	GCNT4	51301	-0.840253	4.55905	10.2692	0.00635026	0.0695354	4.11632	4.19715	4.51213	5.02634	2.68606	3.26598	3.32068	4.98496	5.01448	5.17866	5.36128	4.90772	4.44035	4.31061
ENSG00000255455	NA	ENSG00000255455	NA	-0.395634	2.51294	10.1952	0.00636065	0.0695593	2.66147	2.51644	2.06367	2.13933	2.12201	2.26635	2.1993	2.88193	2.68114	2.53759	2.66711	2.984	2.49869	2.58826
ENSG00000104812	GYS1	GYS1	2997	0.748478	6.31387	10.2635	0.00636165	0.0695593	6.69001	7.05716	7.36889	6.81928	5.64165	5.6695	6.41495	5.68287	6.04007	5.88906	6.16539	5.69729	5.26043	6.22215
ENSG00000130005	GAMT	GAMT	2593	-0.425446	3.83692	10.1895	0.00637188	0.0695721	3.5135	3.25177	3.80831	3.40247	3.80209	3.23371	4.11223	3.73455	3.57442	4.04056	3.99271	4.00366	4.15917	4.4833
ENSG00000068831	RASGRP2	RASGRP2	10235	1.44661	2.08692	10.2554	0.00637759	0.0695721	0.280485	0.542995	1.48159	2.03836	3.62719	4.01361	3.26125	1.09444	0.195128	0.411841	-0.168404	1.21808	1.06176	0.821878
ENSG00000004139	SARM1	SARM1	23098	-0.525502	4.45283	10.1841	0.00638269	0.0695721	4.35976	4.19715	4.30859	4.48958	3.32609	3.7311	4.40546	4.58561	4.87558	4.5002	4.46906	4.73238	4.67782	4.93738
ENSG00000023171	GRAMD1B	GRAMD1B	57476	0.640762	4.45268	10.183	0.00638491	0.0695721	4.51542	5.57958	4.50854	4.16974	4.70807	4.51705	4.67585	3.77655	4.58712	3.94919	4.28503	4.20579	3.54831	4.15229
ENSG00000068354	TBC1D25	TBC1D25	4943	0.26411	3.9019	10.1826	0.00638584	0.0695721	3.76241	3.90137	3.96043	3.99792	4.24887	4.21381	4.11596	3.6178	3.72153	3.90566	3.67979	3.80958	3.67584	3.83177
ENSG00000257122	NA	ENSG00000257122	NA	0.804109	1.52805	10.1798	0.00639134	0.0695728	1.25349	1.49125	0.755215	1.09057	2.48502	2.98891	1.96278	0.431743	0.28872	1.1392	1.10246	1.09951	1.15551	1.36086
ENSG00000224945	NA	ENSG00000224945	NA	1.03021	-0.216045	10.1779	0.00639523	0.0695728	-0.392393	-0.136859	-0.40898	-0.691189	0.781753	0.873647	0.649241	-0.884361	-1.0594	-0.359349	-0.373425	-0.812292	-1.61987	-1.37815
ENSG00000082212	ME2	ME2	4200	-0.421911	4.98501	10.1737	0.0064038	0.0695728	5.06327	5.25864	4.66653	4.99685	4.12941	4.55802	4.31743	5.19516	5.11479	5.12178	5.30217	5.06064	5.14842	5.28313
ENSG00000102100	SLC35A2	SLC35A2	7355	0.264998	5.01913	10.1734	0.00640433	0.0695728	4.98293	5.13396	5.12804	5.12373	5.19665	5.22443	5.25531	4.70145	4.88685	4.70578	4.75908	4.79504	4.86194	5.30543
ENSG00000149761	NUDT22	NUDT22	84304	0.327705	4.1501	10.1604	0.00643065	0.069784	4.02899	4.06679	4.25395	4.12822	4.80293	4.3098	4.47541	3.9156	3.84478	4.01211	3.91592	3.9336	3.89168	4.17766
ENSG00000136940	PDCL	PDCL	5082	0.311365	4.61346	10.1579	0.0064356	0.069784	4.5472	4.45771	4.7015	4.8071	4.85982	5.04452	4.87731	4.59799	4.42309	4.55052	4.42488	4.25814	4.49262	4.29643
ENSG00000188352	FOCAD	FOCAD	54914	0.471675	5.61011	10.1569	0.00643762	0.069784	5.64486	5.56999	5.37056	5.35725	6.27473	6.45425	5.85682	5.42589	5.29571	5.15376	5.30145	5.22745	5.39421	5.45895
ENSG00000115526	CHST10	CHST10	9486	-0.46965	3.26964	10.1506	0.00645045	0.0698729	3.5627	3.03052	3.00079	3.0893	2.21376	2.85532	3.01964	3.62991	3.54627	3.49428	3.31139	3.36796	3.39198	3.63731
ENSG00000272899	ATP6V1FNB	ATP6V1FNB	100130705	1.00408	0.110974	10.1391	0.00647394	0.0700772	-0.851106	-0.332363	-1.37733	-0.0277508	1.16996	1.8473	1.10486	-1.25997	-1.0594	-0.988265	-0.569789	-0.22108	-0.630959	-0.417623
ENSG00000134247	PTGFRN	PTGFRN	5738	0.82679	6.95182	10.1988	0.0064909	0.0701426	6.19452	6.237	7.12986	6.79212	8.05116	8.28878	7.52362	6.30641	5.882	6.03558	5.46759	6.60053	7.22905	6.25781
ENSG00000113013	HSPA9	HSPA9	3313	-0.352051	7.68217	10.1288	0.00649482	0.0701426	7.52244	7.78265	7.32037	7.51416	7.01736	7.5543	7.60456	7.80985	8.08788	7.90905	7.77882	7.77566	7.62162	7.93094
ENSG00000100234	TIMP3	TIMP3	7078	1.06029	11.8441	10.1447	0.00649632	0.0701426	9.37386	11.2832	10.817	11.0492	12.3598	13.5328	13.9088	9.66007	10.6696	9.90944	9.98018	10.9175	11.1712	11.6674
ENSG00000054118	THRAP3	THRAP3	9967	0.241323	7.55738	10.127	0.00649856	0.0701426	7.72665	7.84545	7.65621	7.6378	7.41299	7.7175	7.65978	7.41621	7.46644	7.37837	7.59636	7.451	7.33287	7.3883
ENSG00000178951	ZBTB7A	ZBTB7A	51341	0.292175	6.51915	10.1106	0.00653233	0.0704568	6.42578	6.20185	6.6349	6.59861	6.94916	7.0146	6.73711	6.14238	6.02882	6.27675	6.41797	6.59975	6.50038	6.35978
ENSG00000160200	CBS	CBS	875	-0.995848	0.953915	10.1047	0.00654453	0.0705381	0.187953	0.392774	1.0199	1.21476	-1.0777	-0.192928	-0.525585	1.64556	1.71952	1.66294	1.52312	1.67433	0.737226	-0.0126243
ENSG00000104332	SFRP1	SFRP1	6422	1.3695	7.39966	10.1684	0.00655265	0.0705642	7.23529	8.48587	7.94694	7.1734	8.41952	7.82347	7.65209	6.29277	7.21325	7.11728	6.97659	6.97417	6.05538	3.31388
ENSG00000242259	C22orf39	C22orf39	128977	-0.342325	3.40315	10.099	0.00655629	0.0705642	3.16778	2.90293	3.33634	3.33716	3.01237	3.31307	3.45642	3.45581	3.43467	3.7763	3.56713	3.66198	3.60401	3.36233
ENSG00000235162	C12orf75	C12orf75	387882	0.394927	8.25077	10.096	0.00656246	0.0705803	8.66828	9.13237	8.32921	8.40531	8.10254	7.91458	8.10401	8.23908	8.11462	7.93999	8.1954	7.84443	7.856	8.04957
ENSG00000166313	APBB1	APBB1	322	0.405609	5.43356	10.0917	0.00657149	0.0706157	5.21971	4.92952	5.76706	5.60245	5.95206	5.8749	5.89099	5.035	4.85914	5.3155	5.38725	5.31653	5.28361	5.00107
ENSG00000037965	HOXC8	HOXC8	3224	-0.533907	1.18407	10.0886	0.00657775	0.0706157	1.51388	1.25041	0.65497	1.18807	0.390535	0.281263	-0.350552	2.0506	2.10981	1.50856	1.65497	1.16846	0.53277	0.33134
ENSG00000087258	GNAO1	GNAO1	2775	-1.69086	2.02159	10.1552	0.00657977	0.0706157	1.75065	1.28494	1.63419	1.29198	-0.249326	-1.45727	-0.23194	2.09321	2.87468	3.31291	3.64169	2.9744	-0.676404	-0.0850351
ENSG00000218739	CEBPZOS	CEBPZOS	100505876	-0.366328	5.03378	10.0628	0.00663177	0.0711232	5.08026	4.90753	4.78687	4.99203	4.61498	4.53305	4.8718	5.36126	5.02358	5.08225	5.22848	4.82738	5.37206	5.44536
ENSG00000157557	ETS2	ETS2	2114	1.0193	6.26907	10.1257	0.0066407	0.0711323	5.67341	5.86568	5.19316	4.81584	7.36805	7.89962	7.63431	5.16718	4.99147	5.00289	4.86888	5.16555	5.96346	6.23893
ENSG00000259820	NA	ENSG00000259820	NA	0.869852	-0.768867	10.0579	0.00664203	0.0711323	-0.0170757	-1.06714	-1.00512	-0.595348	0.223992	-0.192928	-0.956057	-1.33331	-1.31078	-1.0555	-1.6435	-1.37363	-1.4524	-0.672676
ENSG00000247982	LINC00926	LINC00926	283663	0.988494	-1.1984	10.0523	0.00665369	0.0711973	-1.18058	-2.01895	-1.73718	-0.963001	-0.0229646	-0.340586	-0.435416	-2.96791	-2.53189	-1.44864	-1.55756	-1.97252	-1.04229	-1.92469
ENSG00000143499	SMYD2	SMYD2	56950	0.274525	4.85945	10.0505	0.00665752	0.0711973	4.91329	5.01942	5.06961	5.10155	5.06909	4.93238	4.7842	4.64051	4.59478	4.90017	4.93894	4.54577	4.74508	4.61198
ENSG00000132122	SPATA6	SPATA6	54558	-0.761272	2.36973	10.0443	0.00667059	0.0712564	2.34532	1.50596	2.54885	2.35861	2.00947	1.14748	0.929312	2.86153	2.19286	2.81673	2.80327	2.78979	3.00622	2.15734
ENSG00000109339	MAPK10	MAPK10	5602	0.606241	1.02226	10.0425	0.00667437	0.0712564	0.816937	0.48477	1.46688	1.22792	1.77139	1.44674	1.56425	0.900147	0.258192	0.74388	0.675453	0.670976	0.754453	0.514019
ENSG00000112964	GHR	GHR	2690	-0.962188	1.00228	10.0358	0.00668853	0.0712564	1.04508	1.0839	0.871456	1.04668	-0.604856	-1.95569	-0.270404	1.75576	1.44921	1.43699	1.66394	1.40111	1.07553	0.585743
ENSG00000233654	LOC105376748	LOC105376748	105376748	1.00358	-0.785217	10.0358	0.0066887	0.0712564	-1.12017	-0.621141	-0.644182	-0.963001	-0.396647	0.378918	0.19246	-2.24746	-1.86135	-0.862525	-0.748724	-1.27879	-1.37544	-2.21846
ENSG00000166448	TMEM130	TMEM130	222865	-1.16935	2.94528	10.0986	0.00669729	0.0712564	1.86713	1.1226	2.85591	3.03043	2.33548	2.21439	1.01176	2.20752	2.43726	3.74207	3.48344	3.7933	4.19115	3.0223
ENSG00000286214	NA	ENSG00000286214	NA	-1.66428	1.49241	10.0984	0.00669761	0.0712564	-0.71087	-3.28405	0.915451	0.576716	0.119413	0.751336	1.7293	-0.586618	-0.913255	2.21987	1.87956	3.10765	2.83461	1.97347
ENSG00000174576	NPAS4	NPAS4	266743	1.51248	-1.34715	10.0299	0.00670106	0.0712564	-0.666998	0.0752932	-1.73718	-1.63688	-1.20773	-0.420498	-1.30952	-2.56317	-0.718532	-2.64573	-2.61787	-1.47514	-2.99856	-3.41804
ENSG00000116711	PLA2G4A	PLA2G4A	5321	1.55403	-0.597176	10.0287	0.00670366	0.0712564	0.527042	0.0752932	-0.925344	-0.380372	-0.0840978	-0.0913271	-0.779252	0.0828681	-1.31078	-0.80354	-1.32675	-1.37363	-3.94225	-3.85117
ENSG00000172348	RCAN2	RCAN2	10231	-1.53085	3.3849	10.0947	0.00670548	0.0712564	2.87314	0.754903	3.38018	2.46804	2.94894	1.63641	1.11981	3.04997	2.536	4.68404	4.23624	4.9265	3.69158	2.66201
ENSG00000187801	ZFP69B	ZFP69B	65243	-0.693651	1.75256	10.0213	0.00671937	0.0713076	1.48501	1.69758	1.37534	1.4907	0.943649	1.22832	1.23413	1.93042	2.09261	1.33567	1.3449	2.05726	2.44134	2.67851
ENSG00000168096	ANKS3	ANKS3	124401	0.358791	3.52708	10.0211	0.00671974	0.0713076	3.5627	3.63307	3.42652	3.52482	3.82097	4.04184	3.81669	3.27946	3.3248	3.31291	3.38919	3.62872	3.21351	3.0731
ENSG00000152240	HAUS1	HAUS1	115106	0.386243	4.11941	10.0158	0.00673116	0.0713541	4.49626	4.34971	4.08846	4.04701	4.51546	4.48725	3.9544	4.20505	3.86771	3.97047	3.82285	3.57577	4.11317	3.79693
ENSG00000235823	OLMALINC	OLMALINC	90271	0.900544	1.82042	10.0107	0.00674202	0.0713541	1.39474	0.961148	2.12116	1.99282	3.08359	2.94972	1.93769	1.36172	1.27719	1.41232	1.20437	1.13439	1.3033	0.860948
ENSG00000038210	PI4K2B	PI4K2B	55300	0.46434	5.03678	10.0106	0.00674219	0.0713541	5.35086	5.69803	4.74634	5.25006	5.00998	5.40913	5.09151	4.73323	4.72745	4.36693	4.87469	4.59042	5.04721	5.04096
ENSG00000139211	AMIGO2	AMIGO2	347902	0.839127	7.91845	10.0762	0.00674449	0.0713541	6.89667	7.80308	7.94976	8.27911	8.7732	8.91126	8.78617	7.45229	7.77954	6.70993	6.8901	7.06371	6.90795	7.98969
ENSG00000153487	ING1	ING1	3621	0.274902	3.88725	10.0064	0.00675129	0.0713541	3.94666	3.92893	3.88223	3.921	3.94664	4.31598	4.1851	3.6178	3.65278	3.70192	3.67091	3.81765	4.01116	3.61463
ENSG00000158109	TPRG1L	TPRG1L	127262	-0.262307	5.74888	10.0058	0.00675246	0.0713541	5.5347	5.67299	5.53382	5.52659	5.49783	5.5638	5.9455	5.8428	5.92393	5.78361	5.70289	5.85855	5.82407	6.10854
ENSG00000146802	TMEM168	TMEM168	64418	-0.448099	4.40363	9.99536	0.00677489	0.0715411	4.73264	4.36794	4.31476	4.67278	3.55384	3.58016	3.23403	4.94578	4.72187	4.54202	4.66278	4.44342	4.5737	4.25852
ENSG00000089820	ARHGAP4	ARHGAP4	393	1.00023	-0.278163	9.98019	0.00680759	0.071832	-1.78457	-0.755051	0.400163	-0.0917149	0.958883	0.355117	0.628485	-1.57876	-1.13842	-0.746871	-0.953038	-0.685196	-0.42301	-1.47214
ENSG00000253948	VPS13B-DT	VPS13B-DT	105375666	-0.812861	-1.09397	9.97345	0.00682217	0.071832	-1.24362	-2.01895	-1.88029	-1.63688	-1.20773	-1.54412	-1.23156	-0.542463	-1.22203	-0.924026	-1.25735	-0.951675	-1.04229	0.0222623
ENSG00000119004	CYP20A1	CYP20A1	57404	-0.407737	4.74554	9.9721	0.0068251	0.071832	4.93747	4.87956	4.59054	4.97847	3.79997	3.9964	3.94813	5.1555	5.08031	4.90017	5.08136	4.93765	4.65048	4.67773
ENSG00000186166	CENATAC	CENATAC	338657	0.730163	2.57705	9.97169	0.00682598	0.071832	2.50247	2.6549	1.8308	2.18728	3.58609	3.6056	3.19927	2.07915	2.23266	1.95536	2.16515	2.13683	1.95218	2.16516
ENSG00000162641	AKNAD1	AKNAD1	254268	2.13098	-0.250148	10.0343	0.00682988	0.071832	-1.37863	-2.01895	-1.37733	-2.94217	1.62628	2.13275	0.377982	-2.56317	-3.0379	-1.54198	-2.30614	-1.8312	-1.16648	-2.81521
ENSG00000143772	ITPKB	ITPKB	3707	-0.532963	3.72404	9.9694	0.00683096	0.071832	3.46503	2.94673	3.64479	3.35227	3.75705	3.71483	2.93342	3.84671	3.54942	4.17313	4.13824	4.30099	3.98403	3.577
ENSG00000257605	NA	ENSG00000257605	NA	-0.630153	0.723624	9.96236	0.00684625	0.0718622	0.832303	0.803351	0.460803	0.203033	0.273569	-0.420498	0.19246	1.0374	1.35137	0.839506	0.904695	0.520865	0.719791	1.40118
ENSG00000081052	COL4A4	COL4A4	1286	1.76731	-0.0410054	9.98843	0.0068466	0.0718622	0.089078	-0.755051	0.270657	-0.380372	0.618676	1.82148	0.767869	-0.999032	-0.211761	-1.12602	-0.797155	-0.951675	-2.99856	-3.08537
ENSG00000102038	SMARCA1	SMARCA1	6594	0.337442	7.41504	9.96151	0.0068481	0.0718622	7.28588	7.1795	7.465	7.37911	7.77597	8.11455	7.74028	7.2596	7.17162	7.09153	7.12935	7.16314	7.39065	7.22943
ENSG00000109736	MFSD10	MFSD10	10227	0.317851	5.54211	9.95612	0.00685984	0.0719079	5.34418	5.65824	5.80702	5.52792	5.80176	5.75099	5.9455	5.32522	5.34738	5.25608	5.30504	5.23751	5.1622	5.80098
ENSG00000103647	CORO2B	CORO2B	10391	-0.445109	3.93299	9.95515	0.00686196	0.0719079	3.58328	3.78556	3.57106	3.35826	3.95995	3.5332	3.96892	3.73006	3.89773	3.92105	3.65525	4.17471	4.71349	4.51733
ENSG00000166471	TMEM41B	TMEM41B	440026	0.326427	4.55652	9.93953	0.00689614	0.072161	4.46702	4.48395	4.4101	4.76483	4.83939	5.16406	4.78889	4.44327	4.40752	4.22363	4.29662	4.49969	4.2771	4.39455
ENSG00000104205	SGK3	SGK3	23678	-0.4737	3.50701	9.93785	0.00689983	0.072161	3.66708	3.5144	3.15555	3.65963	2.69063	2.57015	3.00763	4.02968	3.58982	3.73213	4.09245	3.70032	3.51837	3.29973
ENSG00000172428	COPS9	COPS9	150678	-0.396618	4.61971	9.93757	0.00690044	0.072161	4.6613	4.52967	4.28991	4.12119	4.56359	4.06403	4.50703	4.93606	4.86675	4.73591	4.47417	4.50303	4.94119	5.07251
ENSG00000116663	FBXO6	FBXO6	26270	-0.543981	2.46944	9.92928	0.00691866	0.0721864	1.4947	1.97641	1.95193	2.24668	1.77139	2.58558	3.03154	2.58128	2.70397	2.62069	2.57021	2.40313	2.61643	3.09784
ENSG00000263823	NA	ENSG00000263823	NA	-0.991495	-0.392718	9.92688	0.00692395	0.0721864	-1.45119	-0.902675	-0.254752	-0.505478	-1.68757	-1.84128	-0.572875	-0.830272	0.43236	-0.446913	-0.0463069	0.32338	0.294478	-0.122651
ENSG00000120149	MSX2	MSX2	4488	-1.03523	2.61129	9.96375	0.00692602	0.0721864	1.20709	-0.332363	2.3942	2.35262	1.70066	1.48014	3.19927	1.84157	1.68551	2.75919	2.31507	3.43944	3.73779	3.81942
ENSG00000105696	TMEM59L	TMEM59L	25789	-0.971013	0.399189	9.92506	0.00692796	0.0721864	-0.666998	-0.231302	0.680692	-0.302615	-0.0229646	-1.02373	-0.309921	0.578922	1.77448	0.723969	0.445029	1.18519	0.246582	-0.0126243
ENSG00000231890	DARS1-AS1	DARS1-AS1	101928243	1.09884	0.380174	9.92486	0.0069284	0.0721864	0.367437	-0.385678	1.43701	1.17454	0.815618	0.805029	0.767869	0.165055	-1.13842	0.662536	0.0110734	-0.409214	-1.10305	-0.729581
ENSG00000152642	GPD1L	GPD1L	23171	-0.420761	3.12829	9.92344	0.00693154	0.0721864	2.8582	2.79925	2.40195	2.79869	2.73112	3.08248	3.5532	3.31889	3.30999	3.07822	3.18619	3.18456	3.46965	3.52016
ENSG00000170946	DNAJC24	DNAJC24	120526	-0.410797	3.67309	9.9118	0.00695727	0.0724045	3.84427	3.77041	3.25735	3.68371	2.9336	3.28185	3.13081	4.00758	4.11134	3.67365	3.65525	3.65599	3.91485	3.9655
ENSG00000132254	ARFIP2	ARFIP2	23647	0.317421	5.43379	9.90771	0.00696635	0.0724491	5.44633	5.28661	5.19984	5.35125	5.96344	5.8437	5.92383	5.2226	5.12223	5.12178	5.04577	5.21833	5.30642	5.57144
ENSG00000286013	LOC105375440	LOC105375440	105375440	-1.7874	0.77223	9.96925	0.00697495	0.0724754	1.75872	0.982345	-0.40898	-1.0241	-3.93356	-4.47301	-2.0195	2.18799	2.50383	0.703781	0.919756	0.411346	-1.16648	0.538325
ENSG00000198682	PAPSS2	PAPSS2	9060	-0.619024	7.42699	9.90184	0.0069794	0.0724754	7.49735	7.54579	7.06236	7.12145	6.36862	6.42918	7.14546	7.628	8.14596	7.24829	7.712	7.35004	7.40793	8.14293
ENSG00000175538	KCNE3	KCNE3	10008	-1.44327	0.656836	9.92463	0.00698438	0.0724754	0.0102039	-1.35544	0.755215	0.534966	0.00665726	-1.73528	-2.30871	1.008	0.835312	2.12438	1.25275	1.26606	1.24355	-0.514303
ENSG00000160299	PCNT	PCNT	5116	0.578932	5.37395	9.89794	0.00698807	0.0724754	5.64649	6.20468	5.2788	5.00451	5.57463	5.86071	5.47541	5.04859	5.57187	4.69047	5.27607	5.28486	4.60965	4.75236
ENSG00000132155	RAF1	RAF1	5894	0.320629	6.9983	9.8933	0.00699841	0.0725125	7.11735	6.98286	6.8542	6.93465	7.43868	7.46348	7.18019	6.89612	6.82236	6.83325	6.92853	6.823	6.66713	6.76189
ENSG00000062582	MRPS24	MRPS24	64951	1.24936	0.872663	9.89204	0.00700124	0.0725125	0.388381	-0.0918593	0.128368	0.576716	2.43143	2.23409	2.01168	0.31659	-0.0502198	-0.12464	-0.0758763	-0.265864	-0.822015	0.122129
ENSG00000178301	AQP11	AQP11	282679	-0.998849	-0.418289	9.88677	0.007013	0.0725374	0.089078	-0.902675	-1.4876	-0.741608	-1.59568	-2.07996	-1.02016	-0.417569	0.129181	0.28169	-0.136898	-0.625614	-0.275852	0.489296
ENSG00000184949	FAM227A	FAM227A	646851	-0.827739	-0.129881	9.88667	0.00701324	0.0725374	-0.71087	-0.280948	-0.777924	0.148705	-0.745923	-1.22427	-0.894682	-0.230797	0.636035	-0.12464	0.195638	0.411346	0.647865	-0.417623
ENSG00000136100	VPS36	VPS36	51028	-0.422189	4.61103	9.87697	0.00703497	0.0725833	4.57144	4.77563	4.40046	4.76483	3.78936	3.99255	4.0972	4.73547	4.94191	4.71084	4.66613	4.9052	4.92986	4.7235
ENSG00000165949	IFI27	IFI27	3429	1.94824	1.96617	9.93947	0.00704074	0.0725833	-0.952793	1.02383	0.0116121	1.22792	1.88739	4.34647	4.22713	-0.884361	-0.346018	-0.237227	-0.200614	0.91119	-1.23282	-0.788824
ENSG00000147130	ZMYM3	ZMYM3	9203	0.357946	5.85981	9.87385	0.00704198	0.0725833	5.92211	5.7383	6.23738	5.95139	6.26135	6.07074	5.91315	5.68403	5.72831	5.75446	5.91973	5.81553	5.45607	5.26048
ENSG00000158163	DZIP1L	DZIP1L	199221	0.36873	3.39766	9.87373	0.00704224	0.0725833	3.3523	3.88739	3.64479	3.43688	3.36378	3.78108	3.43566	3.09958	3.10226	2.95125	3.22612	3.38978	3.16924	3.41251
ENSG00000114503	NCBP2	NCBP2	22916	-0.271558	6.17329	9.86917	0.0070525	0.0725833	6.11743	5.93594	5.99303	6.16874	5.93531	5.9602	6.10706	6.19508	6.08044	6.14958	6.28653	6.19698	6.64421	6.46417
ENSG00000183828	NUDT14	NUDT14	256281	-0.597167	0.949745	9.8691	0.00705266	0.0725833	0.46924	0.571249	0.400163	0.676091	0.539827	0.281263	1.3143	1.10836	0.896057	0.782894	0.978475	0.970311	1.34938	1.95553
ENSG00000184292	TACSTD2	TACSTD2	4070	1.9967	1.80901	9.93168	0.00705806	0.0725833	0.0369773	0.982345	0.36886	0.732588	3.97875	3.92343	2.30772	-0.417569	0.612094	0.0454381	-0.0758763	0.467145	-0.586902	-0.417623
ENSG00000197381	ADARB1	ADARB1	104	1.09874	6.54396	9.93162	0.00705819	0.0725833	5.68668	5.63501	6.86441	6.50204	7.89559	7.9403	7.19901	5.12331	5.53892	6.19955	6.1411	6.16781	5.42614	4.75106
ENSG00000176490	DIRAS1	DIRAS1	148252	-0.626419	4.21899	9.86544	0.00706091	0.0725833	4.71824	4.38197	4.29824	4.28756	3.22891	2.03876	2.3527	4.78829	5.09334	4.45108	4.64022	4.42944	3.59687	3.76124
ENSG00000184840	TMED9	TMED9	54732	0.312803	7.92917	9.84997	0.00709588	0.0728931	8.08099	8.18042	7.94363	7.89005	8.16247	8.15561	8.11524	7.86557	7.80781	7.59046	7.5192	7.628	7.7127	8.11883
ENSG00000141580	WDR45B	WDR45B	56270	0.269534	6.45492	9.82047	0.00716313	0.073534	6.3484	6.5262	6.54761	6.33038	6.86776	6.72624	6.71205	6.19141	6.43666	6.37617	6.1768	6.33927	6.29681	6.29082
ENSG00000158169	FANCC	FANCC	2176	0.681354	3.37954	9.80981	0.0071876	0.0737351	3.61694	3.95328	2.93285	3.03418	3.77437	4.45122	3.45642	3.07499	3.09796	2.4794	2.76209	2.78979	3.31279	3.22682
ENSG00000138363	ATIC	ATIC	471	-0.395129	5.98609	9.80695	0.00719419	0.0737526	6.26132	6.0165	5.5875	5.84223	5.41396	5.37552	5.71513	6.18075	6.13449	6.06358	6.14911	5.9623	6.19244	6.45423
ENSG00000189050	RNFT1	RNFT1	51136	-0.873521	1.69094	9.804	0.00720099	0.0737723	1.58818	1.79663	1.1173	1.82108	0.00665726	0.577111	0.689877	2.17483	1.63888	1.57675	1.79224	2.14541	2.58307	2.14156
ENSG00000083454	P2RX5	P2RX5	5026	-1.46938	0.605457	9.81195	0.00722415	0.0739436	-1.24362	-0.0918593	-0.925344	-0.848062	-1.20773	-0.741232	0.894965	-0.499619	0.404753	-0.58911	-0.200614	0.382616	1.53028	3.04792
ENSG00000221866	PLXNA4	PLXNA4	91584	-1.68318	1.30805	9.85665	0.0072275	0.0739436	1.44558	2.12676	0.490193	0.401939	-2.00463	-2.07996	-3.47662	1.57716	3.0273	2.03023	1.70799	2.35957	-0.983991	-1.68074
ENSG00000158113	LRRC43	LRRC43	254050	-0.993983	-0.679237	9.78447	0.00724617	0.0740636	-1.30955	-1.06714	-1.00512	-1.0879	-1.14125	-3.19946	-0.672376	-0.417569	-0.659056	-0.0202073	-0.488009	-0.0945104	-0.347556	-0.122651
ENSG00000135457	TFCP2	TFCP2	7024	-0.390973	4.75836	9.78212	0.00725164	0.0740636	4.98207	4.888	4.75242	4.71896	3.87617	3.86564	4.3239	5.14118	5.03938	4.94601	4.84837	4.99216	4.74076	4.84662
ENSG00000188596	CFAP54	CFAP54	144535	-1.04912	-0.817748	9.78114	0.00725393	0.0740636	-1.30955	-0.826976	-0.464284	-1.2982	-1.59568	-2.36612	-2.67082	-0.339936	-0.780564	-0.692345	-0.612486	-0.812292	0.0373144	-0.0850351
ENSG00000113387	SUB1	SUB1	10923	-0.33306	6.35617	9.77352	0.00727167	0.0741946	6.45957	6.3422	6.21114	6.42485	6.02308	5.90544	5.72921	6.62712	6.27786	6.62055	6.53538	6.3081	6.73325	6.43453
ENSG00000103995	CEP152	CEP152	22995	0.694535	2.88089	9.76674	0.00728749	0.0743059	3.50873	4.29781	3.01602	2.93735	2.5718	2.8035	2.23407	2.71006	2.89961	1.98912	2.59857	1.80998	2.44665	2.5349
ENSG00000061794	MRPS35	MRPS35	60488	-0.275557	5.22202	9.76226	0.00729797	0.0743625	5.29927	5.32756	5.07811	5.21331	4.80609	4.89057	4.7842	5.46629	5.35551	5.4729	5.35506	5.0297	5.34531	5.43002
ENSG00000227486	NA	ENSG00000227486	NA	0.814913	-0.558359	9.75551	0.0073138	0.0744736	-1.18058	-0.686543	0.236379	-0.0277508	-0.0532074	-0.642094	0.327365	-0.999032	-0.984477	-1.36097	-0.899183	-0.568396	-1.10305	-1.37815
ENSG00000090263	MRPS33	MRPS33	51650	-0.314365	4.2771	9.74533	0.00733775	0.0745876	4.14429	4.08894	4.24104	4.11234	4.15278	3.67933	4.28298	4.56305	4.25547	4.49139	4.38066	4.24623	4.43101	4.57574
ENSG00000132793	LPIN3	LPIN3	64900	0.530357	4.39607	9.7423	0.00734488	0.0745876	4.02398	3.93165	4.48135	4.59873	5.33516	4.94639	4.88718	3.77437	3.60506	4.22185	4.2995	4.44689	3.95079	3.84401
ENSG00000205364	MT1M	MT1M	4499	1.60211	-1.03827	9.73948	0.00735153	0.0745876	-0.71087	-0.686543	-0.304352	0.00319829	-0.396647	-1.29783	-0.956057	-1.87471	-0.546992	-0.924026	-1.73489	-2.30498	-3.55509	-4.47301
ENSG00000187098	MITF	MITF	4286	-0.563685	5.51637	9.73777	0.00735559	0.0745876	5.12851	4.72623	5.26824	5.39931	4.99989	5.20209	5.49417	5.26126	5.36808	5.22189	5.18862	5.5669	6.49942	6.54512
ENSG00000142552	RCN3	RCN3	57333	0.508511	7.69224	9.73772	0.0073557	0.0745876	7.81111	7.76536	8.56252	8.15735	7.79917	7.32427	7.60705	7.45927	7.56014	7.59561	7.71604	7.62168	6.94734	6.94377
ENSG00000145214	DGKQ	DGKQ	1609	-0.330616	3.51038	9.73603	0.00735969	0.0745876	3.41998	3.52888	3.05096	3.14587	3.29041	3.35267	3.52259	3.46124	3.70748	3.44951	3.59084	3.86255	3.65993	3.8513
ENSG00000186889	TMEM17	TMEM17	200728	-0.802074	1.42603	9.73407	0.00736434	0.0745876	1.44558	1.17877	1.20854	1.42364	-0.0840978	-0.192928	1.0277	1.64556	1.9661	1.73434	1.9325	1.18519	1.62698	2.08493
ENSG00000197822	OCLN	OCLN	100506658	0.896606	-0.149609	9.73401	0.00736448	0.0745876	-0.428565	-1.35544	0.0515899	0.534966	0.477726	1.1195	0.19246	-0.999032	-1.13842	-0.58911	-0.953038	-0.177645	-0.38479	-1.12815
ENSG00000215158	NA	ENSG00000215158	NA	0.780245	-0.423914	9.72477	0.00738639	0.0747593	-0.583065	-0.0058636	0.0116121	0.148705	0.248993	-0.0589902	-0.724824	-1.49222	-1.13842	-0.359349	-0.569789	-0.513361	-0.874012	-1.28992
ENSG00000224389	C4B	C4B	721	-1.76797	0.222903	9.77107	0.0073981	0.074801	-3.29873	-4.47301	-0.709504	-1.0879	-1.14125	0.306304	0.450726	-2.96791	-1.31078	-0.402467	-0.899183	2.06632	2.23591	0.412478
ENSG00000184908	CLCNKB	CLCNKB	1188	1.3447	-0.519752	9.71887	0.00740041	0.074801	-1.88152	-0.0918593	-0.0295051	0.0922508	0.456417	-0.15826	0.564364	-1.49222	-1.50656	-0.359349	-1.12783	-1.7025	-1.30237	-3.08537
ENSG00000164967	RPP25L	RPP25L	138716	-0.43974	2.44518	9.71481	0.00741007	0.0748487	1.96797	1.61855	2.60366	2.30373	2.16862	2.2406	2.45645	2.41769	2.55496	2.82609	2.70237	2.60938	2.55385	2.7531
ENSG00000242419	PCDHGC4	PCDHGC4	56098	0.89889	-0.939121	9.71236	0.0074159	0.0748575	0.302719	0.225074	-1.08956	-1.54447	-0.848265	-0.690812	-1.77869	-1.12361	-1.31078	-1.64178	-0.847267	-1.8312	-1.80937	-1.68074
ENSG00000112852	PCDHB2	PCDHB2	56133	-1.41653	0.930981	9.74353	0.00742139	0.0748629	0.618514	0.514176	0.574932	-0.741608	-0.902294	-1.95569	0.607427	1.10836	1.33684	0.641462	0.794623	0.950872	1.56975	2.70022
ENSG00000171488	LRRC8C	LRRC8C	84230	0.797866	4.56953	9.76752	0.00743493	0.0748759	4.76102	5.10888	4.21267	4.11589	5.1699	5.41562	5.10284	3.94304	3.60203	3.25858	3.46815	3.67388	4.97373	4.88266
ENSG00000103423	DNAJA3	DNAJA3	9093	-0.351147	5.30632	9.70293	0.00743844	0.0748759	5.3415	5.38837	4.84775	4.91479	4.85576	5.11796	5.25193	5.48174	5.59114	5.44048	5.35852	5.22442	5.40857	5.74399
ENSG00000110719	TCIRG1	TCIRG1	10312	0.306082	5.51419	9.70215	0.00744032	0.0748759	5.31781	5.75225	5.6596	5.3422	5.89133	5.7309	5.87401	5.16385	5.39288	5.31716	5.39737	5.36507	5.14516	5.56554
ENSG00000129353	SLC44A2	SLC44A2	57153	0.447775	7.84997	9.70002	0.00744542	0.0748759	7.07013	7.62858	7.71028	7.68001	8.40335	8.70194	8.83745	7.02046	7.51848	7.36216	7.60702	7.59297	7.39254	7.88888
ENSG00000077585	GPR137B	GPR137B	7107	-0.464941	4.04873	9.69746	0.00745156	0.0748759	3.11535	2.88053	3.71181	3.67172	3.89609	4.08227	4.8718	3.86936	3.78447	3.71711	3.47581	4.43645	4.62846	4.88976
ENSG00000182983	ZNF662	ZNF662	389114	0.611017	1.79711	9.6971	0.00745241	0.0748759	1.86713	1.91159	2.13983	2.36459	1.72759	2.29165	1.91215	1.80786	1.59069	1.64187	1.8004	1.61382	1.07553	0.514019
ENSG00000178385	PLEKHM3	PLEKHM3	389072	-0.316048	4.46141	9.69424	0.00745928	0.0748794	4.33165	4.34562	4.50674	4.39794	3.99916	4.06036	4.31093	4.47046	4.78345	4.61004	4.79219	4.78958	4.47584	4.31413
ENSG00000102349	KLF8	KLF8	11279	0.832245	1.98237	9.69283	0.00746267	0.0748794	0.46924	0.895622	1.93065	2.32226	2.45847	2.84253	3.83492	1.14931	0.682759	0.683306	0.826938	1.86295	1.55998	1.31938
ENSG00000119285	HEATR1	HEATR1	55127	-0.362398	5.92208	9.68979	0.00746996	0.0749028	6.30809	6.08117	5.75046	5.82284	5.15012	5.37921	5.2587	6.25456	6.12077	6.00136	6.19084	5.87411	5.96485	6.16865
ENSG00000154310	TNIK	TNIK	23043	-0.409083	4.27126	9.68605	0.00747897	0.0749434	4.43341	4.18349	4.08606	3.98053	3.82721	3.85295	3.90994	4.19856	4.30485	4.26555	4.62537	4.25418	4.55662	4.88029
ENSG00000101290	CDS2	CDS2	8760	0.333975	6.12953	9.68023	0.00749302	0.0750344	5.91807	5.82372	6.07472	6.06071	6.81118	6.61445	6.59657	5.8609	5.82976	5.76668	5.90278	6.03276	6.05538	5.9208
ENSG00000167004	PDIA3	PDIA3	2923	0.336977	9.22102	9.67465	0.00750648	0.0751195	9.49139	9.42691	9.4896	9.42285	9.21525	9.17988	9.32151	9.49845	9.15655	8.8037	9.11603	8.68714	8.88884	9.09086
ENSG00000151006	PRSS53	PRSS53	339105	0.763305	-0.483822	9.6617	0.00753788	0.0753837	-0.952793	0.294511	-0.0295051	-0.420881	0.146277	-0.192928	-0.270404	-1.67082	-0.718532	-0.988265	-0.899183	-0.359831	-0.874012	-0.982715
ENSG00000159433	STARD9	STARD9	57519	0.682463	3.73663	9.64503	0.00757851	0.0754943	3.7361	3.64309	4.30239	3.51948	4.67732	4.18541	3.88828	3.02451	3.30627	3.45858	3.3756	3.95327	3.40021	2.47949
ENSG00000176422	SPRYD4	SPRYD4	283377	-0.458689	2.63074	9.64414	0.0075807	0.0754943	2.57733	2.40312	2.06367	2.69824	1.91108	2.22755	2.63354	2.91	2.70962	2.81202	2.85903	2.55248	2.84269	3.12618
ENSG00000125249	RAP2A	RAP2A	5911	0.281723	5.00873	9.64346	0.00758236	0.0754943	5.16538	5.31194	5.16837	5.13513	5.28542	5.12589	4.63351	5.01205	4.98914	4.84709	5.04491	4.89251	4.73101	4.53555
ENSG00000147912	FBXO10	FBXO10	26267	-0.408274	1.88523	9.64036	0.00758995	0.0754943	2.00912	1.67171	1.8308	1.50158	1.41056	1.41256	1.70967	2.25207	2.1436	1.79285	2.1332	1.97304	1.96704	2.21878
ENSG00000156858	PRR14	PRR14	78994	0.318274	4.65182	9.63959	0.00759185	0.0754943	4.72648	4.79223	4.61909	4.56541	5.06381	4.88642	4.89697	4.50243	4.73578	4.60868	4.34763	4.50469	4.23936	4.39455
ENSG00000198756	COLGALT2	COLGALT2	23127	-0.760191	0.613428	9.63803	0.00759568	0.0754943	0.75378	0.754903	-0.521793	0.330524	-1.01683	-0.0589902	-0.157959	1.49481	1.54083	0.820881	1.20437	0.828393	0.00888527	0.215528
ENSG00000198440	ZNF583	ZNF583	147949	-0.467122	2.46653	9.63545	0.007602	0.0754943	2.181	1.98694	2.45508	2.60043	1.9799	2.05362	2.14188	2.81562	2.57986	2.43722	2.23304	2.7397	2.95126	2.86303
ENSG00000279529	NA	ENSG00000279529	NA	0.829296	-0.708117	9.63393	0.00760572	0.0754943	-1.37863	-1.06714	-1.2749	-0.848062	0.273569	0.402333	0.40264	-1.49222	-2.15801	-1.0555	-1.00898	-1.1898	-1.30237	-1.20677
ENSG00000159256	MORC3	MORC3	23515	0.352362	5.28757	9.63192	0.00761066	0.0754943	5.21825	5.41979	5.3386	5.37954	5.62444	5.88947	5.19395	5.04407	5.10732	5.2272	5.14923	5.1645	5.14842	4.79333
ENSG00000214135	LOC220729	LOC220729	220729	0.45998	2.63079	9.63106	0.00761278	0.0754943	2.6398	2.71311	2.23838	2.80748	3.17448	3.30688	2.84623	2.38377	2.26372	2.30275	2.64462	2.35218	2.23591	2.32739
ENSG00000203709	NA	ENSG00000203709	NA	1.54341	-0.162589	9.62866	0.00761867	0.0754943	-1.37863	-1.71611	-0.40898	-1.15465	1.64523	1.75937	0.426883	-1.49222	-3.37809	-1.749	-0.748724	-1.37363	-1.30237	-0.982715
ENSG00000115486	GGCX	GGCX	2677	0.283828	6.13417	9.62719	0.00762231	0.0754943	5.78225	6.11395	6.38452	6.29994	6.30894	6.57153	6.39665	5.65707	6.02202	5.77093	5.94434	6.09938	5.91784	6.27463
ENSG00000152527	PLEKHH2	PLEKHH2	130271	1.3411	3.4583	9.68742	0.0076272	0.0754943	1.33126	2.07837	2.45508	2.32226	4.49992	5.87071	4.72556	1.05187	1.52809	1.87639	1.16699	2.95989	2.79353	1.74192
ENSG00000250899	NA	ENSG00000250899	NA	0.565984	3.06376	9.62492	0.00762789	0.0754943	3.60804	3.45498	2.88386	3.08207	3.08706	3.88239	2.85965	2.81562	2.6983	2.69417	3.12578	2.89525	2.76832	2.18069
ENSG00000128245	YWHAH	YWHAH	7533	0.353761	6.78635	9.62291	0.00763284	0.0754943	7.13605	7.5816	7.02614	6.97448	6.64277	6.456	6.46666	6.70073	7.00552	6.45792	6.66644	6.3444	6.33273	6.601
ENSG00000139131	YARS2	YARS2	51067	-0.314569	3.74436	9.62267	0.00763345	0.0754943	3.80197	3.68248	3.74267	3.76722	3.31726	3.31616	3.25788	4.20018	3.90021	3.76173	3.87594	3.68275	3.74427	4.04823
ENSG00000197223	C1D	C1D	10438	-0.248065	3.84442	9.62104	0.00763746	0.0754943	3.7176	3.82716	3.73655	3.84615	3.70605	3.64784	3.45642	4.02602	4.0658	4.008	3.92715	3.7405	4.0413	3.93607
ENSG00000100567	PSMA3	PSMA3	5684	-0.375534	5.71028	9.62047	0.00763885	0.0754943	5.97283	5.81857	5.33658	5.49086	5.13763	5.28866	5.32227	6.12066	5.82456	5.74831	5.79153	5.58356	5.94483	6.11057
ENSG00000100139	MICALL1	MICALL1	85377	0.447754	6.02311	9.61576	0.00765049	0.0755598	5.99732	6.26808	5.62607	5.83526	6.35501	6.90592	6.37267	5.66356	5.89446	5.52201	5.73038	5.74886	5.81486	5.88512
ENSG00000116062	MSH6	MSH6	2956	0.250793	6.28335	9.61165	0.00766067	0.075611	6.75141	6.26646	6.62168	6.48741	6.24436	6.28901	5.93127	6.44549	6.24516	6.18824	6.14791	6.0749	6.09099	5.90862
ENSG00000171608	PIK3CD	PIK3CD	5293	0.401263	5.1738	9.60579	0.00767519	0.0757048	4.90604	4.57223	5.32235	4.92593	5.86579	5.88428	5.73164	4.41555	4.26702	4.95244	4.80644	5.02157	5.40584	5.1778
ENSG00000074964	ARHGEF10L	ARHGEF10L	55160	-0.279627	3.96538	9.60162	0.00768555	0.0757575	3.84427	3.90692	3.91781	4.0377	3.6764	3.54377	3.73166	3.95464	4.15342	4.09389	4.15901	4.21193	4.16884	3.93607
ENSG00000100221	JOSD1	JOSD1	9929	0.226919	6.27285	9.59352	0.0077057	0.0759067	6.35672	6.32933	6.49783	6.43446	6.16776	6.36098	6.49273	6.10383	6.30612	6.22013	6.05548	6.13157	6.21128	6.04475
ENSG00000168303	MPLKIP	MPLKIP	136647	-0.335158	3.89732	9.58782	0.00771993	0.0759973	3.9449	3.3771	3.81704	3.92504	3.58117	3.6576	3.5113	4.42114	4.09847	4.25692	4.01392	3.9061	3.96566	3.70866
ENSG00000153721	CNKSR3	CNKSR3	154043	-0.653621	2.77366	9.57815	0.00774412	0.0761293	3.17984	3.43206	2.63031	2.43437	1.69157	0.890303	1.11981	3.25778	3.24142	3.30287	3.22308	3.34208	2.32509	1.89093
ENSG00000103449	SALL1	SALL1	6299	0.74448	5.58952	9.63673	0.00775183	0.0761293	4.93835	5.07475	4.98569	4.84816	6.69431	6.79723	6.82581	4.78288	4.81526	4.47511	4.3711	5.25148	5.57779	5.19031
ENSG00000198961	PJA2	PJA2	9867	0.238515	7.36704	9.57361	0.00775552	0.0761293	7.29214	7.27761	7.49634	7.55504	7.53426	7.73172	7.47504	7.29995	7.15954	7.1878	7.24055	7.3029	7.30811	7.13795
ENSG00000176349	NA	ENSG00000176349	NA	1.32269	-0.15992	9.57348	0.00775585	0.0761293	0.769831	1.1226	-0.160393	-0.595348	0.637733	0.535361	-1.23156	-0.830272	-2.00207	-2.2814	-0.488009	-1.27879	-0.174566	-0.672676
ENSG00000261625	NA	ENSG00000261625	NA	1.38161	2.83274	9.63404	0.00775853	0.0761293	2.16288	1.04413	2.52774	2.46248	4.51159	4.70649	3.37153	1.56712	0.486037	2.0221	1.75912	2.24453	2.07382	0.801939
ENSG00000109118	PHF12	PHF12	57649	0.38943	5.56025	9.56485	0.00777755	0.0762661	5.3096	5.27806	5.46425	5.39129	6.26174	6.23705	6.08104	5.06206	5.30414	5.32379	5.27314	5.4949	5.38318	5.23468
ENSG00000170632	ARMC10	ARMC10	83787	-0.434481	4.15525	9.5622	0.00778425	0.0762661	4.03398	3.80055	4.25181	4.31711	3.70605	3.55948	3.58587	4.42114	4.06359	4.33611	4.17793	4.25219	4.63777	4.51733
ENSG00000127990	SGCE	SGCE	8910	0.551171	6.55852	9.55894	0.00779247	0.0762661	6.36698	6.31583	6.8946	6.83469	7.2222	7.07208	6.73862	6.50192	6.12183	6.59885	6.30062	6.39067	6.06921	5.53943
ENSG00000101216	GMEB2	GMEB2	26205	0.260398	4.18208	9.55886	0.00779266	0.0762661	3.95195	4.16507	4.25823	4.28913	4.41272	4.72634	4.31418	3.8363	3.80045	3.8834	3.98915	4.15148	4.27412	4.20068
ENSG00000123243	ITIH5	ITIH5	80760	-1.55218	3.95902	9.60571	0.00782928	0.0765749	0.582618	0.850224	2.72606	3.7559	3.0377	3.46812	3.95648	3.5066	3.26464	1.85824	1.58111	4.95483	6.19953	4.77171
ENSG00000153914	SREK1	SREK1	140890	0.456224	5.93956	9.53846	0.00784439	0.076673	5.75429	5.79106	5.64334	5.78828	6.51912	6.95326	6.31173	5.49835	5.49868	5.61007	5.71427	5.83422	5.74225	5.56035
ENSG00000104320	NBN	NBN	4683	-0.382556	5.80811	9.52994	0.00786608	0.0768121	5.94968	6.16814	5.46702	5.8465	5.07783	5.22525	5.12153	6.00733	5.96881	6.07639	6.05249	5.88055	6.0519	5.82957
ENSG00000100116	GCAT	GCAT	23464	-0.60898	3.65848	9.52773	0.00787175	0.0768121	4.03564	3.76124	2.76865	2.91718	2.90635	3.37355	2.84623	4.46641	4.04359	3.77146	4.10238	3.19699	3.48263	4.13645
ENSG00000138821	SLC39A8	SLC39A8	64116	1.08897	2.22699	9.531	0.00788227	0.0768121	-0.0448811	0.77933	0.270657	0.637158	2.79193	4.05483	4.48699	-0.129338	-0.0502198	-0.276796	-0.448795	1.21808	1.9963	2.09315
ENSG00000171889	MIR31HG	MIR31HG	554202	0.621452	3.94562	9.52328	0.00788311	0.0768121	3.69256	4.5792	4.7972	4.47033	4.37347	3.39414	3.57777	3.36888	3.94162	3.90566	3.5719	3.79874	3.25041	3.29617
ENSG00000157110	RBPMS	RBPMS	11030	-0.248256	6.63119	9.52081	0.00788943	0.0768121	6.51448	6.17909	6.65247	6.57628	6.44803	6.44477	6.66186	6.77621	6.72735	6.72316	6.74068	6.87259	6.7473	6.63521
ENSG00000099284	MACROH2A2	MACROH2A2	55506	-0.481417	3.72542	9.5199	0.00789176	0.0768121	3.8556	3.31997	3.27856	3.4169	3.05198	3.11473	3.96892	3.95849	3.61714	4.07043	3.80268	3.91114	4.24089	3.92228
ENSG00000104756	KCTD9	KCTD9	54793	0.375593	5.78958	9.51895	0.0078942	0.0768121	5.6766	6.18938	5.57126	5.89269	5.98033	6.46193	5.8383	5.38145	5.66717	5.36213	5.58974	5.49825	5.75139	5.75375
ENSG00000135048	CEMIP2	CEMIP2	23670	0.34723	7.41831	9.51017	0.00791675	0.076982	7.5335	7.69388	7.48407	7.45592	7.70829	7.83481	7.26143	7.26174	7.50899	7.11011	7.24017	7.1365	6.87855	7.44001
ENSG00000167920	KRT10-AS1	KRT10-AS1	147184	-0.379751	2.44639	9.50722	0.00792433	0.0770061	2.45858	2.43422	2.30605	2.03087	2.05979	2.12573	2.22026	2.56119	2.77577	2.80729	2.34885	2.38152	2.58788	2.83387
ENSG00000197226	TBC1D9B	TBC1D9B	23061	0.238379	7.3717	9.50227	0.00793709	0.0770539	7.31403	7.47698	7.64747	7.34836	7.48923	7.43627	7.6823	7.05657	7.28125	7.21969	7.22054	7.34702	7.16366	7.38013
ENSG00000111671	SPSB2	SPSB2	84727	-0.809438	1.40034	9.50136	0.00793945	0.0770539	0.429377	1.38384	-0.58169	0.51363	1.44342	1.24136	1.45061	1.55701	1.85828	1.73434	1.79224	1.6014	1.48971	1.95553
ENSG00000000419	DPM1	DPM1	8813	-0.282991	5.05622	9.49253	0.00796226	0.0772258	5.1168	5.05613	4.75393	4.89944	4.75464	4.78764	4.89263	5.49107	5.22249	5.15562	5.07885	4.8551	5.26194	5.23282
ENSG00000221963	APOL6	APOL6	80830	-0.606408	6.18224	9.50613	0.00798136	0.0773525	5.43316	5.18285	5.84449	6.11573	5.53134	6.32583	6.33474	6.43414	6.38726	6.53779	6.66812	6.75597	6.30779	5.67304
ENSG00000147601	TERF1	TERF1	7013	-0.349479	4.42929	9.48354	0.00798557	0.0773525	4.41694	4.32503	4.1542	4.48684	3.67179	4.27217	4.12154	4.9055	4.8718	4.47659	4.50944	4.57304	4.54181	4.25852
ENSG00000175352	NRIP3	NRIP3	56675	0.440623	3.71073	9.47789	0.00800025	0.0774451	4.34912	4.84526	3.8429	3.77844	3.40885	2.88471	3.24088	3.86322	3.8828	3.658	3.74254	3.09884	2.77255	3.0006
ENSG00000180376	CCDC66	CCDC66	285331	-0.480603	3.17926	9.4702	0.00802029	0.0775894	3.25017	3.34063	2.48459	2.83355	2.24517	3.12532	2.7582	3.56074	3.50461	3.39074	3.38919	3.46022	3.4955	2.96518
ENSG00000197933	ZNF823	ZNF823	55552	0.386079	1.69582	9.46582	0.00803175	0.0776505	1.70129	2.12676	1.88712	2.06793	1.79704	1.69446	1.7293	1.74689	1.47598	1.67335	1.32241	1.41536	1.52025	1.30529
ENSG00000283154	SCHIP1	SCHIP1_ENSG00000283154	29970	0.359856	2.8479	9.45659	0.00805592	0.0778344	2.95614	3.0657	2.69484	3.12139	3.10429	3.07521	3.02758	2.93364	2.86964	2.4794	2.56063	2.41027	2.63049	2.66753
ENSG00000272168	NA	ENSG00000272168	NA	0.958946	-0.600929	9.45255	0.00806652	0.0778871	-0.357107	-0.686543	0.0116121	-0.0917149	0.477726	-1.02373	-0.672376	-0.778138	-0.718532	-0.446913	-1.25735	-0.951675	-2.15044	-1.79757
ENSG00000152683	SLC30A6	SLC30A6	55676	0.277222	5.54941	9.44703	0.00808105	0.0779492	5.6046	5.84702	5.35167	5.58848	5.70061	5.93584	5.68466	5.48841	5.469	5.25174	5.35437	5.29453	5.46394	5.46689
ENSG00000172301	COPRS	COPRS	55352	-0.532227	4.75512	9.44618	0.00808328	0.0779492	4.97948	4.93361	4.54925	4.49911	3.98621	3.72647	4.23229	4.91839	4.95624	4.78478	4.91565	4.74513	5.06458	5.41778
ENSG00000117448	AKR1A1	AKR1A1	10327	0.23787	5.6485	9.44037	0.00809861	0.0780448	5.653	5.60372	5.86145	5.69361	5.91885	5.81836	5.77183	5.65292	5.56332	5.53349	5.35852	5.45751	5.65206	5.41533
ENSG00000142733	MAP3K6	MAP3K6	9064	0.320163	5.00168	9.43851	0.00810352	0.0780448	5.21825	5.48436	5.33557	5.00451	4.78487	5.00396	5.11315	4.60291	4.91035	4.79913	4.94631	5.00988	4.74615	4.79333
ENSG00000143870	PDIA6	PDIA6	10130	0.375197	9.05226	9.43603	0.00811008	0.0780582	9.24164	9.21591	9.09129	9.15449	9.20804	9.3007	9.36901	9.21143	8.88861	8.50482	8.80268	8.44453	8.86815	9.08094
ENSG00000160932	LY6E	LY6E	4061	0.660726	8.29003	9.42767	0.0081322	0.0782213	6.93098	7.48582	7.82141	7.81287	9.06441	9.75014	9.70992	7.2239	7.21175	7.52113	7.23209	7.95833	8.06342	7.95216
ENSG00000095059	DHPS	DHPS	1725	0.855159	-0.627913	9.42427	0.00814124	0.0782288	-0.80283	-0.0058636	-1.17925	-1.0879	0.34488	0.330917	-0.309921	-1.87471	-1.22203	-1.27833	-0.899183	-0.685196	-1.04229	-1.0536
ENSG00000115271	GCA	GCA	25801	0.997919	-0.251012	9.42348	0.00814333	0.0782288	-0.465667	-0.332363	0.270657	0.120754	0.0356831	0.149096	0.894965	-0.162371	-1.40535	-0.161201	-1.25735	-0.625614	-1.61987	-1.28992
ENSG00000168071	CCDC88B	CCDC88B	283234	0.875323	-0.632667	9.41788	0.00815822	0.078322	-0.80283	-1.2528	-0.709504	-0.124793	0.412832	0.0926409	-0.122344	-1.12361	-1.50656	-0.746871	-0.701867	-1.27879	-1.37544	-1.68074
ENSG00000166847	DCTN5	DCTN5	84516	-0.330112	6.62757	9.40641	0.00818881	0.0785226	6.67889	6.697	6.41788	6.58269	6.08557	6.14982	6.43526	6.81704	6.79703	6.56147	6.67173	6.70974	6.86201	7.02154
ENSG00000013573	DDX11	DDX11	1663	0.667653	3.02607	9.40615	0.00818951	0.0785226	3.2785	3.91797	2.54185	2.56457	3.5713	3.62812	3.19927	2.21397	2.95776	2.64207	2.40344	2.6878	2.96242	2.55886
ENSG00000106460	TMEM106B	TMEM106B	54664	-0.334394	6.0254	9.39561	0.00821776	0.0787436	5.78866	5.60115	5.84733	6.18738	5.64636	5.94035	5.86405	6.3311	6.0129	6.16674	6.20551	6.08552	6.47722	5.91036
ENSG00000100387	RBX1	RBX1	9978	0.225482	5.38989	9.38135	0.00825613	0.07906	5.63065	5.61394	5.58919	5.46191	5.52879	5.2561	5.3255	5.39571	5.21754	5.39792	5.35714	5.07418	5.13697	5.33868
ENSG00000124802	EEF1E1	EEF1E1	9521	-0.736892	0.830008	9.37946	0.00826125	0.07906	1.19526	0.850224	0.460803	0.401939	-0.321107	0.448052	-0.672376	1.29027	1.06431	0.89398	1.04866	0.828393	0.990847	1.62195
ENSG00000135346	CGA	CGA	1081	2.23636	1.46201	9.43526	0.00827103	0.0791035	0.600678	3.65304	0.128368	-0.34097	1.84703	1.85581	3.07438	-0.679203	0.347903	-1.749	-0.797155	-1.27879	-1.23282	1.83316
ENSG00000236886	NA	ENSG00000236886	NA	1.28898	0.987755	9.37305	0.00827856	0.0791065	-1.30955	-0.231302	0.730799	-0.741608	2.63006	1.42404	3.13081	-1.49222	-0.659056	-1.749	-1.6435	0.0218453	0.385748	1.40118
ENSG00000156381	ANKRD9	ANKRD9	122416	0.562367	3.23655	9.37185	0.00828181	0.0791065	3.87428	3.92619	2.85025	2.74477	3.32315	3.64293	3.57777	3.1509	3.16532	2.65264	2.98609	2.99353	2.68542	2.86303
ENSG00000120594	PLXDC2	PLXDC2	84898	-1.03433	1.11492	9.3648	0.00830093	0.079239	0.187953	0.424096	0.628781	0.00319829	0.297733	0.556387	1.37786	1.09444	2.16844	0.361181	0.14527	1.73241	1.20648	2.44133
ENSG00000164112	SMIM43	SMIM43	132332	-1.2182	-0.711207	9.35777	0.00832006	0.0793714	0.257902	-0.231302	-2.42156	-2.21628	-2.98055	-2.9419	-2.15687	0.242811	0.486037	-0.862525	-0.373425	-0.951675	-0.822015	-0.672676
ENSG00000155980	KIF5A	KIF5A	3798	0.776069	1.47436	9.35495	0.00832773	0.0793946	2.04912	1.73553	1.98327	1.66533	2.14217	0.970817	1.59667	1.39616	0.91575	1.2267	1.97637	0.80693	0.294478	0.153939
ENSG00000022840	RNF10	RNF10	9921	-0.309705	7.23384	9.34904	0.00834387	0.0794381	7.43172	6.99399	7.30184	7.21901	6.72443	6.61946	6.982	7.50863	7.48076	7.32443	7.3464	7.31863	7.27883	7.42033
ENSG00000143869	GDF7	GDF7	151449	-1.10141	-0.0773962	9.34714	0.00834907	0.0794381	-1.69373	-0.44104	-0.644182	-0.0917149	-1.20773	-1.08753	-0.835813	0.578922	1.23077	0.703781	-0.0463069	0.670976	-0.275852	-1.37815
ENSG00000129680	MAP7D3	MAP7D3	79649	-0.525255	5.62026	9.34629	0.0083514	0.0794381	5.64921	5.61139	5.84662	5.77208	4.65059	4.49544	4.55868	5.85936	5.84525	6.1612	6.33754	5.72474	5.39009	5.43811
ENSG00000169429	CXCL8	CXCL8	3576	1.89708	3.23052	9.40416	0.00835471	0.0794381	2.03591	3.04066	1.89813	0.637158	3.7679	5.98028	4.04333	0.45371	1.77448	1.64187	0.424056	2.45235	2.01071	0.761214
ENSG00000166770	ZNF667-AS1	ZNF667-AS1	100128252	-0.46122	2.94879	9.34366	0.00835858	0.0794381	3.10906	2.12676	2.67578	2.64036	2.45847	2.61092	3.01964	3.4116	3.2608	3.26204	2.9462	3.0264	3.02764	3.15397
ENSG00000128891	CCDC32	CCDC32	90416	-0.274593	3.48789	9.33792	0.0083743	0.0795375	3.50633	3.48871	3.50421	3.36125	3.26918	2.93374	3.23746	3.63232	3.64985	3.64217	3.64849	3.50089	3.61349	3.65687
ENSG00000261008	LINC01572	LINC01572	101927957	0.809673	-0.821143	9.33507	0.00838215	0.0795619	-0.073233	0.328014	-0.925344	-1.22464	-1.42779	-0.462178	-0.525585	-0.940558	-0.913255	-1.44864	-1.06718	-1.37363	-1.37544	-1.57267
ENSG00000145901	TNIP1	TNIP1	10318	0.409126	6.9162	9.33165	0.00839152	0.079573	6.99809	6.48827	7.51344	7.19701	7.18118	6.96534	7.24427	6.37852	6.3655	6.89604	6.7768	6.82166	6.59306	6.88338
ENSG00000119771	KLHL29	KLHL29	114818	-0.436874	4.92619	9.33081	0.00839384	0.079573	3.58555	3.51803	4.44991	4.7972	4.65177	5.14857	5.85403	3.89768	4.30485	4.51476	4.52676	5.32505	6.10449	5.47793
ENSG00000160741	CRTC2	CRTC2	200186	0.354486	4.74377	9.32328	0.00841458	0.0796864	4.68053	4.95387	4.55795	4.5693	5.27481	5.176	5.05212	4.48919	4.65167	4.6114	4.52553	4.53602	4.33979	4.62054
ENSG00000160194	NDUFV3	NDUFV3	4731	-0.414264	5.10247	9.32196	0.00841822	0.0796864	5.24361	5.00526	4.90206	4.92391	4.45631	4.45822	5.00055	5.36488	5.28155	5.05362	5.09636	5.12493	5.37763	5.66616
ENSG00000103241	FOXF1	FOXF1	2294	0.531319	5.75582	9.32073	0.00842162	0.0796864	4.77102	4.61527	5.21092	5.39639	6.43991	6.81069	7.25425	4.66072	4.25547	4.55335	4.3601	5.41558	6.26673	6.03571
ENSG00000103404	USP31	USP31	57478	0.563085	3.81744	9.31632	0.00843382	0.0797519	3.74018	4.16043	3.54329	3.59253	4.29911	4.86024	3.92065	3.14417	3.37546	3.25512	3.22004	3.56622	4.14291	3.44822
ENSG00000132639	SNAP25	SNAP25	6616	1.94248	-0.390726	9.36059	0.00844768	0.079833	1.00497	0.850224	-1.73718	-1.22464	0.456417	-1.29783	0.450726	-0.00428513	-0.0125105	-1.44864	-2.04994	-2.5052	-3.94225	-2.81521
ENSG00000138085	ATRAID	ATRAID	51374	0.362785	6.59627	9.30852	0.00845542	0.0798562	6.13535	6.34681	6.77283	6.63674	7.17691	6.93556	7.24937	6.45403	6.19718	6.40966	6.23854	6.36703	6.48723	6.33875
ENSG00000168268	NT5DC2	NT5DC2	64943	0.381979	7.01859	9.30386	0.00846837	0.0799091	7.60904	7.2374	7.3834	7.09767	7.50893	6.68685	6.22019	7.31634	7.1195	6.92739	6.85478	6.61797	6.34664	6.49127
ENSG00000127920	GNG11	GNG11	2791	0.390824	5.49718	9.30117	0.00847582	0.0799091	5.80531	5.75841	6.05088	5.65455	5.50174	4.88226	5.74134	5.73761	5.29571	5.3435	5.37637	5.1195	5.07918	5.087
ENSG00000138867	GUCD1	GUCD1	83606	0.178431	6.14393	9.30079	0.00847689	0.0799091	6.15152	6.23259	6.24494	6.1666	6.22362	6.28074	6.32187	5.94618	6.07169	6.09104	6.07495	6.1153	6.05885	5.97912
ENSG00000168661	ZNF30	ZNF30	90075	-0.571431	1.26635	9.28792	0.00851278	0.0801974	1.36335	0.917797	0.574932	0.534966	1.15681	0.657152	1.24781	1.51584	1.84807	1.41232	1.1156	1.25025	1.72637	1.63328
ENSG00000277287	NA	ENSG00000277287	NA	-0.91242	0.472244	9.26182	0.00858612	0.0808379	-2.09746	-1.85959	-1.88029	-0.963001	0.367888	1.58617	2.00365	-0.727823	-0.601936	0.0454381	0.424056	1.0271	0.900882	1.1562
ENSG00000005882	PDK2	PDK2	5164	-0.387384	4.6829	9.25914	0.00859368	0.0808587	4.19123	4.02398	4.78983	4.6176	4.47099	4.2237	4.89371	4.7433	4.73855	5.04161	4.91283	4.96092	4.72228	4.81712
ENSG00000164296	TIGD6	TIGD6	81789	-0.613617	2.72352	9.24385	0.00863703	0.0811211	3.05114	2.44189	2.66937	2.78094	1.38822	1.67537	2.06672	2.9911	3.03633	2.92097	2.71969	3.19699	2.94001	3.06475
ENSG00000109472	CPE	CPE	1363	1.70317	0.892898	9.30097	0.00863939	0.0811211	1.61508	1.88932	2.54885	0.617291	-0.358382	-1.02373	0.877479	1.98424	1.60288	-0.58911	-1.39966	-1.47514	-2.28475	-1.68074
ENSG00000179152	TCAIM	TCAIM	285343	-0.337444	4.58027	9.24286	0.00863983	0.0811211	4.47438	4.26359	4.48135	4.65584	4.2901	4.3098	4.2896	4.86304	4.45876	4.63291	4.97273	4.38848	4.92035	4.82825
ENSG00000279307	NDUFAF2P1	NDUFAF2P1	727919	-0.76718	-0.271058	9.24078	0.00864575	0.0811211	-0.073233	-0.231302	-1.17925	-0.420881	-1.35064	-1.08753	-0.956057	0.292414	0.129181	-0.446913	0.291387	-0.747345	0.222025	0.215528
ENSG00000160633	SAFB	SAFB	6294	0.304357	6.13193	9.23844	0.00865243	0.0811211	6.35506	6.23369	6.02162	6.01541	6.34309	6.61946	6.26291	5.94569	6.02712	5.92874	6.129	6.08719	5.87418	5.76345
ENSG00000133216	EPHB2	EPHB2	2048	-0.919674	4.02254	9.29586	0.00865378	0.0811211	4.7172	4.13463	4.20161	3.82898	2.64897	1.45796	0.352895	4.41835	4.83995	4.89016	4.58342	4.45726	2.86268	2.98299
ENSG00000183605	SFXN4	SFXN4	119559	-0.547217	2.92471	9.22449	0.00869227	0.0814314	3.05442	2.81705	2.90584	3.00006	1.75403	1.68495	2.50849	3.39466	3.13623	3.33604	3.25015	2.87992	3.15957	2.99182
ENSG00000084234	APLP2	APLP2	334	0.704421	9.80241	9.22153	0.00870074	0.0814603	9.71046	10.6862	9.66153	9.34207	10.5743	10.2461	9.90092	9.5198	9.88526	9.64119	9.66972	9.37383	8.68488	8.94799
ENSG00000113048	MRPS27	MRPS27	23107	-0.3761	5.8794	9.21845	0.00870959	0.0814618	5.78175	5.52465	5.92874	5.95634	5.78102	5.29336	5.30929	6.00408	5.7923	6.26861	6.17993	6.0517	6.24328	5.77947
ENSG00000115365	LANCL1	LANCL1	10314	-0.335301	5.96444	9.21772	0.00871168	0.0814618	6.08372	6.0407	6.01973	6.11086	5.36976	5.16064	5.36446	6.31956	6.11119	6.13693	6.22723	5.95256	6.09691	5.99018
ENSG00000137955	RABGGTB	RABGGTB	5876	-0.329113	4.86082	9.21293	0.00872543	0.0815399	4.90786	5.14692	4.43677	4.82453	4.43059	4.59533	4.24599	5.00649	5.09117	4.95137	5.04233	4.92152	5.01809	5.07977
ENSG00000115355	CCDC88A	CCDC88A	55704	0.409621	6.67011	9.20012	0.00876237	0.0818345	7.05302	7.2079	6.58	6.74283	6.71324	7.12626	6.40888	6.47667	6.3722	6.15331	6.51538	6.35876	6.81992	6.37673
ENSG00000174796	THAP6	THAP6	152815	-0.389879	3.33658	9.19437	0.00877902	0.0819394	2.89526	3.31162	3.06568	3.46494	2.68606	3.1428	3.20978	3.62023	3.52719	3.44039	3.47071	3.23766	3.49806	3.76896
ENSG00000144120	TMEM177	TMEM177	80775	-0.645129	1.92544	9.19014	0.00879129	0.0819982	2.23403	1.94437	1.53897	1.68455	0.958883	0.514024	1.55328	2.15485	2.22478	2.03023	2.03979	2.102	2.32509	2.47949
ENSG00000172845	SP3	SP3	6670	0.316194	6.491	9.18546	0.00880486	0.0819982	6.51686	6.58973	6.53091	6.61561	6.84668	6.87225	6.46373	6.26741	6.27501	6.46469	6.42062	6.43376	6.43577	5.87859
ENSG00000182985	CADM1	CADM1	23705	-0.589645	5.81507	9.20608	0.00880618	0.0819982	5.31303	5.48992	6.04718	5.74944	5.13344	5.00588	5.26711	5.85936	6.40305	6.46018	6.31885	6.11584	5.01094	6.03891
ENSG00000156026	MCU	MCU	90550	-0.304633	5.66024	9.18471	0.00880704	0.0819982	5.53528	5.45338	5.69789	5.7788	5.09861	5.37699	5.3003	6.05257	5.9154	6.07933	5.8433	5.77742	5.52293	5.43245
ENSG00000145283	SLC10A6	SLC10A6	345274	1.66608	1.04966	9.23652	0.00882289	0.0820953	0.089078	0.803351	0.0116121	-0.549713	2.70425	3.13234	1.77723	-0.542463	-1.0594	-0.161201	-0.0758763	0.467145	0.0651941	-2.21846
ENSG00000187735	TCEA1	TCEA1	6917	-0.463049	5.6303	9.16936	0.00885181	0.0822916	5.34752	5.32029	5.62193	5.81086	5.04965	5.24075	4.86406	5.84176	6.09617	6.27161	5.91034	5.9947	5.57537	5.03349
ENSG00000253305	PCDHGB6	PCDHGB6	56100	0.620078	2.16317	9.1671	0.0088584	0.0822916	2.41332	1.65861	2.57651	1.95375	2.90242	2.72674	2.52543	1.93042	1.69693	2.05435	1.41035	2.24453	1.60816	1.51578
ENSG00000267325	NA	ENSG00000267325	NA	1.19551	-0.953359	9.16645	0.00886033	0.0822916	-0.583065	0.939635	-0.254752	-0.642473	-1.01683	-2.72344	-1.30952	-1.76917	-1.73314	-1.27833	-1.32675	-1.7025	-2.43287	-1.47214
ENSG00000143819	EPHX1	EPHX1	2052	-0.872058	5.69949	9.21305	0.00889082	0.0824794	4.65267	4.9458	4.16335	4.17484	5.48144	6.20911	6.12477	6.12836	6.19013	5.72909	5.71805	5.55085	5.69507	6.64048
ENSG00000167283	ATP5MG	ATP5MG	10632	-0.452989	2.91984	9.15361	0.00889799	0.0824794	2.72459	2.55232	2.33873	2.33448	3.31726	2.71744	2.55872	3.09958	2.91437	3.13209	3.01443	2.99353	3.19155	3.43857
ENSG00000136379	ABHD17C	ABHD17C	58489	0.771917	5.01445	9.21014	0.00889929	0.0824794	4.15196	3.84463	4.08365	4.27493	6.42387	6.27679	6.34392	3.44214	3.3248	4.31463	4.1253	4.69197	5.10459	4.3795
ENSG00000269743	SLC25A53	SLC25A53	401612	-0.410824	1.47075	9.15212	0.00890239	0.0824794	1.21883	0.917797	1.53897	1.4907	1.23398	1.14748	1.13461	1.68324	1.75275	1.4247	1.62771	1.74375	1.63631	1.72084
ENSG00000089127	OAS1	OAS1	4938	3.01944	3.40621	9.20552	0.00891275	0.0825249	-3.59497	-0.558576	-1.607	0.148705	3.03411	5.96217	6.16811	-1.41058	-2.15801	-1.99078	-2.80328	0.353302	-0.630959	-0.514303
ENSG00000092020	PPP2R3C	PPP2R3C	55012	-0.383012	3.97834	9.1435	0.0089278	0.0826136	4.27515	4.17891	3.93394	4.16461	3.19393	3.16693	2.81442	4.64529	4.17401	4.2254	4.13985	3.91114	4.0483	3.78682
ENSG00000234546	LNCTAM34A	LNCTAM34A	102724571	-0.664354	1.06493	9.13637	0.00894889	0.082758	-0.357107	-0.0918593	0.755215	0.804633	1.10298	0.95507	1.56425	0.978002	0.486037	1.49688	1.31103	1.72098	1.69101	0.898988
ENSG00000269968	NA	ENSG00000269968	NA	0.994324	2.92865	9.17455	0.00897481	0.082913	2.59995	2.88053	3.9916	2.58517	4.34621	2.41189	3.3684	1.99925	1.9661	2.96828	2.26877	2.62786	1.62698	2.46054
ENSG00000104435	STMN2	STMN2	11075	1.8522	4.56096	9.18258	0.00897991	0.082913	4.70055	4.52967	5.28929	4.67639	4.50641	3.71249	6.71943	4.77309	3.61714	3.74207	2.81137	3.19286	1.46899	1.83316
ENSG00000237187	NR2F1-AS1	NR2F1-AS1	441094	-0.332723	4.12272	9.12155	0.00899288	0.082913	3.45762	3.6662	3.76988	3.70504	4.36348	4.36745	4.25109	3.98513	4.05917	4.09777	3.79657	4.4171	4.72774	4.45006
ENSG00000187605	TET3	TET3	200424	-0.381669	4.48608	9.12135	0.00899348	0.082913	4.32352	4.14641	4.65522	4.40809	4.20162	4.25619	3.73166	4.7533	5.11799	4.47063	4.4856	4.80591	4.62378	4.31589
ENSG00000075303	SLC25A40	SLC25A40	55972	0.298687	3.4443	9.11815	0.00900303	0.082913	3.79415	3.98776	3.60839	3.34926	3.41714	3.48741	3.21327	3.39182	3.65864	3.29952	3.38377	3.10325	3.25949	2.91501
ENSG00000049769	PPP1R3F	PPP1R3F	89801	0.911154	2.50894	9.11685	0.0090069	0.082913	2.1197	2.43422	2.2556	1.636	3.66251	3.78554	3.29786	2.0506	1.82743	2.04636	1.98356	2.09317	1.41585	1.58742
ENSG00000171492	LRRC8D	LRRC8D	55144	-0.244316	5.47965	9.11637	0.00900834	0.082913	5.051	4.90891	5.05248	5.32163	5.68867	5.73032	5.70401	5.23137	5.42587	5.5583	5.64176	5.58435	5.70452	5.74855
ENSG00000162396	PARS2	PARS2	25973	-0.43337	2.25427	9.11578	0.00901009	0.082913	2.08805	1.97641	2.08309	2.45131	1.66395	1.55517	2.11974	2.50969	2.50383	2.66835	2.26288	2.41737	2.32509	2.47949
ENSG00000253159	PCDHGA12	PCDHGA12	26025	0.665257	4.32809	9.1324	0.00901983	0.082913	4.8618	4.97253	4.78094	4.8556	4.76984	3.838	2.92493	4.57437	4.45035	4.27926	4.28649	4.11046	2.60223	2.84366
ENSG00000225790	NA	ENSG00000225790	NA	-1.8533	-1.39693	9.11229	0.00902051	0.082913	-3.05307	-4.47301	-1.2749	-1.54447	-2.98055	-2.9419	-3.47662	-1.57876	-0.443008	0.0129887	-0.0463069	-0.685196	-2.15044	-2.58776
ENSG00000161904	LEMD2	LEMD2	221496	0.328835	5.53921	9.10273	0.00904914	0.0831256	5.50384	5.39925	5.57555	5.49086	6.07469	5.97492	5.76412	5.37067	5.50438	5.38846	5.34045	5.42441	5.23534	5.18359
ENSG00000143126	CELSR2	CELSR2	1952	-0.482537	3.05388	9.09953	0.00905874	0.0831529	3.60133	2.68106	3.13244	2.94534	2.44772	2.29165	1.85969	3.29171	3.28371	3.25164	3.58377	3.285	3.13018	2.94259
ENSG00000173621	LRFN4	LRFN4	78999	0.394123	4.26189	9.09807	0.00906312	0.0831529	4.27374	4.90753	4.35924	4.05442	4.38761	4.58129	4.39013	3.77219	4.358	4.09777	4.03828	4.00837	3.84017	4.18345
ENSG00000138760	SCARB2	SCARB2	950	0.307486	8.37891	9.09481	0.00907294	0.0831925	8.53296	8.42851	8.27365	8.35858	8.57513	8.66763	8.81315	8.40126	8.26805	7.96101	8.12648	8.06446	8.18633	8.39228
ENSG00000166377	ATP9B	ATP9B	374868	-0.32634	3.94198	9.09201	0.00908137	0.0832193	3.75235	3.93709	3.9761	4.01889	3.46861	3.41155	3.67459	3.92349	4.2651	4.16945	4.13178	4.14935	3.86814	4.14637
ENSG00000119650	IFT43	IFT43	112752	-0.433489	3.92305	9.08895	0.00909057	0.0832531	3.80781	3.78254	4.14268	3.95305	3.5463	2.66516	3.17442	4.48387	4.47876	4.40337	4.2287	4.02474	3.5606	3.55632
ENSG00000109917	ZPR1	ZPR1	8882	-0.38723	5.00977	9.08134	0.00911355	0.0833032	5.11915	5.31717	4.7675	4.78055	4.28709	4.39105	4.67458	5.27829	5.38495	5.02543	5.14683	4.90014	5.17025	5.36525
ENSG00000198836	OPA1	OPA1	4976	-0.453857	6.22898	9.07974	0.00911842	0.0833032	6.46111	6.4263	6.12066	6.27083	5.26182	5.32434	5.57436	6.55179	6.46074	6.21256	6.46204	6.28887	6.46876	6.52625
ENSG00000186280	KDM4D	KDM4D	55693	0.609412	0.0530143	9.07937	0.00911952	0.0833032	0.367437	0.982345	0.201266	-0.193315	-0.147937	0.255781	0.301374	0.0828681	0.227005	-0.12464	-0.337167	-0.685196	-0.630959	-0.417623
ENSG00000224078	NA	ENSG00000224078	NA	-0.365564	4.9691	9.075	0.00913276	0.0833032	4.58511	4.65706	4.1473	4.46755	4.98229	5.09029	5.31823	4.65124	4.83349	4.76178	4.92501	5.03317	5.55524	5.72558
ENSG00000138050	THUMPD2	THUMPD2	80745	0.438164	2.61888	9.07476	0.0091335	0.0833032	2.46845	2.47965	2.72606	2.89259	3.13479	3.38241	2.46818	2.15485	2.15193	2.36192	2.3544	2.62172	2.46246	2.3955
ENSG00000175536	LIPT2	LIPT2	387787	-0.628353	-0.933841	9.074	0.00913578	0.0833032	-0.80283	-0.755051	-1.37733	-1.0879	-1.78572	-1.45727	-1.89408	-0.778138	-0.601936	-0.317482	-0.612486	-1.10598	-0.544151	-0.915147
ENSG00000173757	STAT5B	STAT5B	6777	0.337733	6.00751	9.07134	0.00914385	0.0833032	5.93374	5.75764	6.18442	6.10864	6.17226	6.61602	6.34113	5.82711	5.65843	5.89631	5.77868	5.98578	5.96624	5.48498
ENSG00000178695	KCTD12	KCTD12	115207	0.845959	3.90516	9.12623	0.00914742	0.0833032	4.70264	4.71361	4.86888	4.04143	3.19393	2.36499	3.83039	4.45148	4.30485	3.79551	3.27378	3.37527	2.24203	1.61053
ENSG00000055163	CYFIP2	CYFIP2	26999	-0.532056	4.39031	9.06994	0.00914813	0.0833032	2.93138	2.72574	3.53273	4.0433	4.10907	4.46657	5.64582	3.73903	2.8493	3.89902	4.08077	4.65491	5.53669	5.23932
ENSG00000108515	ENO3	ENO3	2027	0.782256	2.13546	9.06893	0.00915117	0.0833032	1.41529	2.47965	1.79592	1.61612	3.0269	3.04578	3.19221	1.13579	1.84807	1.91203	1.62771	1.63833	1.18122	1.65567
ENSG00000177971	IMP3	IMP3	55272	0.330953	4.28219	9.06469	0.00916409	0.0833706	4.46825	4.29146	4.30859	4.08005	4.75355	4.49408	4.60324	4.25594	4.1156	4.04859	4.02267	3.81227	4.08961	4.30708
ENSG00000149782	PLCB3	PLCB3	5331	0.392147	6.14519	9.05882	0.00918196	0.0834321	6.61785	6.62259	5.9361	5.93994	6.3	6.49464	6.13952	6.19019	6.24856	5.75385	5.91504	5.60548	5.76261	6.03784
ENSG00000205726	ITSN1	ITSN1	6453	-0.283475	6.4787	9.05669	0.00918847	0.0834321	6.6289	6.34783	6.56238	6.54474	6.03031	6.11038	5.83434	6.67933	6.64162	6.68633	6.86406	6.67942	6.34166	6.38136
ENSG00000106105	GARS1	GARS1	2617	-0.518284	8.40747	9.05497	0.00919372	0.0834321	7.76294	8.30959	8.50012	8.68187	7.4656	7.72332	7.83207	8.67308	8.97679	8.82999	8.81525	8.66922	8.20564	8.2792
ENSG00000230896	NA	ENSG00000230896	NA	-0.776833	0.0455382	9.05319	0.00919915	0.0834321	-0.392393	0.294511	-0.355718	0.0922508	-1.35064	-0.793478	-0.672376	0.496666	0.537789	-0.0541852	0.4657	0.197072	-0.174566	0.860948
ENSG00000102024	PLS3	PLS3	5358	0.357296	8.08098	9.05149	0.00920437	0.0834321	8.58845	8.62484	8.22872	8.27317	7.90631	8.02488	7.8751	8.2067	7.88352	7.84482	7.91834	7.44407	7.69734	8.13809
ENSG00000102763	VWA8	VWA8	23078	-0.406572	4.32139	9.0506	0.00920709	0.0834321	4.50227	4.14641	4.48135	4.33547	3.34651	3.53055	3.87292	4.91047	4.49522	4.54202	4.67614	4.35929	4.15917	4.37444
ENSG00000132357	CARD6	CARD6	84674	0.920773	2.02229	9.04752	0.0092165	0.0834321	1.24203	1.1226	1.22611	0.938751	3.27832	3.42305	3.39936	0.748457	0.814482	-0.0202073	0.359246	1.28171	2.27225	2.00869
ENSG00000137842	TMEM62	TMEM62	80021	0.374152	3.4843	9.04517	0.00922371	0.0834321	3.73406	4.0468	3.28277	3.54336	3.29041	3.69837	3.83266	3.2856	3.35757	3.39389	3.35913	3.07659	3.21662	3.31388
ENSG00000205339	IPO7	IPO7	10527	-0.270308	7.84443	9.04489	0.00922456	0.0834321	8.00092	7.88133	7.75845	7.89548	7.50958	7.57006	7.06544	8.0909	8.0748	7.98696	8.00475	7.87811	8.01856	7.76465
ENSG00000170370	EMX2	EMX2	2018	-0.661688	3.70028	9.0444	0.00922606	0.0834321	3.53714	2.63496	3.48608	3.14933	3.7083	3.63554	2.53661	4.26529	4.09847	4.34102	3.85259	4.26011	3.82802	3.05636
ENSG00000066136	NFYC	NFYC	4802	0.283715	4.75343	9.03787	0.00924612	0.0835436	4.83535	4.90891	4.7509	4.49911	5.03445	5.14076	4.98737	4.61027	4.63246	4.63157	4.64022	4.57304	4.43502	4.66261
ENSG00000233396	NA	ENSG00000233396	NA	-0.740616	0.0331362	9.03679	0.00924945	0.0835436	-0.224005	-0.558576	-0.58169	0.255389	-0.745923	-1.08753	-0.0536472	0.0253548	-0.0125105	0.25419	0.314363	0.0945091	0.340835	1.07546
ENSG00000100321	SYNGR1	SYNGR1	9145	0.52568	5.21668	9.03361	0.00925924	0.0835821	4.32624	4.2957	4.88832	5.00738	6.16612	6.14722	6.48914	4.33943	4.38297	4.79436	4.65154	4.85379	4.7844	5.17295
ENSG00000146376	ARHGAP18	ARHGAP18	93663	0.715553	6.00878	9.07594	0.00929998	0.0838997	6.16599	6.25943	5.13387	5.28353	6.72303	6.96461	6.91743	5.51216	5.51733	5.29877	5.74261	5.1325	5.72706	5.78456
ENSG00000255031	NA	ENSG00000255031	NA	1.02199	1.37571	9.01742	0.00930925	0.0839332	1.05821	1.04413	0.30414	0.51363	2.71775	2.93374	2.17803	0.242811	0.459448	0.361181	0.639515	1.25025	0.804932	0.215528
ENSG00000132478	UNK	UNK	85451	0.269701	4.14153	9.00987	0.00933267	0.0840942	4.11632	4.17661	4.37902	4.10701	4.26887	4.47073	4.36526	3.91955	3.8828	4.08807	3.99982	4.24223	3.9895	3.79441
ENSG00000144645	OSBPL10	OSBPL10	114884	0.430286	4.00914	9.00449	0.00934942	0.0841854	4.09258	3.83008	4.12639	4.31094	4.29911	4.32825	4.45346	3.89367	3.99813	3.36526	3.16106	4.08616	3.91294	3.70061
ENSG00000090621	PABPC4	PABPC4	8761	-0.48185	7.67724	9.00304	0.00935394	0.0841854	7.3413	7.10505	7.84808	7.84245	7.31945	7.03347	7.16766	7.48516	7.58148	7.79082	7.87602	8.10294	8.26337	8.0335
ENSG00000154240	CEP112	CEP112	201134	0.280117	3.62153	8.99641	0.00937463	0.0842898	3.74425	3.53964	3.8711	3.66205	3.63906	3.84869	3.95648	3.47204	3.5806	3.33604	3.36189	3.66794	3.46965	3.37589
ENSG00000171357	LURAP1	LURAP1	541468	0.597529	1.7588	8.99575	0.00937669	0.0842898	1.04508	1.19701	1.37534	1.47974	2.81722	2.81226	2.66955	0.916058	0.91575	1.41232	0.842829	1.51138	1.62698	1.57573
ENSG00000160207	HSF2BP	HSF2BP	11077	0.835219	0.103657	8.99109	0.00939127	0.0843707	-0.322663	-0.280948	0.30414	0.534966	1.0892	1.2671	-0.194475	-0.458011	-0.346018	-0.276796	-1.00898	-0.568396	-0.462271	0.0896023
ENSG00000120656	TAF12	TAF12	6883	-0.321039	4.38603	8.98732	0.00940309	0.0844267	4.13192	4.1011	4.22365	4.14046	4.5586	3.89688	4.41761	4.45421	4.28417	4.48992	4.26748	4.5262	4.79796	4.80089
ENSG00000154229	PRKCA	PRKCA	5578	-0.280293	7.45529	8.97776	0.0094331	0.0846458	7.655	7.42205	7.51768	7.48191	6.91539	7.08457	6.85179	7.62483	7.65253	7.56586	7.67308	7.66109	7.58537	7.35169
ENSG00000110768	GTF2H1	GTF2H1	2965	-0.199475	5.74186	8.97139	0.00945317	0.0847485	5.56433	5.68111	5.4661	5.68529	5.72754	5.69817	5.64711	5.82184	5.73109	5.94334	5.91457	5.78017	5.87369	5.775
ENSG00000254004	ZNF260	ZNF260	339324	-0.394273	4.65411	8.97033	0.00945651	0.0847485	4.80938	4.27222	4.3849	4.83317	4.07627	4.20051	4.33515	4.98307	4.69932	4.70578	4.63908	4.75357	5.12129	4.90035
ENSG00000113319	RASGRF2	RASGRF2	5924	1.05035	4.55599	9.02376	0.00946137	0.0847485	2.30734	3.16173	3.55376	3.94111	5.47086	6.43983	6.17439	2.54081	1.50227	2.18389	1.50326	4.26602	5.04546	4.04611
ENSG00000162520	SYNC	SYNC	81493	-0.233105	6.89516	8.9599	0.0094895	0.0849501	6.8627	6.5508	6.69411	6.92155	6.70027	6.84981	6.81925	7.06819	6.95556	6.90408	7.13622	6.84159	7.04574	7.06218
ENSG00000164975	SNAPC3	SNAPC3	6619	0.311461	5.37862	8.95174	0.00951539	0.0851315	5.44446	5.4713	5.34866	5.29061	5.60278	5.90492	5.59055	5.2806	4.99494	5.03354	5.17613	4.94627	5.32095	5.56849
ENSG00000172889	EGFL7	EGFL7	51162	-0.582975	1.67251	8.94542	0.00953549	0.0852578	1.19526	1.14156	2.07341	1.41216	1.27106	0.822492	1.19232	1.85814	1.8785	2.27565	2.12022	1.96337	1.31496	1.98236
ENSG00000137310	TCF19	TCF19	6941	1.03149	4.737	8.99846	0.00954079	0.0852578	5.77431	6.55611	4.13804	4.27968	4.22386	5.03706	4.0492	4.14556	4.99841	3.286	4.26306	3.24566	3.85022	4.08788
ENSG00000087269	NOP14	NOP14	8602	-0.304471	5.37901	8.93889	0.00955633	0.0853462	5.4833	5.50006	5.12101	5.07813	4.9028	5.1364	5.20713	5.4404	5.53971	5.3932	5.47207	5.44453	5.57052	5.77052
ENSG00000139719	VPS33A	VPS33A	65082	-0.290388	3.38964	8.93109	0.00958129	0.0855185	3.53714	3.2209	3.20956	3.20696	2.92587	3.14974	3.3142	3.70966	3.43808	3.54339	3.42921	3.50755	3.54584	3.52016
ENSG00000120306	CYSTM1	CYSTM1	84418	-0.322866	3.18005	8.92768	0.00959222	0.0855656	2.89159	3.08543	3.1783	2.99237	2.79617	2.90943	3.18512	3.37753	3.41058	3.15829	3.33405	3.03566	3.41111	3.52929
ENSG00000215014	NA	ENSG00000215014	NA	-0.951461	-0.669461	8.92445	0.00960259	0.0856075	-1.12017	-0.982567	-1.73718	-1.37571	-1.68757	-1.63653	-0.23194	-0.00428513	-0.393698	-1.12602	-0.337167	-1.1898	-0.0201153	0.274596
ENSG00000186417	GLDN	GLDN	342035	-1.55918	0.214052	8.95505	0.00961342	0.0856535	-1.69373	-2.19811	-0.254752	0.597146	-1.50929	-2.07996	-0.779252	0.165055	0.0242382	-0.446913	-0.488009	0.494255	2.13429	1.46597
ENSG00000029725	RABEP1	RABEP1	9135	-0.239138	6.24259	8.91748	0.00962499	0.0856741	6.18557	6.24305	5.83378	6.14074	5.92614	6.26006	6.19615	6.31694	6.38594	6.21479	6.32381	6.40324	6.43209	6.40013
ENSG00000214826	NA	ENSG00000214826	NA	1.10568	-0.40585	8.91684	0.00962707	0.0856741	0.600678	1.52053	-0.849752	-0.46256	-1.27742	-0.549333	-0.779252	-1.41058	-0.494064	-1.27833	-1.06718	-1.1898	-1.53371	-0.788824
ENSG00000023734	STRAP	STRAP	11171	-0.382568	7.15986	8.91385	0.0096367	0.0857093	7.38657	7.2552	6.65977	6.9718	6.81877	6.77189	6.64581	7.52039	7.36757	7.10386	7.15543	7.05321	7.44205	7.62481
ENSG00000113558	SKP1	SKP1	6500	-0.237747	6.64865	8.90723	0.00965809	0.0858491	6.69106	6.3681	6.44346	6.53153	6.59054	6.45355	6.58618	6.81333	6.64384	6.70168	6.70309	6.5706	6.89369	6.95848
ENSG00000095637	SORBS1	SORBS1	10580	-1.13918	2.79369	8.95772	0.00967032	0.0858586	3.0932	3.96398	2.88939	1.42364	-0.560741	-0.594968	-1.1576	4.23072	4.4023	2.34898	1.88724	2.67008	1.42663	1.79332
ENSG00000176533	GNG7	GNG7	2788	-1.12013	0.152072	8.90286	0.00967222	0.0858586	-0.428565	-1.46594	0.430802	-0.265254	-0.848265	-1.45727	-1.02016	0.916058	0.512145	1.66294	0.657596	0.670976	-0.347556	-1.20677
ENSG00000128602	SMO	SMO	6608	-1.64029	4.06905	8.95588	0.00967621	0.0858586	4.68053	3.28627	4.2731	3.91694	1.14354	-0.302231	0.163897	4.77418	4.36876	4.6409	4.21044	4.61687	4.74184	4.1873
ENSG00000223612	NA	ENSG00000223612	NA	0.333962	2.38874	8.89766	0.00968909	0.0858742	2.46845	2.42651	2.41733	2.43437	2.69973	2.76788	2.60727	2.22678	1.84807	2.10911	2.32642	2.34475	2.38715	2.10947
ENSG00000144635	DYNC1LI1	DYNC1LI1	51143	0.897242	6.25556	8.95179	0.00968933	0.0858742	5.87652	5.93527	5.24795	5.66305	7.47854	7.74552	7.0741	5.72638	5.4995	5.35649	5.37637	5.2163	5.7276	5.96294
ENSG00000107581	EIF3A	EIF3A	8661	-0.27703	8.39869	8.89082	0.00971131	0.0859665	8.52174	8.44995	8.22613	8.29913	7.82356	8.23996	8.06496	8.60563	8.66624	8.34861	8.57636	8.56779	8.50676	8.45057
ENSG00000117505	DR1	DR1	1810	0.220246	6.09002	8.89064	0.00971189	0.0859665	6.19971	6.3871	6.04903	6.21408	6.18284	6.32314	5.94392	6.02578	6.06399	5.98524	5.92347	5.91982	6.04448	5.88571
ENSG00000138698	RAP1GDS1	RAP1GDS1	5910	-0.2823	6.18137	8.8884	0.00971919	0.0859665	6.21554	6.18367	5.95599	6.21698	5.83517	5.85912	5.89099	6.36518	6.30192	6.25263	6.27706	6.04255	6.3295	6.59413
ENSG00000170776	AKAP13	AKAP13	11214	0.301049	6.82637	8.88738	0.00972251	0.0859665	6.7428	7.00762	7.02363	6.62994	6.95842	7.29095	7.08818	6.61285	6.69103	6.33779	6.49855	6.74014	6.68605	6.95989
ENSG00000203772	SPRN	SPRN	503542	-1.16566	1.01844	8.88433	0.00973246	0.0860042	0.139363	-0.385678	1.26063	0.597146	-0.560741	-1.02373	0.649241	0.496666	0.459448	1.04605	1.288	1.62612	1.73507	2.62844
ENSG00000103540	CCP110	CCP110	9738	0.487109	4.4881	8.87822	0.00975239	0.08613	4.84106	5.50739	4.3311	4.36853	4.48421	4.75163	4.23057	4.32162	4.39355	4.08612	4.27628	3.96785	4.48876	3.97443
ENSG00000115363	EVA1A	EVA1A	84141	0.521838	5.03716	8.87283	0.00977004	0.086229	5.03033	6.00489	4.80891	4.90355	5.52751	5.02108	5.10847	4.83088	5.16913	4.93198	4.73374	4.84855	4.30368	4.43719
ENSG00000067048	DDX3Y	DDX3Y	8653	0.355376	6.26668	8.87131	0.00977502	0.086229	6.39668	6.5343	6.2827	6.16916	6.47973	6.93028	6.06858	6.09555	6.24953	5.94764	5.95945	6.04599	6.14791	6.0757
ENSG00000100711	ZFYVE21	ZFYVE21	79038	-0.1994	5.10488	8.85972	0.00981312	0.0864452	5.03615	4.98045	5.00618	5.05892	4.91261	4.95136	5.04234	5.27598	5.26533	5.28525	5.07381	5.2163	5.04196	5.24487
ENSG00000149182	ARFGAP2	ARFGAP2	84364	-0.307823	5.58808	8.85969	0.00981322	0.0864452	5.75932	5.664	5.4624	5.57116	4.88895	5.09029	5.31499	5.78224	5.73733	5.76911	5.86971	5.73116	5.48151	5.76216
ENSG00000204622	HLA-J	HLA-J	3137	1.08888	-0.535836	8.85863	0.00981669	0.0864452	-1.18058	-0.686543	-0.304352	-1.0879	0.367888	0.556387	0.689877	-1.67082	-1.31078	-1.44864	-2.17236	-0.625614	-0.311258	-2.58776
ENSG00000127989	MTERF1	MTERF1	7978	-0.43604	2.56446	8.85312	0.00983486	0.0865548	2.70386	2.40312	2.4401	2.50635	2.37008	2.00091	1.6696	2.99485	2.49731	2.80256	2.54129	2.60316	2.96981	2.84852
ENSG00000247934	NA	ENSG00000247934	NA	-0.91087	0.396001	8.84814	0.00985134	0.0866313	-0.102153	-0.558576	0.236379	0.906372	-1.27742	-0.96263	-0.194475	0.81785	0.376608	0.820881	1.0349	1.04555	0.702143	0.464142
ENSG00000003249	DBNDD1	DBNDD1	79007	0.556155	1.77785	8.84655	0.0098566	0.0866313	2.13837	1.82037	1.76017	1.57551	2.39829	1.82148	2.47401	1.41867	1.26188	1.80237	1.61851	1.23426	0.976237	1.75235
ENSG00000107614	TRDMT1	TRDMT1	1787	0.439525	2.518	8.84529	0.00986076	0.0866313	3.06095	3.27773	2.46991	2.85066	2.5718	2.52287	1.77723	2.55612	2.13523	2.48532	2.57498	2.20405	2.04611	1.89093
ENSG00000138434	ITPRID2	ITPRID2	6744	0.640266	7.9779	8.8444	0.00987492	0.0867053	7.32204	7.50059	7.07515	7.44927	8.76314	9.40331	9.0723	7.07063	7.14606	6.87814	7.07004	7.30002	7.92906	8.22606
ENSG00000163872	YEATS2	YEATS2	55689	0.275226	6.5187	8.83268	0.00990264	0.0868983	6.45988	6.53385	7.05624	6.76191	6.59573	6.56441	6.45713	6.36952	6.4691	6.37138	6.34906	6.43682	6.31832	6.32484
ENSG00000185963	BICD2	BICD2	23299	0.297324	5.73682	8.82698	0.00992162	0.0870142	5.75781	6.10129	5.74208	5.69302	5.92711	5.90595	5.97816	5.6712	5.8213	5.29203	5.40341	5.45923	5.56687	5.76409
ENSG00000253200	NA	ENSG00000253200	NA	0.39126	2.30988	8.82466	0.00992935	0.0870315	2.04912	2.55939	2.46252	2.50094	2.42046	2.68439	2.71947	1.60688	1.60288	1.80237	2.36544	2.36692	2.26625	2.36864
ENSG00000133678	TMEM254	TMEM254	80195	-0.692586	3.53969	8.82238	0.00993697	0.0870372	3.34429	3.30742	3.93928	3.71209	2.01676	1.98549	2.64909	3.98324	3.76561	4.04458	3.89512	3.76296	3.67132	3.69521
ENSG00000210107	NA	ENSG00000210107	NA	-1.16734	1.21247	8.82094	0.00994177	0.0870372	-1.69373	0.895622	0.36886	0.51363	0.599364	1.46909	0.247945	-0.499619	1.27719	1.9032	2.08725	1.38671	1.53028	2.45416
ENSG00000106665	CLIP2	CLIP2	7461	1.08926	6.87163	8.87254	0.00994772	0.0870372	5.91807	5.66153	6.45888	6.0685	8.79538	8.26353	7.57249	5.67237	5.70939	6.00239	5.80173	6.24864	6.11035	5.97412
ENSG00000119487	MAPKAP1	MAPKAP1	79109	-0.22699	6.64499	8.81758	0.00995303	0.0870372	6.85426	6.7373	6.35137	6.47642	6.4433	6.31198	6.382	6.86624	6.86191	6.70518	6.7457	6.63444	6.70445	6.77952
ENSG00000109445	ZNF330	ZNF330	27309	-0.2046	4.82307	8.81561	0.00995962	0.0870444	5.06001	4.96056	4.71245	4.74894	4.53972	4.4056	4.35739	5.15046	5.0122	5.0142	5.08387	4.72095	4.74292	4.73143
ENSG00000251003	NA	ENSG00000251003	NA	-1.02081	-0.668564	8.80445	0.00999707	0.0872942	-2.66006	-2.64123	-1.37733	-2.08029	-0.435954	0.0926409	-0.435416	-1.67082	-1.31078	0.0129887	-0.0463069	-0.409214	0.00888527	-0.283762
ENSG00000107282	APBA1	APBA1	320	0.52727	3.83134	8.80286	0.0100024	0.0872942	3.99866	4.52245	3.97869	3.77396	4.25505	3.97509	3.80286	3.46665	3.57442	3.6127	3.47581	4.24822	2.97349	3.16572
ENSG00000186976	EFCAB6	EFCAB6	64800	-1.06678	-0.0296651	8.80194	0.0100055	0.0872942	-1.98545	-0.686543	0.430802	-0.228836	-1.50929	-1.02373	-0.621768	0.496666	0.486037	0.662536	-0.612486	0.694543	0.572164	0.0896023
ENSG00000102575	ACP5	ACP5	54	0.930889	-0.707901	8.79619	0.0100249	0.087413	-0.503748	-1.06714	-0.0718287	-0.380372	-0.476362	0.0926409	-0.309921	-0.727823	-1.86135	-0.746871	-0.656484	-1.47514	-1.37544	-2.39133
ENSG00000225828	FAM229A	FAM229A	100128071	1.17182	0.785337	8.78879	0.0100499	0.0875303	-0.256147	-0.332363	0.336863	0.656756	2.49028	2.36499	1.32723	-0.940558	-0.913255	0.25419	-0.200614	0.717732	-0.0497109	-0.850603
ENSG00000134201	GSTM5	GSTM5	2949	1.37898	3.21936	8.84049	0.0100545	0.0875303	3.07717	2.79925	4.56487	4.23475	3.64614	2.64568	3.76295	2.976	2.43726	3.41888	2.97892	2.45924	0.821373	0.0896023
ENSG00000142039	CCDC97	CCDC97	90324	-0.347725	4.04192	8.78707	0.0100558	0.0875303	4.27655	4.02143	3.85424	4.12998	3.25999	3.63801	3.5113	4.39015	4.13043	4.32128	4.29806	4.27777	3.82394	4.16014
ENSG00000251867	NA	ENSG00000251867	NA	-1.08651	-1.23764	8.78288	0.01007	0.0876035	-1.78457	-1.71611	-1.2749	-1.54447	-2.00463	-2.72344	-2.15687	-0.727823	-1.61541	0.138624	-0.797155	-0.265864	-1.71151	-2.06411
ENSG00000125733	TRIP10	TRIP10	9322	0.428142	6.2279	8.77779	0.0100872	0.0877033	5.9819	5.96352	6.27375	6.06255	7.02417	6.77582	6.71973	5.81814	5.96822	6.12132	5.93093	6.09441	6.03438	5.66754
ENSG00000117595	IRF6	IRF6	3664	1.24218	2.51079	8.81856	0.0101283	0.0879673	2.75716	4.09382	3.58475	3.15279	2.51109	0.805029	1.35277	1.83322	2.33858	2.26191	2.8512	1.69785	-0.38479	-0.729581
ENSG00000286289	LOC107984270	LOC107984270	107984270	-1.60183	0.107987	8.79831	0.0101293	0.0879673	-2.2189	-0.686543	-0.0718287	-0.420881	-2.12796	-3.51321	-0.0536472	0.36376	1.18282	1.4851	0.710518	0.740554	-0.630959	0.0563252
ENSG00000245904	NA	ENSG00000245904	NA	1.25158	-1.328	8.76254	0.0101392	0.0880034	-2.2189	-1.46594	-0.355718	-1.2982	-0.697352	-0.22845	-0.572875	-2.75139	-2.76282	-1.44864	-1.06718	-2.12919	-2.7844	-2.58776
ENSG00000241764	LOC101927974	LOC101927974	101927974	-0.636953	-0.0583393	8.75634	0.0101605	0.0881203	-0.503748	-0.0918593	-0.849752	-0.34097	-0.321107	-0.0913271	-0.894682	0.431743	0.750123	-0.12464	0.244306	-0.312083	0.00888527	0.303247
ENSG00000184374	COLEC10	COLEC10	10584	1.03782	1.21789	8.75509	0.0101648	0.0881203	0.488766	0.114221	0.802841	0.889906	2.87859	2.2406	2.35902	0.748457	0.129181	-0.0541852	0.424056	-0.0546733	0.647865	0.631652
ENSG00000114784	EIF1B	EIF1B	10289	-0.440402	5.07216	8.75333	0.0101708	0.0881203	4.17173	4.51701	4.90615	4.94996	5.1326	5.18193	4.93445	4.88947	5.24407	5.59164	5.27826	5.44974	5.33533	4.83563
ENSG00000136867	SLC31A2	SLC31A2	1318	0.52419	2.5923	8.75181	0.010176	0.0881203	1.94695	2.44189	2.06367	2.27865	3.17774	3.72183	3.5587	1.74689	1.98487	1.97234	2.33206	2.11952	2.17324	2.78899
ENSG00000249669	NA	ENSG00000249669	NA	0.746809	3.87621	8.77209	0.0102157	0.0884131	3.91814	3.71133	3.71493	4.54321	4.73154	4.64279	3.59124	3.58334	3.41058	3.79551	3.94382	3.56302	2.7077	2.80911
ENSG00000076108	BAZ2A	BAZ2A	11176	0.318077	6.89772	8.7365	0.0102287	0.0884593	6.51894	6.52395	6.8457	6.67868	7.41178	7.68713	7.4803	6.47095	6.45486	6.49804	6.59377	6.88128	6.87338	6.84126
ENSG00000157184	CPT2	CPT2	1376	-0.405448	4.13499	8.73535	0.0102327	0.0884593	4.08779	3.87328	4.28991	4.13348	3.54125	3.24023	3.97304	4.37584	4.33442	4.34754	4.36699	4.1893	4.11484	4.51886
ENSG00000122862	SRGN	SRGN	5552	-0.629175	6.04285	8.77706	0.0102386	0.0884593	5.55741	5.44195	5.73673	5.8844	5.85769	5.46788	5.7359	5.6028	6.05625	5.78661	6.42492	5.5669	6.58014	7.36768
ENSG00000138030	KHK	KHK	3795	0.695451	-0.541167	8.72129	0.0102814	0.0885912	-0.256147	0.0752932	-0.464284	-0.46256	-0.517934	-0.0913271	-0.122344	-1.33331	-0.494064	-1.54198	-0.569789	-1.37363	-0.983991	-0.465153
ENSG00000142186	SCYL1	SCYL1	57410	0.232191	6.76369	8.72042	0.0102845	0.0885912	6.6749	6.90729	6.78474	6.67958	6.99283	6.92625	7.16361	6.476	6.52225	6.53243	6.44815	6.73659	6.64074	6.98525
ENSG00000085662	AKR1B1	AKR1B1	231	2.00682	9.43362	8.77197	0.0102872	0.0885912	6.95421	8.7717	6.62996	6.66453	11.3704	11.8451	10.4604	7.18688	7.05603	7.07124	7.11286	6.87903	7.71889	8.24822
ENSG00000166887	VPS39	VPS39	23339	-0.286371	6.72035	8.71893	0.0102896	0.0885912	6.55383	6.25943	6.73842	6.76952	6.49842	6.29762	6.79326	6.84691	6.72282	6.92658	6.91943	6.95905	6.80269	6.78556
ENSG00000186998	EMID1	EMID1	129080	1.38374	-0.252965	8.71809	0.0102926	0.0885912	-2.66006	-2.92713	-0.58169	-1.37571	0.146277	1.03214	2.32717	-1.98858	-3.0379	-2.12878	-3.26579	-1.37363	-0.723327	-1.0536
ENSG00000132837	DMGDH	DMGDH	29958	-0.435676	2.34077	8.71569	0.0103009	0.0885912	0.769831	0.917797	1.52483	2.2402	2.67226	2.66032	3.01565	1.49481	1.26188	1.82124	1.89488	2.6878	3.46181	3.16182
ENSG00000120708	TGFBI	TGFBI	7045	0.787157	11.8355	8.71542	0.0103019	0.0885912	11.8501	11.9486	13.1067	12.4345	12.015	11.1878	11.7148	11.4915	11.6273	11.7374	11.7539	11.7907	10.5608	10.4174
ENSG00000156299	TIAM1	TIAM1	7074	0.684043	0.95852	8.71514	0.0103028	0.0885912	1.94695	1.61855	1.1173	1.31683	0.34488	0.805029	0.786725	0.431743	1.52809	0.946471	0.727736	0.572657	-0.586902	-0.0850351
ENSG00000171700	RGS19	RGS19	10287	0.363416	3.02431	8.71233	0.0103126	0.0885912	2.99079	3.3324	2.91128	3.00006	3.36949	3.20737	3.50562	2.82407	2.45082	2.69927	2.69801	2.80611	2.78936	3.3209
ENSG00000137845	ADAM10	ADAM10	102	0.241902	7.80498	8.71131	0.0103162	0.0885912	7.5843	7.58139	7.7887	7.92153	7.96266	8.26143	8.33614	7.59301	7.5027	7.37259	7.62852	7.67133	7.93757	7.76352
ENSG00000134780	DAGLA	DAGLA	747	-0.627223	2.86767	8.71069	0.0103183	0.0885912	3.13097	2.91401	3.1042	2.62552	1.6167	1.38931	2.10479	2.94919	3.32848	2.91659	3.30566	3.2134	3.18838	2.91964
ENSG00000179335	CLK3	CLK3	1198	0.301226	5.00046	8.70819	0.0103271	0.0886159	4.73775	5.05987	5.35367	5.04598	5.41948	5.21867	5.11688	4.48253	4.83995	4.8812	4.86985	4.98381	4.71789	4.9912
ENSG00000160951	PTGER1	PTGER1	5731	0.802854	0.863174	8.69311	0.0103799	0.0890118	0.977585	0.48477	0.460803	1.03174	2.03125	1.59636	1.27477	0.431743	0.129181	0.662536	0.842829	0.129513	0.4506	-0.371609
ENSG00000106305	AIMP2	AIMP2	7965	-0.615104	4.35877	8.69451	0.010385	0.0890118	4.58057	4.97385	3.77288	3.90265	2.99769	3.12532	3.7748	4.84549	5.02698	4.62085	4.53044	4.24023	4.15593	4.76142
ENSG00000185052	SLC24A3	SLC24A3	57419	1.34026	3.24005	8.73866	0.0104025	0.0890836	3.32812	4.39586	4.18822	3.7307	3.2383	2.27906	3.27801	3.19396	3.81625	3.03444	2.82344	2.51325	-0.311258	-0.283762
ENSG00000165915	SLC39A13	SLC39A13	91252	0.223465	6.24429	8.68593	0.0104052	0.0890836	6.04385	6.19733	6.33172	6.33457	6.61899	6.43451	6.51021	5.93402	6.12923	6.0808	6.08417	6.25063	5.97958	6.30151
ENSG00000171867	PRNP	PRNP	5621	-0.495089	8.41349	8.68378	0.0104128	0.0890981	7.59743	8.03442	7.82285	8.06617	8.25273	8.6083	8.61276	8.31389	8.96207	8.04076	8.03629	8.46897	8.77396	9.23277
ENSG00000221995	TIAF1	TIAF1	9220	0.737111	0.67148	8.67836	0.0104319	0.0892087	0.46924	0.392774	0.755215	0.534966	1.39943	2.04621	0.628485	-0.458011	0.060074	-0.0202073	0.621205	0.494255	-0.0201153	0.514019
ENSG00000214655	ZSWIM8	ZSWIM8	23053	0.280647	6.20784	8.67677	0.0104375	0.0892087	6.17957	6.22816	6.1771	6.10997	6.41492	6.59395	6.67172	5.99989	6.03895	6.01114	6.03747	6.32801	6.0304	5.81907
ENSG00000164291	ARSK	ARSK	153642	0.584334	4.27443	8.67216	0.0104538	0.0892707	4.27795	4.15344	4.06668	3.9047	5.29895	5.0912	4.50987	4.08703	4.068	3.54339	3.8368	3.70322	4.0272	4.05877
ENSG00000117174	ZNHIT6	ZNHIT6	54680	-0.252022	4.95871	8.67138	0.0104566	0.0892707	4.88317	4.71202	4.66169	4.95194	4.66808	5.08488	4.80978	5.04859	4.94909	4.87895	5.00663	5.20813	5.23611	5.15931
ENSG00000120837	NFYB	NFYB	4801	-0.645392	5.90139	8.71641	0.0104631	0.0892737	5.35752	4.6767	5.70574	6.08487	5.49914	5.63347	5.52749	5.95294	5.887	6.63161	6.67507	6.2541	6.06964	5.43164
ENSG00000233937	CTC-338M12.4	CTC-338M12.4	101928649	0.8045	1.07797	8.66795	0.0104687	0.0892737	0.769831	0.598961	0.430802	1.2667	2.10841	2.34095	1.60732	0.916058	0.347903	0.436519	0.244306	0.292825	0.49227	0.801939
ENSG00000236144	TMEM147-AS1	TMEM147-AS1	100506469	-0.490434	1.66238	8.66112	0.010493	0.0894303	1.27614	1.54922	0.779225	1.17454	1.10298	1.92211	1.79597	1.7907	1.82743	1.76389	1.94727	1.755	1.83562	2.1256
ENSG00000279092	NA	ENSG00000279092	NA	0.82288	-1.38617	8.65769	0.0105052	0.0894839	-1.45119	-1.35544	-0.58169	-0.691189	-1.59568	-0.96263	-1.1576	-1.98858	-1.61541	-1.54198	-1.19114	-1.8312	-2.28475	-2.39133
ENSG00000176454	LPCAT4	LPCAT4	254531	0.463639	4.55527	8.65531	0.0105137	0.0895055	4.17324	4.39586	4.43109	4.33395	5.64813	5.07398	4.9523	4.02235	4.14301	4.27926	4.19505	4.19963	4.44168	4.44203
ENSG00000274897	NA	ENSG00000274897	NA	-0.668104	-0.135951	8.65076	0.01053	0.0895935	-0.756117	-0.44104	-0.355718	-0.34097	-0.147937	-1.22427	-0.350552	-0.339936	0.404753	0.197564	0.0662586	-0.265864	-0.0201153	0.697887
ENSG00000234616	JRK	JRK	8629	0.235838	4.36224	8.64522	0.0105498	0.0896846	4.74081	4.79523	4.65035	4.36108	4.36205	4.02685	4.16543	4.43363	4.26702	4.25171	4.37793	4.19757	4.13964	4.02691
ENSG00000011347	SYT7	SYT7	9066	2.08628	1.68328	8.69427	0.0105586	0.0896846	-2.66006	-1.85959	0.336863	-0.124793	4.33458	3.55948	2.10479	-2.24746	-2.15801	-1.44864	-2.4536	0.292825	1.51014	-0.327017
ENSG00000112619	PRPH2	PRPH2	5961	0.41415	2.46961	8.63798	0.0105757	0.0896846	2.65284	2.51644	2.75661	2.74934	2.2759	2.50676	3.05895	2.35487	2.0752	2.26191	2.29211	2.20405	2.52904	1.91897
ENSG00000154114	TBCEL	TBCEL	219899	-0.287287	4.58152	8.63602	0.0105828	0.0896846	4.53434	4.36996	4.4254	4.67037	4.27801	4.46796	4.10097	4.87936	4.89183	4.81215	4.69158	4.82472	4.67556	4.22896
ENSG00000160888	IER2	IER2	9592	0.744457	6.83638	8.68683	0.010585	0.0896846	5.85928	6.2359	6.78288	6.17851	7.57777	8.0911	8.25626	5.25346	5.94205	6.32958	5.91316	7.05121	6.39344	5.84244
ENSG00000275560	NA	ENSG00000275560	NA	1.17032	-1.3454	8.63374	0.0105909	0.0896846	-1.24362	-0.826976	-1.88029	-1.95602	-0.604856	0.176516	-1.23156	-3.22275	-1.73314	-2.86944	-1.47645	-1.58435	-1.80937	-2.06411
ENSG00000105671	DDX49	DDX49	54555	-0.347833	4.72189	8.63264	0.0105949	0.0896846	4.72237	4.80864	4.57862	4.47447	4.18714	4.34345	4.52959	4.93508	5.06826	4.85741	4.75593	4.63678	4.58096	5.26139
ENSG00000008405	CRY1	CRY1	1407	0.554233	4.31115	8.63127	0.0105998	0.0896846	4.80647	4.9619	3.81413	4.08005	4.66808	5.02862	3.96271	4.32609	4.20435	4.14158	3.78428	4.034	3.9244	3.65964
ENSG00000114383	TUSC2	TUSC2	11334	-0.262007	3.90088	8.62947	0.0106063	0.0896846	3.77837	3.75509	3.56762	3.67892	3.80841	3.71249	4.05505	3.90965	3.86011	3.93411	3.9784	3.89343	4.1115	4.37444
ENSG00000184203	PPP1R2	PPP1R2	5504	-0.238456	4.88633	8.62936	0.0106067	0.0896846	4.8767	4.8351	4.57176	4.937	4.55233	4.77648	4.72922	5.01759	5.04274	4.90239	5.06113	4.89633	5.13121	4.94649
ENSG00000168014	C2CD3	C2CD3	26005	1.34912	5.9833	8.67928	0.0106119	0.0896846	5.25149	5.71237	4.6873	4.81257	7.64568	7.96422	6.35264	4.88342	5.31252	4.41584	4.78295	4.70218	4.82063	5.21125
ENSG00000168286	THAP11	THAP11	57215	0.512623	4.19667	8.62541	0.010621	0.0896846	4.22072	3.97987	4.1679	4.07459	4.99712	4.77984	4.57505	4.00386	3.82669	4.1986	3.8368	4.10167	3.80959	3.33831
ENSG00000076043	REXO2	REXO2	25996	-0.235264	6.03844	8.6247	0.0106235	0.0896846	5.85599	5.84991	6.088	6.08125	5.94777	5.71755	5.7102	6.37205	6.3425	6.2776	6.19123	6.05967	5.92071	5.91327
ENSG00000139174	PRICKLE1	PRICKLE1	144165	-0.432647	4.54165	8.62463	0.0106237	0.0896846	3.76442	3.3158	4.41394	4.72361	4.33019	4.45682	4.84731	4.27919	4.2321	4.47063	4.26306	5.04124	5.0314	5.27411
ENSG00000234494	SP2-AS1	SP2-AS1	100506325	-0.77665	0.306625	8.61142	0.0106716	0.0900379	-0.624421	0.424096	0.236379	0.255389	-0.560741	-0.96263	-0.0875865	0.0828681	-0.0125105	0.929185	0.858546	0.890932	0.647865	0.740412
ENSG00000183513	COA5	COA5	493753	-0.397609	3.63835	8.60521	0.0106941	0.0901777	3.33083	2.85777	3.53978	3.7559	3.60315	3.34665	3.39323	3.90169	3.68757	4.11316	3.88939	3.72627	3.83613	3.52929
ENSG00000146001	PCDHB18P	PCDHB18P	54660	-1.00852	-1.21986	8.60357	0.0107001	0.0901778	-1.88152	-1.46594	-1.607	-1.22464	-1.50929	-2.53374	-2.47844	-1.41058	-1.86135	-1.12602	-0.656484	-0.135479	-0.311258	-1.12815
ENSG00000074842	MYDGF	MYDGF	56005	0.494949	7.37626	8.60184	0.0107064	0.0901804	7.56675	7.64778	7.28307	7.3158	7.7025	7.62551	8.00357	7.42753	7.23521	6.60804	6.90578	6.6245	6.91467	7.63488
ENSG00000204525	HLA-C	HLA-C	3107	0.59159	8.84769	8.5992	0.010716	0.0902112	7.72742	8.07321	9.07175	8.76654	9.47226	9.75701	10.1599	7.92931	8.19727	8.51109	8.18988	8.66773	8.50303	8.28437
ENSG00000154914	USP43	USP43	124739	1.13425	1.00201	8.57876	0.0107908	0.0907551	0.449446	-0.332363	1.76017	1.65562	2.05979	2.04621	1.41469	0.191442	-1.31078	0.460782	0.583872	1.09951	0.197042	-0.672676
ENSG00000143850	PLEKHA6	PLEKHA6	22874	-0.848929	4.89465	8.62514	0.0108071	0.0907551	4.71098	3.54321	4.62407	4.59365	3.69699	3.37651	5.22798	4.73435	4.93227	4.80979	4.63224	5.20813	5.87566	5.98355
ENSG00000106948	AKNA	AKNA	80709	-0.563511	4.42031	8.57408	0.010808	0.0907551	4.32216	4.0468	4.61243	4.57188	3.25691	3.55687	3.6947	4.67831	4.72187	5.21477	4.89484	4.84592	4.1048	3.98994
ENSG00000157693	TMEM268	TMEM268	203197	-0.541254	3.74349	8.57377	0.0108091	0.0907551	3.32812	3.49609	3.83146	3.90059	2.62051	2.90124	3.39936	4.05864	4.32892	4.37333	4.18574	3.92116	3.54336	3.37589
ENSG00000107404	DVL1	DVL1	1855	0.278462	5.51448	8.57248	0.0108139	0.0907551	5.33072	5.64418	5.61444	5.31548	5.91349	5.81291	5.86405	5.10694	5.48391	5.24128	5.3193	5.48733	5.2657	5.51973
ENSG00000175264	CHST1	CHST1	8534	2.08062	-0.515241	8.62251	0.0108166	0.0907551	-1.06219	-1.46594	-1.00512	-2.53404	1.53774	1.40098	-0.194475	-1.25997	-1.40535	-2.45209	-2.17236	-3.35884	-1.71151	-2.81521
ENSG00000136628	EPRS1	EPRS1	2058	-0.386575	8.20775	8.56956	0.0108247	0.0907722	7.95373	8.23069	8.27971	8.43132	7.34722	7.6399	7.70339	8.47846	8.64169	8.44593	8.56098	8.34461	8.06687	8.17223
ENSG00000138134	STAMBPL1	STAMBPL1	57559	0.333487	4.38187	8.56778	0.0108312	0.0907768	4.16264	4.61866	4.19716	4.41242	4.65059	4.57229	5.08296	3.70738	4.03461	4.11316	4.43539	4.21193	4.49902	4.12245
ENSG00000134146	DPH6	DPH6	89978	-0.459529	1.55861	8.56269	0.01085	0.0908841	1.65883	1.39968	0.936955	1.6261	0.832257	1.03214	1.36537	2.03612	1.77448	1.9032	1.9325	1.6014	1.69101	1.41437
ENSG00000237310	GS1-124K5.4	GS1-124K5.4	100289098	-0.928865	-1.29519	8.55703	0.010871	0.0909967	-2.2189	-2.92713	-1.73718	-0.963001	-2.00463	-2.21595	-1.08724	-0.778138	-1.0594	-0.80354	-1.19114	-0.812292	-1.37544	-0.788824
ENSG00000286379	NA	ENSG00000286379	NA	1.2439	-1.29735	8.5558	0.0108755	0.0909967	-0.624421	-0.902675	-1.73718	-1.37571	-0.180947	-0.549333	-1.23156	-2.11222	-2.76282	-2.86944	-1.12783	-1.97252	-1.16648	-3.41804
ENSG00000114331	ACAP2	ACAP2	23527	-0.23612	6.2631	8.54497	0.0109158	0.0912829	5.9488	6.05577	6.00389	6.10016	6.18041	6.46158	6.257	6.22892	6.39255	6.17501	6.21355	6.36978	6.71329	6.39098
ENSG00000178307	TMEM11	TMEM11	8834	-0.216304	4.60247	8.54124	0.0109297	0.0913443	4.59302	4.75884	4.60237	4.45081	4.20322	4.32672	4.31905	4.87225	4.92135	4.88007	4.66725	4.55706	4.45886	4.6048
ENSG00000156509	FBXO43	FBXO43	286151	1.23415	-0.216859	8.53908	0.0109377	0.0913443	0.862554	1.56336	-0.777924	-0.741608	-1.01683	0.402333	-0.621768	-0.830272	0.060074	-1.64178	-1.00898	-2.30498	-0.927954	-0.850603
ENSG00000277734	TRAC	TRAC	28755	0.867921	-0.392429	8.53814	0.0109412	0.0913443	0.527042	0.62615	0.0515899	-0.265254	-0.435954	-0.340586	-0.956057	-0.586618	-0.659056	-1.749	-1.55756	-1.27879	-0.241294	-0.729581
ENSG00000178996	SNX18	SNX18	112574	-0.444942	6.79947	8.53457	0.0109546	0.0913846	6.98289	6.62048	6.85667	6.93916	6.16202	5.89619	5.68026	7.27857	7.15359	7.47441	7.18884	7.09587	6.56191	5.92772
ENSG00000145723	GIN1	GIN1	54826	-0.415051	2.10616	8.53361	0.0109582	0.0913846	1.95399	1.78462	1.77219	2.28497	1.50698	2.02374	1.73902	2.39516	1.98487	2.4794	2.227	2.26829	2.21117	2.45416
ENSG00000114270	COL7A1	COL7A1	1294	0.585701	7.70905	8.53022	0.0109708	0.0914163	7.75313	7.95405	8.76235	8.0099	7.56009	7.24838	8.03014	7.19688	7.66331	6.92358	7.25361	7.33395	7.5067	7.67962
ENSG00000122378	PRXL2A	PRXL2A	84293	2.08537	4.83324	8.57825	0.0109794	0.0914163	3.2242	2.48709	2.69484	2.12533	6.71408	7.1642	6.36446	3.00976	1.74176	2.39377	1.9619	2.09317	3.04874	3.20041
ENSG00000215068	LOC153684	LOC153684	153684	-0.488664	1.81101	8.52775	0.0109801	0.0914163	1.67597	1.57735	1.6473	1.67497	1.04705	1.52349	1.60732	2.03612	1.38001	2.14698	2.20872	2.1282	2.35363	1.75235
ENSG00000178802	MPI	MPI	4351	0.485495	4.83589	8.521	0.0110054	0.0915766	4.92587	4.83072	5.7275	5.2788	4.77737	4.53172	4.98226	4.47315	4.25741	4.88007	4.81251	4.55062	4.4026	4.5595
ENSG00000120549	KIAA1217	KIAA1217	56243	0.753714	4.45164	8.56935	0.0110125	0.091585	4.79671	4.4596	5.4744	4.89533	3.92159	4.1871	4.99347	4.31564	3.8803	4.34102	4.67725	4.18098	3.23208	3.18894
ENSG00000149636	DSN1	DSN1	79980	0.635027	3.76804	8.51626	0.0110233	0.0916242	4.54836	5.00784	3.48973	3.50604	3.54378	4.00024	3.40242	3.45853	3.95119	2.96404	3.41068	3.04486	3.36699	3.44822
ENSG00000149313	AASDHPPT	AASDHPPT	60496	-0.316884	5.2167	8.50904	0.0110505	0.0917948	5.17671	5.04358	4.81037	5.19164	4.67271	5.29649	5.05114	5.56231	5.37165	5.20223	5.36197	5.11186	5.41738	5.49044
ENSG00000167716	WDR81	WDR81	124997	-0.307654	4.42267	8.5076	0.011056	0.0917948	4.63962	4.25926	4.53346	4.22165	3.93705	4.17695	3.87952	4.43914	4.55295	4.6195	4.69705	4.76753	4.39438	4.4786
ENSG00000136240	KDELR2	KDELR2	11014	0.252738	8.56758	8.49756	0.0110939	0.0920596	8.72695	8.71347	8.60511	8.71635	8.67853	8.80251	8.57605	8.40585	8.3805	8.23736	8.27771	8.38704	8.66623	8.62455
ENSG00000232110	NA	ENSG00000232110	NA	1.61268	0.997903	8.53108	0.011156	0.092475	-0.583065	-0.0058636	-1.88029	-0.595348	2.2759	3.42876	2.20632	-1.57876	-0.494064	-1.749	-0.847267	-1.37363	0.119387	0.697887
ENSG00000140511	HAPLN3	HAPLN3	145864	-0.783513	4.31433	8.53103	0.0111562	0.092475	3.92353	4.62877	4.30859	4.22	2.74437	2.45171	2.1993	5.04498	5.58115	5.2716	4.69487	4.55062	2.49869	3.16962
ENSG00000116035	VAX2	VAX2	25806	-0.98155	-0.502728	8.46336	0.0112246	0.0929905	-0.952793	-0.902675	-0.160393	-0.793854	-1.50929	-1.95569	-1.57239	-0.129338	-0.546992	-0.639804	-0.847267	0.439515	-0.275852	0.585743
ENSG00000142046	TMEM91	TMEM91	641649	0.956888	0.967165	8.45322	0.0112636	0.0932629	0.114439	-0.0482208	2.08309	1.40058	2.00947	1.1195	1.67972	-0.458011	-0.494064	0.620077	0.424056	1.06376	0.754453	-0.0483755
ENSG00000109685	NSD2	NSD2	7468	0.552418	6.75396	8.45488	0.0112823	0.0933222	7.64634	8.0196	6.65693	6.57756	6.37751	6.70168	6.07961	6.48369	6.65743	6.213	6.77602	6.18818	6.31651	6.1923
ENSG00000172922	RNASEH2C	RNASEH2C	84153	0.383228	4.03259	8.44817	0.0112831	0.0933222	4.34109	4.16739	3.92859	3.7307	4.50771	4.4357	4.21325	3.91164	3.9344	3.88564	3.89321	3.51088	3.58006	4.00746
ENSG00000230795	HLA-K	HLA-K	3138	0.693465	1.09881	8.44569	0.0112928	0.0933506	0.234961	0.850224	0.730799	1.10491	2.05979	2.10447	2.08207	0.054398	0.587748	0.782894	0.602659	0.828393	0.869602	0.0896023
ENSG00000145365	TIFA	TIFA	92610	0.532921	3.37488	8.44356	0.011301	0.0933676	3.41998	2.98399	3.28696	3.05279	4.10907	4.44419	3.55595	2.78562	2.64029	3.02633	2.90894	3.05399	3.60876	3.0731
ENSG00000107819	SFXN3	SFXN3	81855	0.306635	6.27689	8.43766	0.0113239	0.0934689	6.53693	5.94677	6.67264	6.58269	6.5584	6.26765	6.24938	6.13602	5.9635	6.19594	6.20512	6.09219	6.14424	6.06633
ENSG00000168003	SLC3A2	SLC3A2	6520	-0.843187	7.01645	8.48521	0.011331	0.0934689	5.67767	6.96067	6.81372	7.27932	5.21183	6.17127	6.40659	7.22888	8.08489	7.32547	7.40427	7.35444	6.50896	7.4014
ENSG00000162373	BEND5	BEND5	79656	2.10282	-0.883392	8.48104	0.0113351	0.0934689	0.367437	-0.621141	1.53897	-1.45762	-1.20773	-3.91472	-4.47301	-0.196179	-2.53189	-0.746871	-3.56795	-3.01513	-3.55509	-4.47301
ENSG00000149084	HSD17B12	HSD17B12	51144	-0.316171	5.36101	8.43323	0.0113411	0.0934689	5.15625	5.38141	4.97143	5.26609	4.94835	5.2657	5.32711	5.57739	5.64301	5.23601	5.44174	5.21935	5.53607	5.81161
ENSG00000138785	INTS12	INTS12	57117	-0.241604	4.04503	8.43244	0.0113442	0.0934689	4.16719	4.12274	3.89876	3.98635	3.57871	3.78999	3.74378	4.36863	4.29736	4.15651	3.99627	4.03631	4.16884	4.11035
ENSG00000162341	TPCN2	TPCN2	219931	0.292454	2.68215	8.42477	0.0113741	0.0936642	2.88055	2.5804	2.76865	2.75844	2.94129	3.01193	2.77719	2.40083	2.57986	2.50295	2.59857	2.64005	2.4253	2.51667
ENSG00000123560	PLP1	PLP1	5354	1.58217	0.378991	8.46542	0.0113893	0.0937102	1.12212	0.225074	2.01395	1.53373	0.729416	-1.08753	-0.956057	0.054398	-1.0594	0.662536	0.675453	-1.7025	-2.59796	-2.81521
ENSG00000261786	NA	ENSG00000261786	NA	1.85443	-0.497781	8.4667	0.0113921	0.0937102	0.187953	0.189062	-1.08956	-1.2982	0.57979	0.695566	0.327365	-1.12361	-2.33287	-1.27833	-0.52832	-1.10598	-3.94225	-4.47301
ENSG00000151458	ANKRD50	ANKRD50	57182	0.271517	6.01422	8.41261	0.0114217	0.0938691	6.04838	6.4621	6.26687	6.11174	6.12071	6.10682	5.7182	5.92176	6.06509	5.87897	5.9558	6.07546	5.60772	5.60203
ENSG00000108094	CUL2	CUL2	8453	-0.315474	5.663	8.41207	0.0114238	0.0938691	5.95802	5.82739	5.3305	5.41593	5.25026	5.38142	5.08486	6.06288	5.87636	5.61074	5.78999	5.53706	5.81435	5.93746
ENSG00000114942	EEF1B2	EEF1B2	1933	-0.346193	7.75267	8.40534	0.0114503	0.0940353	7.42508	7.47137	7.92037	7.78099	7.7554	7.1554	7.29865	7.90123	7.87364	8.0395	7.69978	7.91651	8.06461	7.89389
ENSG00000104341	LAPTM4B	LAPTM4B	55353	-0.469472	6.07413	8.40305	0.0114593	0.094058	6.56393	6.0165	5.62937	5.56534	5.45684	6.02527	4.55594	6.74399	6.40697	6.46394	6.55932	6.09717	5.82305	5.77436
ENSG00000164949	GEM	GEM	2669	1.1608	4.79795	8.44668	0.0114803	0.0941445	3.73201	4.14641	4.67455	4.08186	6.31376	6.61038	5.19572	3.64907	2.86458	4.48105	3.50607	4.26209	4.34833	3.15397
ENSG00000072682	P4HA2	P4HA2	8974	0.56207	7.99126	8.39714	0.0114826	0.0941445	7.79086	8.14796	8.97908	8.50919	7.90348	7.68266	8.25086	7.44031	7.60347	7.50663	7.50679	7.67078	7.70303	8.20367
ENSG00000115275	MOGS	MOGS	7841	0.28257	5.91351	8.39564	0.0114885	0.0941445	6.10917	5.93866	5.9782	5.92082	6.0646	6.16059	6.1735	5.7817	5.64449	5.44048	5.58974	5.61091	5.9015	6.20848
ENSG00000178977	LINC00324	LINC00324	284029	1.46437	1.13019	8.43362	0.0114984	0.0941745	-1.45119	-1.35544	0.680692	0.87325	3.3024	2.39448	2.4267	-1.33331	-0.780564	-0.0889826	-1.55756	0.0586346	0.83763	-0.465153
ENSG00000273186	NA	ENSG00000273186	NA	0.707071	0.480611	8.38665	0.0115241	0.0943338	-0.756117	0.189062	0.574932	0.148705	1.77999	1.1195	1.43873	-0.586618	-0.546992	-0.12464	-0.168404	0.520865	-0.142325	0.464142
ENSG00000237989	LINC01679	LINC01679	101928399	0.604329	2.12377	8.38329	0.0115374	0.0943613	2.20481	1.85526	3.15555	2.52247	2.2759	2.10447	2.24774	1.74689	1.13321	1.81184	1.56204	1.87331	2.1539	2.05154
ENSG00000095380	NANS	NANS	54187	-0.492973	5.9837	8.38265	0.0115399	0.0943613	6.25954	6.17736	5.74513	5.79768	5.24871	4.95829	5.45345	6.2901	6.32465	5.90628	6.04435	5.85267	6.25883	6.58541
ENSG00000234380	LINC01426	LINC01426	100506385	0.852327	0.211561	8.37955	0.0115522	0.0944108	-0.192564	-0.280948	0.680692	0.676091	1.45421	0.149096	0.84186	-0.940558	-1.13842	0.168395	0.0662586	0.163688	-0.50263	-0.565186
ENSG00000155903	RASA2	RASA2	5922	0.481808	4.8546	8.37114	0.0115857	0.0946064	4.49987	4.70726	4.92511	5.14383	5.57215	5.6464	4.77833	4.30812	4.15342	4.62085	4.63681	5.00635	4.744	4.2785
ENSG00000112139	MDGA1	MDGA1	266727	1.89669	4.76796	8.41867	0.0115903	0.0946064	2.59546	3.90415	3.10895	2.72169	6.54931	7.29036	5.46593	2.6011	2.90455	2.98928	3.03533	3.19286	2.07382	2.92426
ENSG00000243746	EEF1A1P10	EEF1A1P10	100421829	-0.63645	-0.74812	8.36797	0.0115984	0.0946064	-1.00646	-1.58561	-1.00512	-1.15465	-0.560741	-1.63653	-0.894682	-0.417569	-0.494064	-0.198713	-0.656484	-0.625614	-0.311258	-0.788824
ENSG00000164329	TENT2	TENT2	167153	-0.188488	5.1256	8.36591	0.0116066	0.0946064	5.10735	5.03472	5.01252	5.10602	4.98415	5.02297	4.9013	5.17133	5.18444	5.36213	5.21633	5.26532	5.22225	5.09726
ENSG00000120053	GOT1	GOT1	2805	-0.395252	4.95798	8.36333	0.0116169	0.0946064	4.69005	5.3724	4.47952	4.77159	4.46966	4.36893	4.75936	5.08423	5.53415	5.14349	5.11855	4.99927	4.89339	5.18455
ENSG00000119711	ALDH6A1	ALDH6A1	4329	-0.44969	4.57122	8.36308	0.0116179	0.0946064	4.45962	4.26575	4.83061	4.79167	3.92934	3.68172	3.8685	5.04769	4.51794	4.94494	4.99778	4.52948	4.70022	4.63892
ENSG00000141337	ARSG	ARSG	22901	-0.763816	1.88837	8.3621	0.0116218	0.0946064	1.13457	1.53495	0.802841	1.10491	1.47555	0.856796	2.66446	2.0067	2.10123	1.59879	1.59993	1.78824	2.53404	3.05215
ENSG00000139668	WDFY2	WDFY2	115825	0.266579	4.70956	8.361	0.0116262	0.0946064	4.95687	4.96855	4.97533	4.83424	4.81971	4.68755	4.43714	4.57186	4.85277	4.76178	4.65942	4.71232	4.33121	4.07755
ENSG00000120254	MTHFD1L	MTHFD1L	25902	0.24439	6.83041	8.35293	0.0116586	0.0948188	6.73464	7.08131	6.79618	6.85657	7.01167	6.97976	7.1557	6.66586	6.82138	6.59851	6.61907	6.85929	6.76228	6.52359
ENSG00000178665	ZNF713	ZNF713	349075	-0.563436	0.453466	8.33748	0.0117209	0.0952346	0.346186	-0.231302	0.460803	0.229448	0.146277	-0.302231	0.247945	0.496666	0.404753	0.963553	0.934661	0.91119	0.83763	0.153939
ENSG00000171502	COL24A1	COL24A1	255631	0.691439	1.33642	8.33612	0.0117264	0.0952346	2.25699	1.88932	1.22611	0.656756	2.2201	1.03214	1.10486	1.36172	1.57838	1.15415	0.992789	0.622654	0.471586	0.464142
ENSG00000100147	CCDC134	CCDC134	79879	0.717981	1.73108	8.33531	0.0117296	0.0952346	2.2398	2.82294	1.43701	1.53373	1.86331	1.98549	1.95446	1.29027	1.42192	0.763519	1.36705	0.91119	1.11608	2.06833
ENSG00000103544	VPS35L	VPS35L	57020	-0.248915	6.11592	8.334	0.0117349	0.0952346	6.00751	6.03943	6.18274	6.15416	5.74082	5.62604	6.04332	6.21933	6.22951	6.25697	6.32097	6.18403	6.20698	6.24124
ENSG00000104687	GSR	GSR	2936	-0.315386	5.61095	8.33243	0.0117413	0.095235	5.55394	5.10526	5.43054	5.3595	5.52495	5.39169	5.72982	5.80218	5.80885	5.51334	5.50302	5.49992	6.0519	5.97801
ENSG00000203705	TATDN3	TATDN3	128387	-0.325222	3.02552	8.32862	0.0117567	0.0953091	2.78901	3.03052	3.08024	2.97296	2.65833	2.38863	2.92918	3.22941	3.16532	3.18038	3.08293	3.15513	3.229	3.21556
ENSG00000066084	DIP2B	DIP2B	57609	-0.325912	5.80036	8.32656	0.0117651	0.0953256	6.06229	6.02992	5.76029	5.60623	5.10462	5.19875	5.35027	6.07444	6.04846	5.78421	5.90609	5.8229	5.99143	6.00769
ENSG00000123685	BATF3	BATF3	55509	1.01278	-0.490883	8.32297	0.0117797	0.0953928	-0.392393	0.0752932	-0.304352	-0.46256	-0.0532074	0.47038	-0.621768	-0.0654569	-1.22203	-0.692345	-0.52832	-1.02677	-2.15044	-2.39133
ENSG00000116774	OLFML3	OLFML3	56944	0.798288	7.96027	8.36719	0.0117958	0.0954719	7.88412	7.69789	8.67307	8.29092	8.60441	8.5744	7.87248	8.10399	7.461	8.02978	7.58711	7.63677	7.24419	5.93231
ENSG00000062822	POLD1	POLD1	5424	0.687714	3.64671	8.31955	0.0118131	0.0955178	4.40671	4.96855	3.27434	3.26558	3.43904	3.9475	3.36213	3.15426	3.76289	3.10541	3.4809	2.6878	2.98083	3.38597
ENSG00000234617	NA	ENSG00000234617	NA	1.15935	-1.01601	8.31351	0.0118182	0.0955178	-1.30955	-0.558576	-2.21773	-1.84162	0.0641365	0.676487	-0.894682	-2.39669	-2.33287	-1.64178	-1.6435	-1.10598	-1.61987	-1.68074
ENSG00000182310	SPACA6	SPACA6	147650	0.629788	1.76317	8.31297	0.0118204	0.0955178	1.46543	1.56336	1.32729	1.64584	2.95655	2.72674	1.93769	1.08039	0.682759	1.4247	1.49323	1.47101	1.46899	1.64452
ENSG00000103876	FAH	FAH	2184	-0.882159	4.48465	8.35655	0.0118388	0.0955961	4.67734	4.63045	4.47402	4.40375	2.80463	1.68495	3.45052	5.06652	4.92622	4.76178	4.92594	4.32949	4.57976	5.04944
ENSG00000221988	PPT2	PPT2	9374	0.781884	2.98161	8.3068	0.0118456	0.0955961	2.30183	2.40312	2.17645	2.27865	3.85597	4.47626	4.26796	2.02882	2.40279	1.97234	1.83258	2.08427	2.50888	3.0223
ENSG00000141034	GID4	GID4	79018	-0.299213	4.38425	8.30596	0.0118491	0.0955961	4.41566	3.96398	4.57004	4.3921	4.16268	3.94352	3.91423	4.57061	4.6502	4.66067	4.59402	4.62303	4.39026	4.19878
ENSG00000077454	LRCH4	LRCH4	4034	0.486542	2.92272	8.3023	0.0118641	0.0956211	2.57733	3.20295	2.37069	2.58517	3.56633	3.55426	3.76295	2.05779	2.68114	2.43109	2.55582	2.6878	2.65822	3.00496
ENSG00000152229	PSTPIP2	PSTPIP2	9050	-0.641213	3.71966	8.30211	0.0118648	0.0956211	3.42252	3.4924	2.98539	3.29714	2.51625	3.25959	4.03941	3.56831	3.37546	3.49134	3.75519	3.82033	4.61201	4.77555
ENSG00000106351	AGFG2	AGFG2	3268	2.53506	5.67793	8.34202	0.0118977	0.0958352	3.38132	3.60943	2.26413	2.27865	7.82174	8.21208	6.7839	3.04636	2.82867	2.36835	2.79513	2.4865	3.03822	3.31388
ENSG00000108963	DPH1	DPH1	1801	-0.267629	4.60331	8.29184	0.011907	0.0958589	4.48293	3.9956	4.47034	4.50858	4.63527	4.34043	4.77243	4.49582	4.49685	4.65279	4.65041	4.74795	4.90114	5.01953
ENSG00000175106	TVP23C	TVP23C	201158	0.394932	1.47941	8.28966	0.011916	0.09588	0.949676	1.21503	1.24348	1.29198	1.97242	2.25996	2.37156	0.730574	0.705565	1.12409	1.17956	1.06376	1.43734	1.81338
ENSG00000240288	GHRLOS	GHRLOS	100126793	-1.07787	-1.72814	8.28439	0.0119377	0.0959697	-1.78457	-0.826976	-2.659	-2.72372	-3.23406	-3.19946	-2.67082	-1.12361	-1.61541	-1.44864	-1.55756	-1.02677	-1.37544	-1.47214
ENSG00000109072	VTN	VTN	7448	-0.871984	0.708512	8.28329	0.0119423	0.0959697	-1.12017	-0.982567	0.893621	0.676091	-0.180947	0.255781	1.07449	0.191442	1.04655	1.18361	0.794623	0.670976	1.2557	1.63328
ENSG00000198715	GLMP	GLMP	112770	0.259313	5.75915	8.28234	0.0119462	0.0959697	5.42178	5.61818	5.74132	5.61252	6.20617	6.14375	6.37618	5.50888	5.32454	5.47885	5.4955	5.46266	5.74602	5.98023
ENSG00000084764	MAPRE3	MAPRE3	22924	-0.444211	3.81005	8.27892	0.0119604	0.0959707	3.45762	3.49977	3.31186	2.98075	4.17088	3.52256	3.87071	3.93134	4.16786	3.79551	3.88172	3.70902	4.12812	4.29821
ENSG00000154134	ROBO3	ROBO3	64221	0.818715	3.29424	8.30286	0.011966	0.0959707	2.81631	2.8288	3.82859	3.72607	4.07976	4.10385	3.76533	2.58626	2.57368	3.1913	2.94987	3.09442	3.05917	1.2177
ENSG00000154856	APCDD1	APCDD1	147495	1.60097	5.77565	8.32405	0.0119712	0.0959707	5.39422	4.37997	6.40685	6.42163	7.1921	6.42311	7.0101	4.88443	2.72645	5.32379	5.14202	5.41292	3.88583	1.84295
ENSG00000161791	FMNL3	FMNL3	91010	0.354247	5.62684	8.27617	0.0119717	0.0959707	6.03184	5.76836	5.85016	5.54905	6.10496	5.84103	5.14364	5.52129	5.63412	5.43283	5.36404	5.62094	5.43084	5.0673
ENSG00000149292	TTC12	TTC12	54970	-0.375988	2.50172	8.26727	0.0120087	0.0961618	2.47336	2.50916	2.5135	2.35861	1.94972	1.76841	2.3653	2.70549	2.54867	2.76408	2.54615	2.76218	2.72964	2.67303
ENSG00000198121	LPAR1	LPAR1	1902	0.485446	7.24907	8.26633	0.0120126	0.0961618	6.65991	6.4841	7.21786	7.26043	8.13831	8.2707	7.73088	6.60858	6.21319	6.85715	6.7142	7.00425	7.54387	6.97805
ENSG00000172382	PRSS27	PRSS27	83886	1.05824	0.00769192	8.26583	0.0120147	0.0961618	-1.78457	-0.136859	0.201266	0.120754	0.881054	1.20187	1.26135	-0.999032	-1.13842	-0.161201	-1.25735	-0.312083	-0.50263	-1.68074
ENSG00000198130	HIBCH	HIBCH	26275	-0.40415	4.03393	8.2637	0.0120235	0.0961819	4.03232	3.53964	3.63166	4.02645	4.04449	3.64293	3.71945	4.45011	3.8878	4.08221	4.04516	3.87292	4.58096	4.44203
ENSG00000177606	JUN	JUN	3725	0.648131	7.44084	8.29913	0.0120338	0.0962131	6.84055	6.84175	8.06059	7.31406	7.65126	8.10522	8.63504	5.9074	6.54258	6.75906	6.72361	7.94826	7.52203	6.71534
ENSG00000077044	DGKD	DGKD	8527	-0.3554	3.94533	8.25781	0.0120481	0.0962763	4.04556	3.88176	3.73041	3.49791	3.63433	3.65029	3.79357	3.91164	4.24189	3.82852	3.77189	4.19137	4.34974	4.35917
ENSG00000099998	GGT5	GGT5	2687	-1.03117	3.23838	8.30252	0.0120598	0.0962872	1.66742	1.28494	2.52064	1.82974	2.00947	2.73599	4.81897	2.14138	3.39663	3.91008	3.41865	3.35323	3.55324	3.96997
ENSG00000104343	UBE2W	UBE2W	55284	-0.284403	3.9355	8.25271	0.0120694	0.0962872	3.69886	3.74272	3.56071	3.99214	3.82305	3.96922	3.67206	4.17726	4.13253	4.09389	4.01567	3.76575	4.22862	4.02691
ENSG00000151445	VIPAS39	VIPAS39	63894	-0.371658	4.48956	8.25129	0.0120753	0.0962872	4.36638	4.29781	4.80891	4.52999	4.18552	3.6673	3.80749	4.83925	4.62201	4.96945	4.56797	4.59825	4.4026	4.61627
ENSG00000140374	ETFA	ETFA	2108	-0.303664	6.08024	8.25066	0.0120779	0.0962872	6.20451	6.10734	5.74818	5.76983	5.83465	5.7076	5.98072	6.34145	6.19919	6.13881	6.12454	5.8946	6.32158	6.48347
ENSG00000138678	GPAT3	GPAT3	84803	-1.44164	1.56945	8.29628	0.0120856	0.0962872	0.0369773	-2.01895	-1.607	0.229448	0.599364	1.79519	1.95446	1.05187	-1.0594	0.138624	-0.106064	2.06632	3.52591	3.25276
ENSG00000090975	PITPNM2	PITPNM2	57605	-0.53271	3.16759	8.24834	0.0120877	0.0962872	3.00781	2.47965	3.07055	2.3999	2.47446	2.8035	3.58047	3.32188	3.65864	3.46758	3.56473	3.26153	3.02053	3.42885
ENSG00000169136	ATF5	ATF5	22809	-0.578426	4.43433	8.24262	0.0121117	0.096402	4.84391	4.74495	3.8655	3.92706	3.25691	3.64293	3.9334	4.92234	4.80209	4.49727	4.39015	4.32005	4.60372	5.087
ENSG00000066735	KIF26A	KIF26A	26153	-1.9084	-0.452065	8.28925	0.0121148	0.096402	0.257902	-1.58561	-1.17925	-1.54447	-1.68757	-3.91472	-4.47301	0.267826	-0.845385	0.641462	-1.25735	1.16846	0.317842	-1.92469
ENSG00000132938	MTUS2	MTUS2	23281	1.65201	-0.189491	8.26017	0.0121318	0.0964405	-0.224005	0.514176	-0.160393	-1.0241	1.30722	0.425373	0.352895	-0.302631	-0.25514	-0.446913	-0.701867	-1.7025	-3.25016	-3.41804
ENSG00000147144	CCDC120	CCDC120	90060	0.497951	2.27487	8.237	0.0121352	0.0964405	1.93276	1.94437	2.3548	2.25956	3.07663	2.94972	2.78189	1.76458	1.92782	2.04636	1.99071	2.29165	1.96704	1.58742
ENSG00000079337	RAPGEF3	RAPGEF3	10411	0.867479	3.14132	8.26593	0.0121404	0.0964405	2.06221	1.9226	2.17645	2.20069	4.74369	4.55149	4.20977	1.72899	1.56597	1.3745	1.58111	2.27612	3.31859	3.44501
ENSG00000173039	RELA	RELA	5970	0.222126	6.39124	8.23373	0.012149	0.0964405	6.35573	6.38163	6.65977	6.48672	6.51462	6.46089	6.60821	6.19305	6.35201	6.40849	6.269	6.39742	6.09057	6.18269
ENSG00000148737	TCF7L2	TCF7L2	6934	-0.444928	5.29875	8.23312	0.0121516	0.0964405	4.70578	4.38992	5.44936	5.29998	4.76117	5.14337	5.4725	5.12929	5.25281	5.67048	5.51671	5.86115	5.38318	5.47163
ENSG00000144815	NXPE3	NXPE3	91775	-0.286633	5.70657	8.22726	0.0121763	0.096586	5.88989	5.55592	5.26824	5.49223	5.59244	5.35091	5.65418	5.91485	5.78294	5.69114	5.77506	5.71972	5.92404	6.05584
ENSG00000196458	ZNF605	ZNF605	100289635	-0.279351	4.02951	8.21791	0.0122159	0.0968491	4.10054	3.57496	3.83433	4.08005	3.66484	3.97704	3.85962	4.26839	4.20635	4.03855	4.08746	4.1642	4.25306	4.10832
ENSG00000185158	LRRC37B	LRRC37B	114659	0.981266	2.90374	8.24629	0.0122607	0.0971534	1.98869	2.55232	2.22969	2.31611	4.49601	4.37042	3.48845	2.11405	1.68551	2.31611	2.13965	2.52645	2.1277	1.86234
ENSG00000158966	CACHD1	CACHD1	57685	-0.509443	4.05869	8.20111	0.0122874	0.0972175	3.8631	3.34473	4.1519	3.61524	3.52086	3.51452	4.24428	4.09229	3.75744	4.11507	3.96212	4.60604	4.92511	4.20638
ENSG00000107295	SH3GL2	SH3GL2	6456	-0.937268	0.538002	8.1989	0.0122968	0.0972175	-0.102153	-1.06714	-1.00512	-0.741608	0.248993	0.617686	1.34006	0.694129	1.04655	1.21248	0.889476	0.546994	0.684276	0.676145
ENSG00000213062	NA	ENSG00000213062	NA	-0.959399	-0.443189	8.19782	0.0123014	0.0972175	-1.24362	-1.06714	-1.08956	-0.34097	-2.4116	-1.54412	-0.0536472	-0.196179	0.227005	-0.276796	-0.337167	-0.685196	0.145739	0.33134
ENSG00000272070	NA	ENSG00000272070	NA	-0.50991	0.579764	8.19406	0.0123175	0.0972175	-0.322663	-0.183308	0.518996	-0.158647	0.539827	0.514024	1.08976	0.475348	0.537789	0.460782	0.314363	1.16846	1.08917	1.05875
ENSG00000143207	COP1	COP1	64326	-0.182995	5.02356	8.19346	0.0123201	0.0972175	5.1113	5.15628	4.88556	4.97164	4.81658	4.76298	4.67458	5.28213	5.23332	5.07735	5.13236	5.00753	5.04284	5.03776
ENSG00000075239	ACAT1	ACAT1	38	-0.409198	5.25337	8.19306	0.0123218	0.0972175	5.48391	5.37841	5.11395	5.27722	4.57352	4.47212	4.64776	5.48641	5.17323	5.4336	5.54612	5.20301	5.53607	5.61708
ENSG00000155229	MMS19	MMS19	64210	0.233791	5.90474	8.19278	0.012323	0.0972175	5.92256	5.73908	6.05826	5.90298	6.35753	6.05097	6.06569	5.62536	5.56097	5.81571	5.84428	5.90095	5.79575	5.83939
ENSG00000124134	KCNS1	KCNS1	3787	1.4049	1.8186	8.23574	0.0123397	0.0972175	2.7287	2.04853	3.34843	3.36424	1.45421	0.22984	0.497261	0.637675	-0.659056	1.10881	1.91005	1.04555	0.197042	0.631652
ENSG00000261526	NA	ENSG00000261526	NA	0.799658	-0.667048	8.18882	0.0123399	0.0972175	-0.392393	-1.06714	-1.607	-0.46256	-0.147937	0.22984	0.327365	-1.57876	-1.31078	-0.80354	-0.797155	-1.1898	-1.10305	-1.57267
ENSG00000134824	FADS2	FADS2	9415	0.43453	7.75285	8.18815	0.0123428	0.0972175	7.97043	7.56918	7.68806	7.81341	8.11428	8.29739	8.10436	7.86327	7.19649	7.74107	7.8006	7.34237	7.27883	7.19854
ENSG00000105953	OGDH	OGDH	4967	0.341288	6.46079	8.18745	0.0123458	0.0972175	6.9951	6.86298	6.58979	6.38465	6.24319	6.54186	6.56415	6.52188	6.36774	5.99306	6.30278	6.02813	6.11453	6.55632
ENSG00000006606	CCL26	CCL26	10344	2.73919	0.97534	8.23425	0.012346	0.0972175	-1.60827	-0.902675	-2.21773	-1.63688	3.59586	3.31616	0.689877	-1.33331	-1.86135	-2.12878	-2.04994	-1.58435	-2.28475	-0.850603
ENSG00000173614	NMNAT1	NMNAT1	64802	-0.280979	3.91403	8.18217	0.0123685	0.0972691	3.87798	3.97987	3.77586	3.88406	3.61522	3.48741	3.6542	4.29601	4.11986	3.86078	3.85259	3.87292	4.11817	4.17184
ENSG00000161281	COX7A1	COX7A1	1346	0.617121	4.08898	8.18197	0.0123694	0.0972691	3.41998	4.04931	4.48683	4.28441	4.933	4.17185	4.8224	3.64907	4.16991	3.87214	3.74466	3.77407	3.1628	3.46099
ENSG00000164011	ZNF691	ZNF691	51058	-0.49761	1.98178	8.18139	0.0123719	0.0972691	1.46543	1.8667	2.11174	2.03836	1.36554	1.00181	1.81446	2.20752	2.24827	2.27565	2.28631	1.99218	1.9963	2.41532
ENSG00000232063	NA	ENSG00000232063	NA	1.28249	-1.31461	8.17984	0.0123785	0.0972707	-0.0448811	-0.0918593	-0.464284	-0.420881	-2.4116	-3.91472	-2.89287	-0.884361	-1.61541	-1.27833	-1.47645	-3.01513	-3.55509	-4.47301
ENSG00000272182	NA	ENSG00000272182	NA	-0.832573	-0.219447	8.17639	0.0123934	0.097337	-1.60827	-1.06714	-0.709504	0.0631732	-0.796187	-0.594968	-0.39236	-0.778138	-0.780564	0.0771736	-0.448795	0.890932	0.916271	-0.200958
ENSG00000017797	RALBP1	RALBP1	10928	0.205496	6.79544	8.17373	0.0124049	0.0973426	6.7767	6.74817	6.97346	6.80645	7.0219	7.03838	6.88033	6.68311	6.75118	6.69754	6.78041	6.68348	6.56435	6.63697
ENSG00000121486	TRMT1L	TRMT1L	81627	-0.308204	4.23184	8.17324	0.012407	0.0973426	4.67094	4.0468	4.14268	4.12647	3.6367	3.79884	3.71699	4.74218	4.4023	4.36371	4.55958	4.06145	4.14127	4.3194
ENSG00000169241	SLC50A1	SLC50A1	55974	0.377982	4.72895	8.16845	0.0124277	0.0973976	4.22072	4.38595	4.47952	4.58856	5.51081	5.32664	5.55524	4.32609	4.36339	4.37493	4.33504	4.43994	4.55416	4.68863
ENSG00000162692	VCAM1	VCAM1	7412	-2.0393	0.287621	8.2114	0.0124435	0.0973976	-1.18058	-1.71611	0.574932	-0.0917149	-1.50929	-3.51321	-4.47301	1.41867	0.771896	1.34873	0.381175	1.77725	0.771476	-3.08537
ENSG00000104907	TRMT1	TRMT1	55621	-0.378898	4.17453	8.16426	0.0124458	0.0973976	4.05542	4.30203	4.05934	3.94311	3.55635	3.67933	4.08392	3.96232	4.22225	4.30294	4.37793	4.31816	4.44566	4.72085
ENSG00000183665	TRMT12	TRMT12	55039	-0.404048	2.95796	8.16375	0.012448	0.0973976	3.11221	2.9359	2.45508	2.78094	2.33548	2.35902	2.93765	3.4116	3.40013	3.07036	2.99679	2.86442	3.00622	3.23056
ENSG00000085063	CD59	CD59	966	0.36133	8.62342	8.16289	0.0124518	0.0973976	8.46727	8.53198	8.64087	8.53829	9.29093	9.03918	8.96334	8.46179	8.34258	8.23186	8.43594	8.1006	8.36824	8.79925
ENSG00000166016	ABTB2	ABTB2	25841	-0.776246	2.98255	8.16268	0.0124527	0.0973976	3.03462	2.79925	2.17645	2.41724	1.62628	1.77739	2.9164	3.51707	4.36339	3.15458	2.94251	3.44987	2.55876	2.62844
ENSG00000167705	RILP	RILP	83547	-0.544892	1.4296	8.15151	0.0125012	0.0977265	1.24203	1.14156	1.17273	1.43504	0.943649	0.330917	1.42676	1.84988	1.09917	1.73434	1.44199	1.78824	1.83562	1.80338
ENSG00000164934	DCAF13	DCAF13	25879	-0.408723	5.42961	8.14863	0.0125137	0.097774	5.64269	5.64169	5.04259	5.2589	4.68878	5.06576	4.86517	5.9306	5.54841	5.42899	5.47143	5.24152	5.67655	5.8975
ENSG00000135972	MRPS9	MRPS9	64965	-0.262559	4.34914	8.14364	0.0125355	0.0978934	4.43718	4.28507	4.19939	4.26699	4.02833	4.11983	4.09342	4.63691	4.24967	4.46614	4.47672	4.26209	4.50666	4.67637
ENSG00000198551	ZNF627	ZNF627	199692	-0.394751	3.69291	8.13821	0.0125592	0.0979535	3.49431	3.32827	3.95781	3.84402	3.32903	3.11473	2.94606	4.15061	3.99813	3.97047	3.65074	3.69448	4.0272	3.60891
ENSG00000151092	NGLY1	NGLY1	55768	-0.3739	4.31395	8.13669	0.0125659	0.0979535	4.11632	4.30834	4.46664	4.49639	3.61282	3.69364	3.83492	4.3744	4.44189	4.55194	4.57274	4.44168	4.56152	4.46757
ENSG00000113407	TARS1	TARS1	6897	-0.342962	7.60243	8.13629	0.0125677	0.0979535	7.39678	7.59758	7.56204	7.74639	6.93911	7.32924	6.99979	7.93224	7.9559	8.0434	8.01476	7.73042	7.29676	7.31061
ENSG00000138801	PAPSS1	PAPSS1	9061	0.375032	6.60506	8.13449	0.0125756	0.0979535	6.33396	6.2799	6.4778	6.3938	7.35425	7.34821	7.05089	6.26973	6.22508	6.33574	6.25719	6.27672	6.40712	6.65027
ENSG00000131116	ZNF428	ZNF428	126299	-0.23238	4.30419	8.13338	0.0125804	0.0979535	4.14429	3.99038	4.24966	4.23638	4.29161	4.17695	4.18688	4.37007	4.39003	4.62219	4.37247	4.36848	4.21934	4.52191
ENSG00000230204	NA	ENSG00000230204	NA	-1.08229	-1.53717	8.133	0.0125821	0.0979535	-3.29873	-2.01895	-1.88029	-1.84162	-1.68757	-3.51321	-1.23156	-1.41058	-1.13842	-1.27833	-1.39966	-1.1898	-1.61987	-0.417623
ENSG00000131634	TMEM204	TMEM204	79652	0.863524	4.66978	8.17273	0.0126106	0.0980903	4.37164	4.38595	5.00745	4.50453	5.92323	5.59144	4.80747	4.01498	3.9607	4.79675	4.11061	4.61533	3.65306	3.17738
ENSG00000135052	GOLM1	GOLM1	51280	-0.472108	6.14065	8.12604	0.0126126	0.0980903	6.4365	5.9997	5.86005	6.09209	5.48012	5.50958	5.58786	6.2479	5.99912	6.0178	6.34174	6.31476	6.74137	6.64503
ENSG00000149260	CAPN5	CAPN5	726	0.571066	5.60705	8.13686	0.0126263	0.0981393	5.48877	5.23566	5.49175	5.22566	6.78177	6.25605	6.05114	5.2558	5.36897	5.22011	5.20023	5.26827	5.20903	5.1475
ENSG00000125618	PAX8	PAX8	7849	0.509168	2.21727	8.12077	0.0126358	0.0981393	1.75065	2.09792	2.48459	2.70767	2.75313	2.22099	2.90781	1.86635	1.94709	2.23402	1.9546	1.92404	1.8597	1.54006
ENSG00000158710	TAGLN2	TAGLN2	8407	0.419333	8.61804	8.12019	0.0126384	0.0981393	9.21267	9.13947	9.09757	8.94394	8.63881	7.90231	8.32045	8.50311	8.39876	8.39529	8.66778	7.95757	8.17097	8.51217
ENSG00000107077	KDM4C	KDM4C	23081	0.350541	4.42398	8.11342	0.0126683	0.0982943	4.42962	4.23297	4.86608	4.54584	4.73376	4.51168	4.70711	4.19204	4.24384	4.3908	4.49694	4.37578	4.00578	3.85856
ENSG00000196696	PDXDC2P-NPIPB14P	PDXDC2P-NPIPB14P	283970	0.882251	-0.378021	8.11047	0.0126814	0.0982943	-0.80283	-0.280948	-0.709504	-0.741608	0.798785	0.637554	0.247945	-1.87471	-0.845385	-0.80354	-0.656484	-0.747345	-0.462271	-1.79757
ENSG00000236830	CBR3-AS1	CBR3-AS1	100506428	0.666909	0.342009	8.10943	0.012686	0.0982943	0.653538	1.25041	0.628781	0.401939	0.273569	-0.0589902	0.709774	0.217355	0.705565	0.226154	0.11941	-0.359831	-1.10305	-0.161273
ENSG00000166974	MAPRE2	MAPRE2	10982	0.57347	5.62172	8.13164	0.0126883	0.0982943	6.03557	5.84485	6.51893	6.2886	5.7518	5.00301	4.92171	5.45885	5.14952	5.59027	5.90609	5.33446	4.76328	4.64593
ENSG00000245532	NEAT1	NEAT1	283131	0.892131	7.5227	8.15437	0.0126909	0.0982943	6.17694	6.98088	6.22049	7.13679	8.80667	9.09453	8.77138	5.07186	5.8669	6.89019	7.20564	7.27582	6.50197	6.96746
ENSG00000100418	DESI1	DESI1	27351	-0.367748	5.72538	8.10116	0.0127226	0.0983968	5.69195	5.72421	5.25973	5.50242	5.20785	5.3035	5.8899	5.84644	5.93664	5.71213	5.77661	5.64835	5.94623	6.30195
ENSG00000266469	NA	ENSG00000266469	NA	-0.745715	-0.960281	8.10024	0.0127267	0.0983968	-1.69373	-1.71611	-1.37733	-0.963001	-0.848265	-1.73528	-1.30952	-0.884361	-1.0594	-0.446913	-0.0463069	-0.513361	-1.23282	-0.850603
ENSG00000124787	RPP40	RPP40	10799	-0.718801	2.12032	8.09985	0.0127285	0.0983968	2.43361	2.6011	1.05966	1.59596	0.798785	1.17494	1.50855	2.7282	2.37461	2.20559	2.17773	2.22848	2.17324	2.87262
ENSG00000156273	BACH1	BACH1	571	0.47243	6.36799	8.09946	0.0127302	0.0983968	5.58262	5.69883	6.72418	6.8486	6.8418	7.00579	7.03718	5.57175	5.75862	6.11989	5.9789	6.45375	6.38931	5.78456
ENSG00000189067	LITAF	LITAF	9516	-0.32658	7.18449	8.0949	0.0127505	0.0985035	6.77794	6.32519	7.04297	6.96149	7.31206	7.28308	7.28047	6.97775	6.90196	7.12632	6.98041	7.36733	7.94086	7.62516
ENSG00000115828	QPCT	QPCT	25797	0.463016	4.79789	8.09105	0.0127677	0.0985858	4.24676	4.43482	5.07931	4.73056	5.57029	5.27841	5.48554	4.56178	4.56703	4.46465	4.31667	4.13004	4.5356	4.77043
ENSG00000147799	ARHGAP39	ARHGAP39	80728	-0.492996	1.8401	8.08907	0.0127765	0.0986036	1.6929	1.47639	1.09834	1.30446	1.43255	2.11868	1.75825	1.89874	2.33127	1.84908	1.74228	2.08427	1.87553	2.44776
ENSG00000139725	RHOF	RHOF	54509	0.801979	2.55211	8.08471	0.012796	0.0987034	1.75065	1.59122	2.71987	2.5384	3.79786	3.55948	3.42065	1.66452	1.23077	2.25498	2.19641	2.44542	2.02497	1.30529
ENSG00000138442	WDR12	WDR12	55759	-0.420245	4.52122	8.07899	0.0128216	0.0988505	4.77202	4.7325	4.11464	4.22985	3.7483	4.12159	4.09342	4.66778	4.81263	4.4526	4.6311	4.47778	4.86393	4.99888
ENSG00000164619	BMPER	BMPER	168667	-1.35682	4.50354	8.11525	0.0128639	0.0991259	4.3208	4.98045	4.69678	4.41674	1.51731	1.40098	1.13461	4.26062	4.95267	5.50971	5.41542	5.5875	3.88779	3.30328
ENSG00000131848	ZSCAN5A	ZSCAN5A	79149	0.439926	1.28296	8.06717	0.0128747	0.099159	1.65883	1.76028	1.1173	1.67497	1.54785	1.46909	0.962861	0.83469	1.01037	0.980434	1.19202	1.20173	1.10269	1.00744
ENSG00000273841	TAF9	TAF9	6880	-0.49406	4.90195	8.06173	0.0128992	0.0992972	5.23929	5.04735	4.1519	4.60756	4.11927	4.21546	4.60988	5.52064	5.23822	4.93415	4.88432	4.65491	5.0911	5.39717
ENSG00000152495	CAMK4	CAMK4	814	1.05591	1.91455	8.07121	0.0129235	0.0993905	2.31829	3.05574	1.4065	1.56518	2.41495	2.13275	2.60195	1.59704	1.84807	1.46124	1.9399	1.58888	-0.822015	0.412478
ENSG00000106399	RPA3	RPA3	6119	0.456027	3.03527	8.05614	0.0129245	0.0993905	3.57873	3.80055	2.87831	2.85915	3.29041	3.214	2.75342	2.78562	2.88969	2.56582	3.06611	2.43146	2.83461	2.87739
ENSG00000076344	RGS11	RGS11	8786	-1.38687	0.880731	8.08651	0.0129573	0.0995923	-2.49755	-2.01895	0.826077	0.954672	0.198549	-0.124406	0.607427	-0.499619	0.562985	1.55438	1.31103	2.4865	1.58908	0.917638
ENSG00000085741	WNT11	WNT11	7481	-1.81844	-0.227187	8.09136	0.0129708	0.0996451	-2.3515	-2.64123	-0.355718	-1.63688	-0.28477	-1.73528	-1.77869	-0.458011	-1.73314	1.75411	-0.410618	1.51138	-0.983991	-0.61793
ENSG00000146007	ZMAT2	ZMAT2	153527	-0.244594	5.71375	8.04409	0.0129792	0.0996585	5.63285	5.5761	5.82155	5.60308	5.46353	5.33882	5.61251	5.87775	5.59037	5.89575	5.96943	5.70311	5.83424	5.91675
ENSG00000244026	FAM86DP	FAM86DP	692099	-0.503359	3.28576	8.03905	0.0130021	0.0997842	3.56039	3.6662	3.13244	2.98075	2.20101	2.23409	2.71456	3.4116	3.91006	3.5118	3.36739	3.50755	3.06263	3.63731
ENSG00000145391	SETD7	SETD7	80854	-0.29418	7.36451	8.03727	0.0130102	0.0997958	7.45082	7.41403	7.35697	7.44487	6.89004	6.7953	6.92277	7.36588	7.72321	7.39853	7.59651	7.55846	7.33573	7.52267
ENSG00000213185	FAM24B	FAM24B	196792	1.72057	1.04797	8.07907	0.0130263	0.0998554	-0.952793	-0.332363	-1.17925	-0.793854	3.16794	3.24023	1.73902	-1.25997	-0.546992	-1.64178	-1.32675	-0.312083	-0.42301	0.385936
ENSG00000203667	COX20	COX20	116228	0.40441	5.24115	8.03158	0.0130362	0.0998554	5.64758	5.55415	4.85765	5.23302	5.40564	5.75895	5.37541	5.21539	4.97396	4.92109	4.91846	4.58097	5.10039	5.33435
ENSG00000126218	F10	F10	2159	0.743206	5.05596	8.07526	0.0130435	0.0998554	4.12258	3.98513	5.83306	5.51388	5.69266	5.59271	6.06037	4.57061	4.34898	4.74706	4.53656	4.80591	4.55785	4.11439
ENSG00000162804	SNED1	SNED1	25992	-1.16555	4.06718	8.07505	0.0130444	0.0998554	2.59546	1.64538	4.40818	3.7445	3.34361	2.79909	3.66952	3.57835	3.87528	5.10167	4.48433	5.47547	4.52183	3.36233
ENSG00000248019	FAM13A-AS1	FAM13A-AS1	285512	1.13207	0.816652	8.02162	0.0130818	0.100048	-1.12017	-0.0058636	-0.777924	-0.265254	2.06684	2.87637	2.06672	-0.940558	-0.718532	-1.54198	-0.953038	0.292825	-0.0799263	0.860948
ENSG00000115216	NRBP1	NRBP1	29959	-0.248359	6.84461	8.01837	0.0130967	0.100048	7.00298	6.93575	6.94123	6.85445	6.37111	6.25886	6.39089	7.0713	7.14293	7.03028	6.87182	6.91834	6.72862	6.97527
ENSG00000198947	DMD	DMD	1756	-0.466698	3.80512	8.01822	0.0130974	0.100048	3.52773	3.81834	3.13709	3.89854	3.08359	3.45138	3.74619	3.34263	3.91251	4.00388	3.77603	4.28943	4.37224	4.19496
ENSG00000149577	SIDT2	SIDT2	51092	-0.375515	5.90345	8.01695	0.0131033	0.100048	5.52527	5.58479	6.2276	5.92284	5.60339	5.12589	5.67331	5.99849	6.07114	6.17318	6.00958	6.20572	5.96855	6.12167
ENSG00000196878	LAMB3	LAMB3	3914	0.673165	3.22049	8.01651	0.0131053	0.100048	4.05705	4.25926	3.98387	3.31883	2.87055	1.74112	2.20632	3.39466	3.72153	3.05848	3.57666	2.41027	1.15551	1.14041
ENSG00000149596	JPH2	JPH2	57158	0.610819	5.01686	8.03694	0.0131093	0.100048	5.42558	5.83978	4.86046	5.10691	4.5698	5.48306	4.99651	5.25346	5.68234	4.44197	4.57036	4.22615	4.01653	4.26764
ENSG00000247679	NA	ENSG00000247679	NA	0.720717	1.00436	8.00217	0.0131714	0.100471	0.324616	0.114221	1.15449	0.786956	2.05271	2.0829	1.87739	0.558794	-0.128731	0.25419	0.4657	0.890932	0.771476	0.215528
ENSG00000176749	CDK5R1	CDK5R1	8851	0.777199	0.838861	7.99875	0.0131872	0.1005	1.28734	1.59122	0.65497	0.714	1.56786	1.61652	-0.020488	0.110787	0.459448	0.763519	0.794623	-0.0546733	-0.110788	0.65407
ENSG00000237803	LINC00211	LINC00211	101929559	0.812528	-0.0239465	7.99768	0.0131922	0.1005	-1.12017	-0.621141	0.0515899	0.576716	1.06124	0.90677	0.542342	-1.25997	-0.913255	-0.0889826	-0.410618	-0.359831	-0.42301	-0.982715
ENSG00000063438	AHRR	AHRR	57491	0.598991	0.312834	7.99703	0.0131952	0.1005	-0.0170757	0.392774	0.490193	0.255389	1.07529	0.95507	0.709774	-0.632168	-0.546992	0.28169	0.0662586	0.520865	-0.0201153	-0.327017
ENSG00000203727	SAMD5	SAMD5	389432	-0.95648	3.03065	8.03934	0.0132073	0.100542	2.86569	2.25423	3.29531	3.23004	0.848707	0.939149	1.41469	3.96996	3.73545	3.6127	3.75938	3.80417	2.12107	1.89093
ENSG00000189143	CLDN4	CLDN4	1364	1.4013	-0.759027	7.99207	0.0132182	0.100574	0.429377	-0.0482208	-1.88029	-2.21628	0.0356831	0.0338867	-0.157959	-0.632168	-0.780564	-1.99078	-3.01608	-2.12919	-2.02757	-1.28992
ENSG00000105329	TGFB1	TGFB1	7040	0.419865	7.78219	7.9898	0.0132288	0.100604	7.60723	8.01108	8.06105	7.64472	8.08659	7.77637	8.49909	7.19056	7.4633	7.17112	7.15841	7.4257	7.7533	8.28336
ENSG00000164327	RICTOR	RICTOR	253260	0.379951	5.10075	7.97988	0.013275	0.100905	5.073	5.18742	5.1362	5.18659	5.29371	5.79754	5.12801	5.04859	4.97982	4.97368	5.0259	4.95117	4.84696	4.35917
ENSG00000237943	PRKCQ-AS1	PRKCQ-AS1	439949	-1.83196	-1.25538	7.99965	0.0132951	0.101007	-0.901054	-3.28405	-1.2749	-1.2982	-4.47301	-4.47301	-4.47301	-0.586618	-0.546992	-0.540137	-0.656484	-1.10598	-0.347556	-1.68074
ENSG00000082497	SERTAD4	SERTAD4	56256	1.0281	4.67025	8.01481	0.0133206	0.101149	4.44345	4.77411	5.07447	4.98527	5.64577	5.6378	4.48121	4.21954	4.31786	4.50604	4.24673	4.70509	3.26851	1.91897
ENSG00000035928	RFC1	RFC1	5981	0.89824	6.77482	8.01109	0.0133378	0.10123	6.42039	6.39651	6.46814	6.23989	7.9935	8.39828	6.79122	6.15919	6.23344	6.20315	6.30314	6.15353	6.14179	5.77628
ENSG00000166920	C15orf48	C15orf48	84419	1.28848	-0.781762	7.96481	0.0133455	0.101237	-1.98545	0.189062	-1.17925	-1.45762	-0.697352	0.176516	0.7294	-3.22275	-3.0379	-1.99078	-2.61787	-1.58435	-0.0201153	-0.729581
ENSG00000177990	DPY19L2	DPY19L2	283417	0.585754	1.54715	7.96072	0.0133647	0.101332	1.36335	1.69758	1.03992	1.43504	1.9799	2.5282	2.26129	1.29027	0.973266	1.33567	0.949414	1.18519	1.54025	0.801939
ENSG00000179981	TSHZ1	TSHZ1	10194	-0.387853	6.08382	7.95166	0.0134074	0.101605	6.0627	5.5917	6.30251	5.88751	6.16325	5.58057	5.24598	6.27668	6.12712	6.39085	6.13627	6.42937	6.22293	6.25506
ENSG00000163888	CAMK2N2	CAMK2N2	94032	-0.847877	-1.34779	7.9403	0.0134612	0.101961	-1.69373	-1.35544	-2.21773	-2.36643	-1.27742	-1.54412	-2.47844	-0.679203	-0.984477	-1.44864	-1.25735	-1.37363	-1.37544	-0.371609
ENSG00000178567	EPM2AIP1	EPM2AIP1	9852	-0.342699	4.8046	7.93872	0.0134687	0.101966	4.95863	4.5079	4.46109	4.94299	4.11248	4.5357	4.66059	4.9981	4.86549	4.80743	4.97993	4.91651	5.08855	5.0839
ENSG00000115484	CCT4	CCT4	10575	-0.353894	7.48339	7.92859	0.0135168	0.10228	7.73165	7.66406	7.32623	7.43267	7.01075	6.77442	6.87345	7.79123	7.54717	7.58582	7.63808	7.3426	7.70248	7.84859
ENSG00000245573	BDNF-AS	BDNF-AS	497258	-0.782424	0.335718	7.92425	0.0135375	0.102375	-0.71087	-0.136859	0.430802	0.305911	0.223992	-1.29783	-0.122344	0.267826	0.060074	0.929185	0.858546	0.439515	1.11608	0.65407
ENSG00000176410	DNAJC30	DNAJC30	84277	-0.386197	3.87178	7.92311	0.013543	0.102375	3.71346	3.69858	3.58134	3.61274	3.32609	3.44011	4.17798	4.00572	4.02104	4.08417	3.99093	3.82033	3.81165	4.48174
[truncated: 13,112 more rows]
