# Supplementary material for: Cell division drives DNA methylation loss in late-replicating domains in primary human cells
Source: Nat Commun. 2022 Nov 8;13:6659. doi: 10.1038/s41467-022-34268-8 (PMC9643452; doi:10.1038/s41467-022-34268-8)
Supplement: Supplementary file 10 — Source Data [file 41467_2022_34268_MOESM10_ESM.xlsx]

## Sheet: Fig1d,SF1
Coriell_ID	Subculture	Total_PDL	Days_in_culture	EPIC_ID	Experiment	median_PMDsoloWCGW
AG21859	NA	12.6291	6	202225190134_R04C01	Baseline profiling	0.570199
AG21859	a	20.9144	15	202225190134_R06C01	Baseline profiling	0.529918
AG21859	b	20.5131	15	202225190134_R07C01	Baseline profiling	0.53641
AG21859	c	20.3716	15	202225190134_R08C01	Baseline profiling	0.581668
AG21859	a	30.1069	27	202225190185_R01C01	Baseline profiling	0.501299
AG21859	b	30.1555	27	202225190185_R02C01	Baseline profiling	0.49094
AG21859	c	30.1105	27	202225190185_R03C01	Baseline profiling	0.49628
AG21859	a	39.6873	42	202225190185_R04C01	Baseline profiling	0.451205
AG21859	b	39.632	42	202225190185_R05C01	Baseline profiling	0.454585
AG21859	c	39.8678	42	202225190185_R06C01	Baseline profiling	0.447874
AG21859	a	14.2647	8	202253660079_R01C01	Baseline profiling	0.596649
AG21859	b	14.2936	8	202253660079_R02C01	Baseline profiling	0.585236
AG21859	c	13.9417	8	202253660079_R03C01	Baseline profiling	0.668394
AG21859	a	17.1317	11	202253660079_R04C01	Baseline profiling	0.600077
AG21859	b	17.2209	11	202253660079_R05C01	Baseline profiling	0.592645
AG21859	c	17.1566	11	202253660079_R06C01	Baseline profiling	0.575995
AG21859	a	23.2155	18	202253660079_R07C01	Baseline profiling	0.54439
AG21859	b	22.9157	18	202253660079_R08C01	Baseline profiling	0.528494
AG21859	c	23.1733	18	202253660081_R01C01	Baseline profiling	0.55988
AG21859	a	26.9414	23	202253660081_R02C01	Baseline profiling	0.525237
AG21859	b	26.6933	23	202253660081_R03C01	Baseline profiling	0.527748
AG21859	c	26.7488	23	202253660081_R04C01	Baseline profiling	0.518772
AG21859	a	33.5317	32	202253660081_R05C01	Baseline profiling	0.514215
AG21859	b	33.2388	32	202253660081_R06C01	Baseline profiling	0.523986
AG21859	c	33.2722	32	202253660081_R07C01	Baseline profiling	0.494135
AG21859	a	36.7827	37	202253660081_R08C01	Baseline profiling	0.485138
AG21859	b	36.5738	37	202253660118_R01C01	Baseline profiling	0.476632
AG21859	c	36.8812	37	202253660118_R02C01	Baseline profiling	0.506091
AG21859	a	42.7038	48	202253660118_R03C01	Baseline profiling	0.465914
AG21859	b	42.9659	48	202253660118_R04C01	Baseline profiling	0.4928
AG21859	c	42.8751	48	202253660118_R05C01	Baseline profiling	0.464761
AG21859	a	46.6144	54	202253660118_R06C01	Baseline profiling	0.516159
AG21859	b	46.8136	54	202253660118_R07C01	Baseline profiling	0.540534
AG21859	c	46.3947	54	202253660118_R08C01	Baseline profiling	0.480295
AG21859	a	50.0435	59	202253660120_R01C01	Baseline profiling	0.471974
AG21859	b	49.6052	59	202253660120_R02C01	Baseline profiling	0.458373
AG21859	c	50.2744	59	202253660120_R03C01	Baseline profiling	0.43003
AG21859	a	53.3649	65	202253660120_R04C01	Baseline profiling	0.478349
AG21859	c	52.8357	65	202253660120_R06C01	Baseline profiling	0.455384
AG21859	c	55.8873	72	202253660120_R07C01	Baseline profiling	0.428995
AG11182	NA	8.84913	10	202253620098_R01C01	Baseline profiling	0.580874
AG11182	NA	14.6582	17	202253620098_R02C01	Baseline profiling	0.528643
AG11182	a	17.4055	24	202253620098_R03C01	Baseline profiling	0.525754
AG11182	b	17.6167	24	202253620098_R04C01	Baseline profiling	0.515748
AG11182	c	17.8055	24	202253620098_R05C01	Baseline profiling	0.498103
AG11182	a	19.8125	30	202253620098_R06C01	Baseline profiling	0.495986
AG11182	b	20.0581	30	202253620098_R07C01	Baseline profiling	0.503176
AG11182	c	20.0062	30	202253620098_R08C01	Baseline profiling	0.495416
AG11182	c	23.1518	37	202253620099_R01C01	Baseline profiling	0.461791
AG11182	a	23.0992	37	202253620099_R02C01	Baseline profiling	0.470005
AG11182	b	22.5078	37	202253620099_R03C01	Baseline profiling	0.477816
AG11182	a	26.7313	44	202253620099_R04C01	Baseline profiling	0.441107
AG11182	b	26.711	44	202253620099_R05C01	Baseline profiling	0.443832
AG11182	c	26.8376	44	202253620099_R06C01	Baseline profiling	0.45257
AG11182	a	29.7424	51	202253620099_R07C01	Baseline profiling	0.415822
AG11182	b	29.461	51	202253620099_R08C01	Baseline profiling	0.431246
AG11182	c	30.1856	51	202253620109_R01C01	Baseline profiling	0.421859
AG11182	a	32.5413	60	202253620109_R02C01	Baseline profiling	0.407224
AG11182	b	32.2872	60	202253620109_R03C01	Baseline profiling	0.411266
AG11182	c	33.8646	58	202253620109_R04C01	Baseline profiling	0.394336
AG11182	c	37.056	67	202253620109_R05C01	Baseline profiling	0.379663
AG11546	NA	27.0455	6	202253620109_R06C01	Baseline profiling	0.501233
AG11546	NA	30.4839	13	202253620109_R07C01	Baseline profiling	0.494531
AG11546	a	34.3086	20	202253620109_R08C01	Baseline profiling	0.445478
AG11546	b	33.8279	20	202253620111_R01C01	Baseline profiling	0.443667
AG11546	a	36.1591	26	202253620111_R02C01	Baseline profiling	0.435285
AG11546	b	35.8334	26	202253620111_R03C01	Baseline profiling	0.443456
AG11546	a	39.2047	33	202253620111_R04C01	Baseline profiling	0.410542
AG11546	b	38.3041	33	202253620111_R05C01	Baseline profiling	0.405089
AG11546	a	42.8564	42	202253620111_R06C01	Baseline profiling	0.390095
AG11546	b	42.8474	42	202253620111_R07C01	Baseline profiling	0.395208
AG11546	a	45.8636	51	202253620111_R08C01	Baseline profiling	0.35421
AG11546	b	45.891	51	202835130031_R01C01	Baseline profiling	0.360023
AG11546	a	50.368	63	202835130031_R02C01	Baseline profiling	0.35607
AG11546	b	50.2439	63	202835130031_R03C01	Baseline profiling	0.351542
AG16146	b	11.6553	27	202253620093_R05C01	Baseline profiling	0.425138
AG16146	c	11.6607	27	202253620093_R06C01	Baseline profiling	0.416109
AG16146	b	14.5669	34	202253620093_R07C01	Baseline profiling	0.399782
AG16146	c	14.8408	34	202253620093_R08C01	Baseline profiling	0.393995
AG16146	b	18.5061	43	202253620097_R01C01	Baseline profiling	0.363516
AG16146	c	19.1497	43	202253620097_R02C01	Baseline profiling	0.368537
AG16146	b	22.0452	50	202253620097_R03C01	Baseline profiling	0.333482
AG16146	c	21.3631	50	202253620097_R04C01	Baseline profiling	0.334375
AG16146	b	24.9358	57	202253620097_R05C01	Baseline profiling	0.336887
AG16146	c	24.695	57	202253620097_R06C01	Baseline profiling	0.317445
AG16146	b	27.851	66	202253620097_R07C01	Baseline profiling	0.319863
AG16146	c	27.7619	66	202253620097_R08C01	Baseline profiling	0.24003
AG21839	NA	7.24092	5	202253620011_R01C01	Baseline profiling	0.676869
AG21839	b	9.27438	7	202253620011_R02C01	Baseline profiling	0.628759
AG21839	b	13.0486	11	202253620011_R03C01	Baseline profiling	0.606456
AG21839	b	15.6351	14	202253620011_R04C01	Baseline profiling	0.598661
AG21839	b	19.6394	18	202253620011_R05C01	Baseline profiling	0.558147
AG21839	b	24.1983	24	202253620011_R06C01	Baseline profiling	0.560309
AG21839	b	26.7581	28	202253620011_R07C01	Baseline profiling	0.546969
AG21839	b	29.2827	32	202253620011_R08C01	Baseline profiling	0.566623
AG21839	b	33.4851	36	202253620085_R01C01	Baseline profiling	0.541209
AG21839	b	36.296	40	202253620085_R02C01	Baseline profiling	0.49909
AG21839	b	39.8851	45	202253620085_R03C01	Baseline profiling	0.474941
AG21839	b	42.9298	48	202253620085_R04C01	Baseline profiling	0.487499
AG21839	b	45.9237	54	202253620085_R05C01	Baseline profiling	0.477142
AG21839	b	49.0488	58	202253620085_R06C01	Baseline profiling	0.460725
AG21839	b	54.0207	65	202253620085_R07C01	Baseline profiling	0.445521
AG21839	b	56.5397	69	202253620085_R08C01	Baseline profiling	0.436915
AG21839	b	59.6574	74	202253620093_R01C01	Baseline profiling	0.432735
AG21839	b	62.8653	79	202253620093_R02C01	Baseline profiling	0.411997
AG21839	b	66.6126	86	202253620093_R03C01	Baseline profiling	0.388621
AG21839	b	68.7657	90	202253620093_R04C01	Baseline profiling	0.377276
AG11182	a	36.3998	74	203030040048_R04C01	Baseline profiling	0.379843
AG11182	b	35.0141	74	203030040048_R05C01	Baseline profiling	0.395249
AG11182	a	39.5825	92	203030040048_R06C01	Baseline profiling	0.335843
AG11182	b	39.3651	92	203030040048_R07C01	Baseline profiling	0.382633
AG11182	c	39.8807	74	203030040048_R08C01	Baseline profiling	0.33188
AG11182	a	43.8661	105	203038250119_R01C01	Baseline profiling	0.313841
AG11182	c	43.4109	81	203038250119_R02C01	Baseline profiling	0.334598
AG11182	a	45.1239	123	203038250119_R03C01	Baseline profiling	0.325992
AG11182	c	46.7727	89	203038250119_R04C01	Baseline profiling	0.318149
AG11182	c	47.6071	123	203038250119_R05C01	Baseline profiling	0.332841
AG11546	a	53.0039	73	203038250119_R06C01	Baseline profiling	0.352064
AG11546	b	53.2888	73	203038250119_R07C01	Baseline profiling	0.317387
AG11546	a	56.8293	85	203038250119_R08C01	Baseline profiling	0.340199
AG11546	b	57.3181	88	203020780110_R01C01	Baseline profiling	0.350796
AG11546	a	60.4686	111	203020780110_R02C01	Baseline profiling	0.406638
AG16146	b	31.8088	83	203026840107_R08C01	Baseline profiling	0.282134
AG16146	c	31.0469	83	203030040048_R01C01	Baseline profiling	0.304732
AG16146	b	34.1919	102	203030040048_R02C01	Baseline profiling	0.295051
AG16146	c	32.9338	102	203030040048_R03C01	Baseline profiling	0.348073
AG21839	b	73.7498	98	203026840107_R01C01	Baseline profiling	0.37439
AG21839	b	77.0972	107	203026840107_R02C01	Baseline profiling	0.385988
AG21839	b	80.1216	113	203026840107_R03C01	Baseline profiling	0.388023
AG21839	b	84.1553	122	203026840107_R04C01	Baseline profiling	0.346667
AG21839	b	85.2377	126	203026840107_R05C01	Baseline profiling	0.336392
AG21839	b	89.9033	136	203026840107_R06C01	Baseline profiling	0.323379
AG21839	b	91.8193	149	203026840107_R07C01	Baseline profiling	0.318715
AG06561	NA	16.6249	10	203723190076_R01C01	Baseline profiling	0.687888
AG06561	b	21.2009	17	203723190076_R02C01	Baseline profiling	0.653172
AG06561	b	23.9261	21	203723190076_R03C01	Baseline profiling	0.640682
AG06561	b	27.8192	26	203723190076_R04C01	Baseline profiling	0.630792
AG06561	b	30.3848	31	203723190076_R05C01	Baseline profiling	0.628394
AG06561	b	33.7735	36	203723190076_R06C01	Baseline profiling	0.61419
AG06561	b	38.0202	42	203723190076_R07C01	Baseline profiling	0.560604
AG06561	b	41.1369	47	203723190076_R08C01	Baseline profiling	0.551316
AG06561	b	43.7114	52	203723190078_R01C01	Baseline profiling	0.552929
AG06561	b	47.1884	58	203723190078_R02C01	Baseline profiling	0.544559
AG06561	b	50.6615	65	203723190078_R03C01	Baseline profiling	0.520774
AG06561	b	55.8716	73	203723190078_R04C01	Baseline profiling	0.512864
AG06561	b	58.2718	79	203723190078_R05C01	Baseline profiling	0.487662
AG06561	b	61.267	86	203723190078_R06C01	Baseline profiling	0.481046
AG06561	b	64.6275	95	203723190078_R07C01	Baseline profiling	0.466361
AG06561	b	66.1942	102	203723190078_R08C01	Baseline profiling	0.508868
AG06561	a	21.0718	17	203723190088_R01C01	Baseline profiling	0.663686
AG06561	c	23.5927	21	203723190088_R02C01	Baseline profiling	0.632295
AG06561	c	27.6761	26	203723190088_R03C01	Baseline profiling	0.6293
AG06561	c	30.4657	31	203723190088_R04C01	Baseline profiling	0.616875
AG06561	c	33.8313	36	203723190088_R05C01	Baseline profiling	0.592783
AG06561	c	38.1149	42	203723190088_R06C01	Baseline profiling	0.563119
AG06561	c	41.1223	47	203723190088_R07C01	Baseline profiling	0.563958
AG06561	c	43.8483	52	203723190088_R08C01	Baseline profiling	0.546352
AG06561	c	47.082	58	203723190090_R01C01	Baseline profiling	0.531955
AG06561	c	50.5832	65	203723190090_R02C01	Baseline profiling	0.516696
AG06561	c	54.8094	73	203723190090_R03C01	Baseline profiling	0.522614
AG06561	c	56.7735	79	203723190090_R04C01	Baseline profiling	0.53775
AG06561	c	61.0068	90	203723190090_R05C01	Baseline profiling	0.503512
AG06561	c	64.0098	102	203723190090_R06C01	Baseline profiling	0.491912
AG21837	NA	6.96538	5	204088030006_R06C01	Baseline profiling	0.821858
AG21837	a	10.5423	9	204088030006_R07C01	Baseline profiling	0.818192
AG21837	b	9.94027	9	204088030006_R08C01	Baseline profiling	0.826821
AG21837	c	9.93265	9	204088030121_R01C01	Baseline profiling	0.79022
AG21837	a	15.4706	14	204088030121_R02C01	Baseline profiling	0.790852
AG21837	b	15.5188	14	204088030121_R03C01	Baseline profiling	0.787166
AG21837	c	15.4516	14	204088030121_R04C01	Baseline profiling	0.789262
AG21837	a	18.1381	19	204088030121_R05C01	Baseline profiling	0.805747
AG21837	b	17.9302	19	204088030121_R06C01	Baseline profiling	0.80743
AG21837	c	18.0293	19	204088030121_R07C01	Baseline profiling	0.799878
AG21837	a	19.3192	23	204088030121_R08C01	Baseline profiling	0.796611
AG21837	b	19.799	23	204088010070_R01C01	Baseline profiling	0.822731
AG21837	c	19.5935	23	204088010070_R02C01	Baseline profiling	0.810155
AG21837	a	22.9601	27	204088010070_R03C01	Baseline profiling	0.782065
AG21837	b	22.8308	27	204088010070_R04C01	Baseline profiling	0.789725
AG21837	c	22.5871	27	204088010070_R05C01	Baseline profiling	0.777241
AG21837	a	26.2743	34	204088010070_R06C01	Baseline profiling	0.790751
AG21837	b	26.2217	34	204088010070_R07C01	Baseline profiling	0.784694
AG21837	c	26.2422	34	204088010070_R08C01	Baseline profiling	0.809467

## Sheet: Fig1c
Coriell_ID	Total_PDL	EPIC_ID	PMD.SCGS.social	HMD.SCGS.social	PMD.SCGW.social	HMD.SCGW.social	PMD.WCGW.social	HMD.WCGW.social	PMD.SCGS.solo	HMD.SCGS.solo	PMD.SCGW.solo	HMD.SCGW.solo	PMD.WCGW.solo	HMD.WCGW.solo
AG21839	7.24092	202253620011_R01C01	0	0	0	0	0	0	0	0	0	0	0	0
AG21839	9.27438	202253620011_R02C01	0.00442898	0.00208746	0.00224382	0.000161961	-0.00281258	-0.00206377	-0.00330914	0.00100445	-0.00942652	-0.00387163	-0.0182183	-0.0101066
AG21839	13.0486	202253620011_R03C01	0.00383968	0.00403893	0.00104074	0.00182598	-0.00516261	0.000157473	-0.00993501	0.000542739	-0.0190456	-0.00491789	-0.0298768	-0.0120067
AG21839	15.6351	202253620011_R04C01	0.00474457	0.00481606	0.00216844	0.0035382	-0.00397934	0.00104438	-0.0105552	-0.000186062	-0.0201066	-0.00446019	-0.0351897	-0.0125975
AG21839	19.6394	202253620011_R05C01	0.00626602	0.00839719	0.002379	0.00621243	-0.00842341	0.0024065	-0.0195868	0.00180432	-0.0356865	-0.00736849	-0.0561896	-0.0199672
AG21839	24.1983	202253620011_R06C01	0.0098999	0.0114296	0.00744958	0.011542	-0.00293913	0.00790344	-0.0102506	0.00860581	-0.0275474	0.00348629	-0.0529841	-0.00774706
AG21839	26.7581	202253620011_R07C01	0.00932619	0.0111991	0.00581663	0.01057	-0.00350161	0.00758384	-0.0149313	0.00795381	-0.0342244	0.00222721	-0.0583571	-0.00902903
AG21839	29.2827	202253620011_R08C01	0.00635958	0.00746584	0.00288682	0.00882672	-0.00816832	0.00835043	-0.0113086	0.00828112	-0.0269251	0.00394568	-0.0534366	-0.00491193
AG21839	33.4851	202253620085_R01C01	0.00582079	0.00949084	0.00330277	0.00890171	-0.00507897	0.0108364	-0.0191063	0.00249509	-0.0351306	0.000688001	-0.0605992	-0.00541398
AG21839	36.296	202253620085_R02C01	0.00754899	0.0115507	0.00358371	0.0118192	-0.00848455	0.0099223	-0.029734	0.00329004	-0.0543269	-0.00224375	-0.0881653	-0.016763
AG21839	39.8851	202253620085_R03C01	0.0105529	0.0148635	0.00519437	0.014356	-0.0113882	0.01125	-0.0375484	0.00613142	-0.0651435	-0.00172577	-0.101901	-0.0194102
AG21839	42.9298	202253620085_R04C01	0.00743356	0.0118936	0.00380442	0.0123361	-0.00845237	0.0125804	-0.0314809	0.00487891	-0.0535476	0.000765676	-0.088423	-0.0107622
AG21839	45.9237	202253620085_R05C01	0.00799649	0.011847	0.00451712	0.0140862	-0.00887107	0.0142987	-0.0325534	0.00685889	-0.056203	0.0033492	-0.0948115	-0.0105927
AG21839	49.0488	202253620085_R06C01	0.0102237	0.0145112	0.00591578	0.0154209	-0.0104923	0.0159335	-0.0341424	0.0088351	-0.0640888	0.00343707	-0.105799	-0.0127034
AG21839	54.0207	202253620085_R07C01	0.0102853	0.0155154	0.00556353	0.0179778	-0.0118205	0.0149112	-0.0402107	0.0090679	-0.0713453	0.00233372	-0.1146	-0.014135
AG21839	56.5397	202253620085_R08C01	0.00903306	0.0142864	0.00495803	0.0171895	-0.0142938	0.0154672	-0.0415694	0.00864572	-0.0730401	0.00233205	-0.118647	-0.0146158
AG21839	59.6574	202253620093_R01C01	0.00739843	0.0117429	0.00279521	0.0141167	-0.0130992	0.0135059	-0.0470725	0.00489032	-0.0780066	-0.000730171	-0.121756	-0.0145728
AG21839	62.8653	202253620093_R02C01	0.00880769	0.0150103	0.00313253	0.0172022	-0.0164271	0.0158495	-0.05638	0.0076015	-0.0900119	-0.00117414	-0.137417	-0.0189229
AG21839	66.6126	202253620093_R03C01	0.0104503	0.0165216	0.00208175	0.0198182	-0.0217832	0.0168224	-0.069239	0.00839032	-0.106228	-0.00200873	-0.155643	-0.0269925
AG21839	68.7657	202253620093_R04C01	0.0104467	0.0166009	0.00149232	0.01918	-0.0250455	0.0146947	-0.078135	0.00810497	-0.112783	-0.00584029	-0.164052	-0.0323429
AG21839	73.7498	203026840107_R01C01	0.0101881	0.0138062	0.00321701	0.0160152	-0.0258391	0.0138925	-0.0726561	0.00726379	-0.109452	-0.00451869	-0.164139	-0.0302032
AG21839	77.0972	203026840107_R02C01	0.0098171	0.0118722	0.00507903	0.0151595	-0.0170663	0.0134031	-0.0579398	0.00794379	-0.0973049	0.00416177	-0.153918	-0.0253354
AG21839	80.1216	203026840107_R03C01	0.00880403	0.00974223	0.0053966	0.0158345	-0.0150081	0.0132086	-0.0542937	0.00808333	-0.0902309	0.00537697	-0.149028	-0.0165214
AG21839	84.1553	203026840107_R04C01	0.00817411	0.0109423	0.00447303	0.0165274	-0.0180459	0.0159525	-0.065261	0.0125249	-0.109444	0.00912475	-0.170906	-0.0167869
AG21839	85.2377	203026840107_R05C01	0.00708472	0.00905428	0.00409981	0.0151839	-0.0195064	0.013308	-0.0642166	0.0112027	-0.112866	0.0072218	-0.17396	-0.0161394
AG21839	89.9033	203026840107_R06C01	0.00648142	0.00902761	0.00430719	0.0159519	-0.0210609	0.0161896	-0.0659343	0.012253	-0.113346	0.0100146	-0.176159	-0.0111503
AG21839	91.8193	203026840107_R07C01	0.00839655	0.0109714	0.00412018	0.0187426	-0.0216966	0.0196451	-0.0706442	0.0151118	-0.123381	0.0124584	-0.179553	-0.0120556

## Sheet: Fig1f,g,h
Coriell_ID	Subculture	Total_PDL	Days_in_culture	EPIC_ID	Experiment	Percent_FBS	median_PMDsoloWCGW
AG06561	parent	18.4425	14	204088030122_R01C01	Growth arrest: Serum withdrawal	0.15	0.651062
AG06561	parent	18.6581	14	204088030122_R02C01	Growth arrest: Serum withdrawal	0.05	0.665063
AG06561	parent	18.488	14	204088030122_R03C01	Growth arrest: Serum withdrawal	0.01	0.638019
AG06561	parent	17.8981	14	204088030122_R04C01	Growth arrest: Serum withdrawal	0.005	0.63842
AG06561	a	23.6429	19	204088030122_R05C01	Growth arrest: Serum withdrawal	0.15	0.624281
AG06561	b	23.49	19	204088030122_R06C01	Growth arrest: Serum withdrawal	0.15	0.631672
AG06561	c	23.4847	19	204088030122_R07C01	Growth arrest: Serum withdrawal	0.15	0.636938
AG06561	a	21.8487	21	204088030122_R08C01	Growth arrest: Serum withdrawal	0.05	0.645968
AG06561	a	28.5917	27	204088030040_R01C01	Growth arrest: Serum withdrawal	0.15	0.582824
AG06561	b	28.8929	27	204088030040_R02C01	Growth arrest: Serum withdrawal	0.15	0.572553
AG06561	c	28.6622	27	204088030040_R03C01	Growth arrest: Serum withdrawal	0.15	0.576116
AG06561	a	25.5169	27	204088030040_R04C01	Growth arrest: Serum withdrawal	0.05	0.628734
AG06561	b	25.5081	27	204088030040_R05C01	Growth arrest: Serum withdrawal	0.05	0.6241
AG06561	c	25.4606	27	204088030040_R06C01	Growth arrest: Serum withdrawal	0.05	0.616328
AG06561	a	33.3805	32	204088030040_R07C01	Growth arrest: Serum withdrawal	0.15	0.565207
AG06561	b	33.5727	32	204088030040_R08C01	Growth arrest: Serum withdrawal	0.15	0.571981
AG06561	c	33.5941	32	204088030140_R01C01	Growth arrest: Serum withdrawal	0.15	0.564598
AG06561	a	35.5089	36	204088030140_R02C01	Growth arrest: Serum withdrawal	0.15	0.540257
AG06561	b	35.3228	36	204088030140_R03C01	Growth arrest: Serum withdrawal	0.15	0.546862
AG06561	c	34.6836	36	204088030140_R04C01	Growth arrest: Serum withdrawal	0.15	0.553289
AG06561	a	28.9405	36	204088030140_R05C01	Growth arrest: Serum withdrawal	0.05	0.593538
AG06561	b	29.0235	36	204088030140_R06C01	Growth arrest: Serum withdrawal	0.05	0.588593
AG06561	c	29.0159	36	204088030140_R07C01	Growth arrest: Serum withdrawal	0.05	0.615299
AG06561	a	22.6037	36	204088030140_R08C01	Growth arrest: Serum withdrawal	0.01	0.665487
AG06561	b	22.6837	36	204088030006_R01C01	Growth arrest: Serum withdrawal	0.01	0.706849
AG06561	c	23.5023	36	204088030006_R02C01	Growth arrest: Serum withdrawal	0.01	0.657227
AG06561	a	20.5078	36	204088030006_R03C01	Growth arrest: Serum withdrawal	0.005	0.710775
AG06561	b	20.0699	36	204088030006_R04C01	Growth arrest: Serum withdrawal	0.005	0.68687
AG06561	c	20.4331	36	204088030006_R05C01	Growth arrest: Serum withdrawal	0.005	0.683781

## Sheet: Fig1i,j,k
Coriell_ID	Subculture	Total_PDL	Days_in_culture	EPIC_ID	Experiment	Agent	median_PMDsoloWCGW
AG16146	parent	4.59134	8	204088010094_R01C01	Growth arrest: MMC	parent	0.481574
AG11546	parent	28.6877	8	204088010094_R02C01	Growth arrest: MMC	parent	0.469216
AG11182	parent	7.32602	8	204088010094_R03C01	Growth arrest: MMC	parent	0.589019
AG11546	1	30.3913	12	204088010094_R04C01	Growth arrest: MMC	control	0.461475
AG11546	2	30.5126	12	204088010094_R05C01	Growth arrest: MMC	control	0.454942
AG16146	1	7.64903	12	204088010094_R06C01	Growth arrest: MMC	control	0.451658
AG16146	2	7.67547	12	204088010094_R07C01	Growth arrest: MMC	control	0.448969
AG11182	1	9.96383	12	204088010094_R08C01	Growth arrest: MMC	control	0.571928
AG11182	2	9.66784	12	204088020026_R01C01	Growth arrest: MMC	control	0.550687
AG11546	1	32.7943	18	204088020026_R02C01	Growth arrest: MMC	control	0.449533
AG11546	2	32.5782	18	204088020026_R03C01	Growth arrest: MMC	control	0.432199
AG11546	1	30.9937	18	204088020026_R04C01	Growth arrest: MMC	MMC	0.461737
AG11546	2	30.8385	18	204088020026_R05C01	Growth arrest: MMC	MMC	0.460405
AG11546	3	30.478	18	204088020026_R06C01	Growth arrest: MMC	MMC	0.466211
AG11182	1	12.5531	18	204088020026_R07C01	Growth arrest: MMC	control	0.520902
AG11182	2	12.7214	18	204088020026_R08C01	Growth arrest: MMC	control	0.543506
AG11182	1	8.86234	18	204088040012_R01C01	Growth arrest: MMC	MMC	0.565376
AG11182	2	8.97432	18	204088040012_R02C01	Growth arrest: MMC	MMC	0.55995
AG11182	3	8.77432	18	204088040012_R03C01	Growth arrest: MMC	MMC	0.573414
AG16146	1	10.6513	18	204088040012_R04C01	Growth arrest: MMC	control	0.430745
AG16146	2	10.8245	18	204088040012_R05C01	Growth arrest: MMC	control	0.431176
AG16146	1	8.25401	18	204088040012_R06C01	Growth arrest: MMC	MMC	0.457284
AG16146	2	7.36111	18	204088040012_R07C01	Growth arrest: MMC	MMC	0.456722
AG16146	3	7.90261	18	204088040012_R08C01	Growth arrest: MMC	MMC	0.456918
AG16146	1	13.3489	25	204088030060_R01C01	Growth arrest: MMC	control	0.396138
AG16146	2	13.2112	25	204088030060_R02C01	Growth arrest: MMC	control	0.406095
AG16146	4	7.52936	25	204088030060_R03C01	Growth arrest: MMC	MMC	0.463743
AG16146	5	7.13459	25	204088030060_R04C01	Growth arrest: MMC	MMC	0.466521
AG16146	6	7.61737	25	204088030060_R05C01	Growth arrest: MMC	MMC	0.459459
AG11546	1	36.2743	25	204088030060_R06C01	Growth arrest: MMC	control	0.415169
AG11546	2	36.043	25	204088030060_R07C01	Growth arrest: MMC	control	0.418597
AG11546	4	31.3135	25	204088030060_R08C01	Growth arrest: MMC	MMC	0.468049
AG11546	5	31.084	25	204088030111_R01C01	Growth arrest: MMC	MMC	0.47027
AG11546	6	31.6391	25	204088030111_R02C01	Growth arrest: MMC	MMC	0.468478
AG11182	1	15.0895	25	204088030111_R03C01	Growth arrest: MMC	control	0.539668
AG11182	2	14.817	25	204088030111_R04C01	Growth arrest: MMC	control	0.537765
AG11182	4	7.99451	25	204088030111_R05C01	Growth arrest: MMC	MMC	0.590459
AG11182	5	8.19588	25	204088030111_R06C01	Growth arrest: MMC	MMC	0.571401
AG11182	6	7.97669	25	204088030111_R07C01	Growth arrest: MMC	MMC	0.590881

## Sheet: Fig2b,SF6
Coriell_ID	Subculture	Total_PDL	Days_in_culture	EPIC_ID	Experiment	Expression_vector	median_PMDsoloWCGW
AG06561	1	18.36	21	205138650051_R01C01	TERT immortalization	TERT	0.567052
AG06561	2a	31.17	46	205138650051_R02C01	TERT immortalization	TERT	0.4997
AG06561	2b	31.53	46	205138650051_R03C01	TERT immortalization	TERT	0.504583
AG06561	2a	40.09	62	205138650051_R04C01	TERT immortalization	TERT	0.453638
AG06561	2b	39.04	62	205138650051_R05C01	TERT immortalization	TERT	0.452754
AG06561	2a	50.91	85	205138650051_R06C01	TERT immortalization	TERT	0.412251
AG06561	2b	50.11	85	205138650051_R07C01	TERT immortalization	TERT	0.401541
AG06561	2a	62.47	107	205138650051_R08C01	TERT immortalization	TERT	0.348794
AG06561	2b	61.36	107	205138650055_R01C01	TERT immortalization	TERT	0.386956
AG06561	2a	66.71	117	205138650055_R02C01	TERT immortalization	TERT	0.302203
AG06561	2b	66.16	117	205138650055_R03C01	TERT immortalization	TERT	0.357862
AG06561	2a	69.67	124	205138650055_R04C01	TERT immortalization	TERT	0.261722
AG06561	2b	69.32	124	205138650055_R05C01	TERT immortalization	TERT	0.344845
AG06561	2a	81	149	205138650055_R06C01	TERT immortalization	TERT	0.214984
AG06561	2b	81.24	149	205138650055_R07C01	TERT immortalization	TERT	0.275531
AG06561	2	15.81	15	205138650055_R08C01	TERT immortalization	Hygromycin B resistance	0.636312
AG06561	2b	19.85	21	205138650056_R01C01	TERT immortalization	Hygromycin B resistance	0.562428
AG06561	2b	33.12	45	205138650056_R02C01	TERT immortalization	Hygromycin B resistance	0.51571
AG06561	2b	38.38	69	205138650056_R03C01	TERT immortalization	Hygromycin B resistance	0.515539
AG06561	2a	20.91	29	205567990023_R01C01	TERT immortalization	TERT	0.623227
AG06561	2b	21.24	29	205567990023_R02C01	TERT immortalization	TERT	0.62712
AG06561	2a	25.22	35	205567990023_R03C01	TERT immortalization	TERT	0.599176
AG06561	2b	25.64	35	205567990023_R04C01	TERT immortalization	TERT	0.595789
AG06561	2b	28.88	40	205567990023_R06C01	TERT immortalization	TERT	0.571821
AG06561	2a	34.59	53	205567990023_R07C01	TERT immortalization	TERT	0.528481
AG06561	2b	35	53	205567990023_R08C01	TERT immortalization	TERT	0.527884
AG06561	2a	42.29	69	205567990089_R01C01	TERT immortalization	TERT	0.519071
AG06561	2a	47.91	80	205567990089_R03C01	TERT immortalization	TERT	0.494433
AG06561	2b	47.69	80	205567990089_R04C01	TERT immortalization	TERT	0.471282
AG06561	2a	53.92	92	205567990089_R05C01	TERT immortalization	TERT	0.465843
AG06561	2b	53.63	92	205567990089_R06C01	TERT immortalization	TERT	0.439725
AG06561	2a	57.58	99	205567990089_R07C01	TERT immortalization	TERT	0.439775
AG06561	2b	57.69	99	205567990089_R08C01	TERT immortalization	TERT	0.426885
AG06561	2a	73.01	133	205567980156_R01C01	TERT immortalization	TERT	0.255208
AG06561	2a	78.78	142	205567980156_R03C01	TERT immortalization	TERT	0.248531
AG06561	2b	78.03	142	205567980156_R04C01	TERT immortalization	TERT	0.349173
AG06561	2a	85.99	156	205567980156_R05C01	TERT immortalization	TERT	0.229411
AG06561	2a	89.12	163	205567980156_R07C01	TERT immortalization	TERT	0.229178
AG06561	2a	93.3	174	205567990039_R03C01	TERT immortalization	TERT	0.220419
AG06561	2a	97.11	179	205567990039_R04C01	TERT immortalization	TERT	0.211714
AG06561	2b	95.74	179	205567990039_R05C01	TERT immortalization	TERT	0.283949
AG06561	2a	104.85	190	205567990039_R08C01	TERT immortalization	TERT	0.213614
AG06561	2b	103.19	190	205589730076_R01C01	TERT immortalization	TERT	0.282327
AG06561	2a	107.82	195	205589730076_R02C01	TERT immortalization	TERT	0.217339
AG06561	2b	106.33	195	205589730076_R03C01	TERT immortalization	TERT	0.288096
AG06561	2a	109.57	202	205589730076_R04C01	TERT immortalization	TERT	0.217041
AG06561	2b	108.44	202	205589730076_R05C01	TERT immortalization	TERT	0.281424
AG06561	2a	115.97	209	205589730076_R06C01	TERT immortalization	TERT	0.208388
AG06561	2b	113.39	209	205589730076_R07C01	TERT immortalization	TERT	0.284935
AG06561	2a	118.21	214	205589730076_R08C01	TERT immortalization	TERT	0.200924
AG06561	2b	116.22	214	205589740160_R01C01	TERT immortalization	TERT	0.28134
AG06561	2a	121.85	221	205589740160_R02C01	TERT immortalization	TERT	0.206376
AG06561	2b	120.57	221	205589740160_R03C01	TERT immortalization	TERT	0.269116
AG06561	2a	126.15	227	205589740160_R04C01	TERT immortalization	TERT	0.213212
AG06561	2b	122.74	227	205589740160_R05C01	TERT immortalization	TERT	0.248496
AG06561	2a	128.72	231	205589740160_R06C01	TERT immortalization	TERT	0.21593
AG06561	2b	126.2	231	205589740160_R07C01	TERT immortalization	TERT	0.255392
AG06561	2a	133.48	238	205589740160_R08C01	TERT immortalization	TERT	0.208648
AG06561	2b	129.9	241	205589730123_R01C01	TERT immortalization	TERT	0.250296
AG06561	2a	137.37	245	205589730123_R02C01	TERT immortalization	TERT	0.214643
AG06561	2b	136.25	248	205589730123_R03C01	TERT immortalization	TERT	0.233471
AG06561	2a	139.79	250	205589730123_R04C01	TERT immortalization	TERT	0.211167
AG06561	2a	143.38	255	205589730123_R05C01	TERT immortalization	TERT	0.207104
AG06561	2b	139.84	255	205589730123_R06C01	TERT immortalization	TERT	0.230688
AG06561	2b	144.08	261	205589730123_R08C01	TERT immortalization	TERT	0.216341
AG06561	2a	151.25	268	205589730027_R01C01	TERT immortalization	TERT	0.20172
AG06561	2b	147.43	268	205589730027_R02C01	TERT immortalization	TERT	0.226454
AG06561	2a	154.52	272	205589730027_R03C01	TERT immortalization	TERT	0.200133
AG06561	2b	150.32	272	205589730027_R04C01	TERT immortalization	TERT	0.217576
AG06561	2a	19.95	21	205589730027_R05C01	TERT immortalization	Hygromycin B resistance	0.682268
AG06561	2a	24.07	29	205589730027_R06C01	TERT immortalization	Hygromycin B resistance	0.638279
AG06561	2b	23.97	29	205589730027_R07C01	TERT immortalization	Hygromycin B resistance	0.636414
AG06561	2a	35.14	55	205605870177_R03C01	TERT immortalization	Hygromycin B resistance	0.553075
AG06561	2b	33.6	55	205605870177_R04C01	TERT immortalization	Hygromycin B resistance	0.553926

## Sheet: Fig2g,k,SF7
Coriell_ID	Total_PDL	Experiment	ADAMTS2_log2(cpm+1)	CARD11_log2(cpm+1)	ATP11B_log2(cpm+1)	GRIK4_log2(cpm+1)
AG11182	8.85	Baseline profiling	0	7.2171	6.38416	0.0932236
AG11182	17.8055	Baseline profiling	0.0337883	6.80209	6.04439	0.582681
AG11182	23.1518	Baseline profiling	0	7.35395	6.16511	0.771156
AG11182	26.84	Baseline profiling	0	7.05413	6.36812	0.328385
AG11182	30.1856	Baseline profiling	0	7.26172	6.0924	0.652387
AG11182	33.86	Baseline profiling	0	7.23831	6.3548	0.332336
AG11182	43.4109	Baseline profiling	0	7.2243	6.03355	0.0850323
AG11182	47.61	Baseline profiling	0.0629717	7.19114	6.20753	0.509792
AG21859	12.63	Baseline profiling	7.70273	0.530032	6.48324	0.0546476
AG21859	20.9144	Baseline profiling	8.09989	0.0726601	6.55305	0.0367874
AG21859	26.9414	Baseline profiling	8.15877	0.0349756	6.43251	0
AG21859	30.11	Baseline profiling	8.15708	0.0328461	6.66985	0.0328461
AG21859	39.6873	Baseline profiling	8.39391	0	6.1655	0.0296559
AG21859	42.7	Baseline profiling	8.14074	0.0585081	6.87433	0.0295506
AG21859	50.0435	Baseline profiling	8.28102	0	6.40416	0.0886453
AG21859	53.36	Baseline profiling	8.21734	0	6.60471	0.0549842

## Sheet: Fig3b,SF9
Coriell_ID	Subculture	Total_PDL	Days_in_culture	EPIC_ID	Experiment	Oxygen_condition	median_PMDsoloWCGW
AG21859	NA	12.2123	4	203730640070_R06C01	Reduced oxygen	Low 3% O2	0.557588
AG21859	a	14.7156	9	203730640070_R07C01	Reduced oxygen	Low 3% O2	0.544643
AG21859	a	17.6695	15	203730640070_R08C01	Reduced oxygen	Low 3% O2	0.546227
AG21859	a	22.1032	21	203730640072_R01C01	Reduced oxygen	Low 3% O2	0.514616
AG21859	a	25.6623	27	203730640072_R02C01	Reduced oxygen	Low 3% O2	0.511311
AG21859	a	28.9297	32	203730640072_R03C01	Reduced oxygen	Low 3% O2	0.498502
AG21859	a	31.9071	37	203730640072_R04C01	Reduced oxygen	Low 3% O2	0.484569
AG21859	a	35.1463	41	203730640072_R05C01	Reduced oxygen	Low 3% O2	0.481378
AG21859	a	38.8007	48	203730640072_R06C01	Reduced oxygen	Low 3% O2	0.475398
AG21859	a	41.8313	55	203730640072_R07C01	Reduced oxygen	Low 3% O2	0.458536
AG21859	a	45.6004	62	203730640072_R08C01	Reduced oxygen	Low 3% O2	0.447197
AG21859	a	48.6404	69	203730640124_R01C01	Reduced oxygen	Low 3% O2	0.453202
AG21859	a	51.6332	76	203730640124_R02C01	Reduced oxygen	Low 3% O2	0.446683
AG21859	a	55.8414	83	203730640124_R03C01	Reduced oxygen	Low 3% O2	0.434732
AG21859	a	59.1507	92	203730640124_R04C01	Reduced oxygen	Low 3% O2	0.424257
AG21859	a	62.0773	103	203730640124_R05C01	Reduced oxygen	Low 3% O2	0.401417
AG21859	a	64.431	121	203730640124_R06C01	Reduced oxygen	Low 3% O2	0.368482
AG21859	b	14.6184	9	203730640124_R07C01	Reduced oxygen	Low 3% O2	0.542267
AG21859	b	17.6016	15	203730640124_R08C01	Reduced oxygen	Low 3% O2	0.531731
AG21859	b	21.7189	21	203734300069_R01C01	Reduced oxygen	Low 3% O2	0.502136
AG21859	b	25.2389	27	203734300069_R02C01	Reduced oxygen	Low 3% O2	0.499589
AG21859	b	28.9148	32	203734300069_R03C01	Reduced oxygen	Low 3% O2	0.489622
AG21859	b	31.4295	37	203734300069_R04C01	Reduced oxygen	Low 3% O2	0.479901
AG21859	b	35.034	41	203734300069_R05C01	Reduced oxygen	Low 3% O2	0.480068
AG21859	b	38.206	48	203734300069_R06C01	Reduced oxygen	Low 3% O2	0.467186
AG21859	b	41.2263	55	203734300069_R07C01	Reduced oxygen	Low 3% O2	0.467882
AG21859	b	46.1014	62	203734300069_R08C01	Reduced oxygen	Low 3% O2	0.450964
AG21859	b	48.2508	69	203734300090_R01C01	Reduced oxygen	Low 3% O2	0.444506
AG21859	b	51.8213	76	203734300090_R02C01	Reduced oxygen	Low 3% O2	0.430577
AG21859	b	55.8485	83	203734300090_R03C01	Reduced oxygen	Low 3% O2	0.417582
AG21859	b	58.9905	92	203734300090_R04C01	Reduced oxygen	Low 3% O2	0.412991
AG21859	b	60.8544	103	203734300090_R05C01	Reduced oxygen	Low 3% O2	0.440167
AG21859	b	63.848	121	203734300090_R06C01	Reduced oxygen	Low 3% O2	0.593144
AG21859	NA	11.9021	4	203734300090_R07C01	Reduced oxygen	Ambient	0.619533
AG21859	a	14.7451	9	203734300090_R08C01	Reduced oxygen	Ambient	0.553901
AG21859	a	17.6443	15	203734300092_R01C01	Reduced oxygen	Ambient	0.508448
AG21859	a	21.3961	21	203734300092_R02C01	Reduced oxygen	Ambient	0.500983
AG21859	a	25.4341	27	203734300092_R03C01	Reduced oxygen	Ambient	0.481617
AG21859	a	29.0907	32	203734300092_R04C01	Reduced oxygen	Ambient	0.473892
AG21859	a	31.8288	37	203734300092_R05C01	Reduced oxygen	Ambient	0.451377
AG21859	a	34.8951	41	203734300092_R06C01	Reduced oxygen	Ambient	0.479948
AG21859	a	38.0334	48	203734300092_R07C01	Reduced oxygen	Ambient	0.446773
AG21859	a	41.62	55	203734300092_R08C01	Reduced oxygen	Ambient	0.427085
AG21859	a	44.0575	62	203734290129_R01C01	Reduced oxygen	Ambient	0.421753
AG21859	a	49.1491	69	203734290129_R02C01	Reduced oxygen	Ambient	0.425294
AG21859	a	51.4697	76	203734290129_R03C01	Reduced oxygen	Ambient	0.413458
AG21859	a	52.8433	83	203734290129_R04C01	Reduced oxygen	Ambient	0.420949
AG21859	a	56.3426	103	203734290129_R05C01	Reduced oxygen	Ambient	0.427511

## Sheet: Fig4a
Coriell_ID	Subculture	Total_PDL	Days_in_culture	EPIC_ID	Experiment	Adjusted_PDL_AG06561model	RepliTali	Set
AG06561	b	43.7114	52	203723190078_R01C01	Baseline profiling	44.9039	45.3302	TRAINING
AG11182	b	22.5078	37	202253620099_R03C01	Baseline profiling	52.3297	52.4448	TRAINING
AG06561	c	27.6761	26	203723190088_R03C01	Baseline profiling	28.8686	29.4046	TRAINING
AG11182	a	32.5413	60	202253620109_R02C01	Baseline profiling	62.3632	61.8316	TRAINING
AG21839	b	24.1983	24	202253620011_R06C01	Baseline profiling	38.112	38.5317	TRAINING
AG11546	b	50.2439	63	202835130031_R03C01	Baseline profiling	62.6384	62.0758	TRAINING
AG21839	b	33.4851	36	202253620085_R01C01	Baseline profiling	47.3988	47.209	TRAINING
AG21859	a	20.9144	15	202225190134_R06C01	Baseline profiling	40.4632	40.1337	TRAINING
AG16146	b	27.851	66	202253620097_R07C01	Baseline profiling	63.7254	63.7916	TRAINING
AG21837	a	22.9601	27	204088010070_R03C01	Baseline profiling	22.7088	23.2098	TRAINING
AG21859	a	53.3649	65	202253660120_R04C01	Baseline profiling	72.9137	71.001	TRAINING
AG21839	b	56.5397	69	202253620085_R08C01	Baseline profiling	70.4534	69.9447	TRAINING
AG21839	b	26.7581	28	202253620011_R07C01	Baseline profiling	40.6718	40.6944	TRAINING
AG21859	c	39.8678	42	202225190185_R06C01	Baseline profiling	59.4166	59.8984	TRAINING
AG06561	c	54.8094	73	203723190090_R03C01	Baseline profiling	56.0019	54.0157	TRAINING
AG21859	c	55.8873	72	202253660120_R07C01	Baseline profiling	75.4361	74.867	TRAINING
AG21837	b	17.9302	19	204088030121_R06C01	Baseline profiling	17.6789	18.0779	TRAINING
AG21859	b	42.9659	48	202253660118_R04C01	Baseline profiling	62.5146	61.9788	TRAINING
AG21859	NA	12.6291	6	202225190134_R04C01	Baseline profiling	32.1778	34.1925	TRAINING
AG11546	a	45.8636	51	202253620111_R08C01	Baseline profiling	58.2581	60.0694	TRAINING
AG21859	b	14.2936	8	202253660079_R02C01	Baseline profiling	33.8424	34.3608	TRAINING
AG21859	b	20.5131	15	202225190134_R07C01	Baseline profiling	40.0619	40.9716	TRAINING
AG06561	b	27.8192	26	203723190076_R04C01	Baseline profiling	29.0117	29.4231	TRAINING
AG21859	a	17.1317	11	202253660079_R04C01	Baseline profiling	36.6805	37.665	TRAINING
AG06561	b	41.1369	47	203723190076_R08C01	Baseline profiling	42.3294	43.7798	TRAINING
AG06561	b	64.6275	95	203723190078_R07C01	Baseline profiling	65.8199	65.353	TRAINING
AG21839	b	66.6126	86	202253620093_R03C01	Baseline profiling	80.5263	80.7563	TRAINING
AG11546	b	53.2888	73	203038250119_R07C01	Baseline profiling	65.6833	66.5984	TRAINING
AG21859	c	17.1566	11	202253660079_R06C01	Baseline profiling	36.7053	37.0572	TRAINING
AG16146	b	18.5061	43	202253620097_R01C01	Baseline profiling	54.3804	55.6311	TRAINING
AG11546	NA	27.0455	6	202253620109_R06C01	Baseline profiling	39.44	39.2735	TRAINING
AG21839	b	39.8851	45	202253620085_R03C01	Baseline profiling	53.7988	53.7564	TRAINING
AG16146	b	31.8088	83	203026840107_R08C01	Baseline profiling	67.6832	67.1454	TRAINING
AG11182	c	33.8646	58	202253620109_R04C01	Baseline profiling	63.6864	63.7906	TRAINING
AG21839	b	62.8653	79	202253620093_R02C01	Baseline profiling	76.7791	75.7644	TRAINING
AG21859	a	46.6144	54	202253660118_R06C01	Baseline profiling	66.1631	64.3815	TRAINING
AG21859	c	33.2722	32	202253660081_R07C01	Baseline profiling	52.821	53.4231	TRAINING
AG21859	b	49.6052	59	202253660120_R02C01	Baseline profiling	69.1539	69.441	TRAINING
AG21837	a	15.4706	14	204088030121_R02C01	Baseline profiling	15.2193	16.0768	TRAINING
AG21839	b	91.8193	149	203026840107_R07C01	Baseline profiling	105.733	103.116	TRAINING
AG21839	b	73.7498	98	203026840107_R01C01	Baseline profiling	87.6635	85.7351	TRAINING
AG21837	c	22.5871	27	204088010070_R05C01	Baseline profiling	22.3358	22.4609	TRAINING
AG06561	c	41.1223	47	203723190088_R07C01	Baseline profiling	42.3148	43.0493	TRAINING
AG21859	c	13.9417	8	202253660079_R03C01	Baseline profiling	33.4905	33.2225	TRAINING
AG11546	b	35.8334	26	202253620111_R03C01	Baseline profiling	48.2279	48.5287	TRAINING
AG11546	a	50.368	63	202835130031_R02C01	Baseline profiling	62.7625	62.9171	TRAINING
AG11182	b	29.461	51	202253620099_R08C01	Baseline profiling	59.2829	59.0879	TRAINING
AG21839	b	68.7657	90	202253620093_R04C01	Baseline profiling	82.6794	81.8359	TRAINING
AG11546	b	57.3181	88	203020780110_R01C01	Baseline profiling	69.7126	67.8673	TRAINING
AG21839	b	15.6351	14	202253620011_R04C01	Baseline profiling	29.5488	30.286	TRAINING
AG11182	c	46.7727	89	203038250119_R04C01	Baseline profiling	76.5946	74.5706	TRAINING
AG21859	c	46.3947	54	202253660118_R08C01	Baseline profiling	65.9434	65.3517	TRAINING
AG11182	b	35.0141	74	203030040048_R05C01	Baseline profiling	64.836	64.8198	TRAINING
AG11182	a	29.7424	51	202253620099_R07C01	Baseline profiling	59.5643	59.7274	TRAINING
AG06561	b	38.0202	42	203723190076_R07C01	Baseline profiling	39.2127	40.3072	TRAINING
AG21837	c	26.2422	34	204088010070_R08C01	Baseline profiling	25.9909	25.3064	TRAINING
AG21859	a	33.5317	32	202253660081_R05C01	Baseline profiling	53.0805	53.0143	TRAINING
AG21839	b	29.2827	32	202253620011_R08C01	Baseline profiling	43.1964	44.6374	TRAINING
AG21859	a	36.7827	37	202253660081_R08C01	Baseline profiling	56.3315	54.7684	TRAINING
AG21839	b	80.1216	113	203026840107_R03C01	Baseline profiling	94.0353	93.3261	TRAINING
AG21859	c	30.1105	27	202225190185_R03C01	Baseline profiling	49.6593	50.2458	TRAINING
AG21859	b	17.2209	11	202253660079_R05C01	Baseline profiling	36.7697	36.9831	TRAINING
AG21839	b	49.0488	58	202253620085_R06C01	Baseline profiling	62.9625	61.9541	TRAINING
AG11182	a	19.8125	30	202253620098_R06C01	Baseline profiling	49.6344	50.1865	TRAINING
AG16146	c	27.7619	66	202253620097_R08C01	Baseline profiling	63.6363	64.3144	TRAINING
AG06561	c	61.0068	90	203723190090_R05C01	Baseline profiling	62.1993	62.5458	TRAINING
AG21839	b	13.0486	11	202253620011_R03C01	Baseline profiling	26.9623	27.9539	TRAINING
AG21839	NA	7.24092	5	202253620011_R01C01	Baseline profiling	21.1546	21.2728	TRAINING
AG21839	b	42.9298	48	202253620085_R04C01	Baseline profiling	56.8436	55.9608	TRAINING
AG21859	a	30.1069	27	202225190185_R01C01	Baseline profiling	49.6557	49.9624	TRAINING
AG06561	b	21.2009	17	203723190076_R02C01	Baseline profiling	22.3934	22.6588	TRAINING
AG11546	a	39.2047	33	202253620111_R04C01	Baseline profiling	51.5992	51.3807	TRAINING
AG21859	a	14.2647	8	202253660079_R01C01	Baseline profiling	33.8135	34.631	TRAINING
AG11182	c	23.1518	37	202253620099_R01C01	Baseline profiling	52.9737	53.4285	TRAINING
AG06561	b	30.3848	31	203723190076_R05C01	Baseline profiling	31.5773	31.8691	TRAINING
AG06561	b	50.6615	65	203723190078_R03C01	Baseline profiling	51.854	52.0919	TRAINING
AG06561	NA	16.6249	10	203723190076_R01C01	Baseline profiling	17.8174	18.2965	TRAINING
AG11546	a	60.4686	111	203020780110_R02C01	Baseline profiling	72.8631	70.1115	TRAINING
AG11182	NA	14.6582	17	202253620098_R02C01	Baseline profiling	44.4801	43.5547	TRAINING
AG21839	b	89.9033	136	203026840107_R06C01	Baseline profiling	103.817	103.184	TRAINING
AG06561	a	21.0718	17	203723190088_R01C01	Baseline profiling	22.2643	22.6197	TRAINING
AG21859	c	20.3716	15	202225190134_R08C01	Baseline profiling	39.9204	39.1408	TRAINING
AG21839	b	19.6394	18	202253620011_R05C01	Baseline profiling	33.5531	35.0027	TRAINING
AG11546	a	56.8293	85	203038250119_R08C01	Baseline profiling	69.2238	69.8694	TRAINING
AG06561	b	61.267	86	203723190078_R06C01	Baseline profiling	62.4595	62.6914	TRAINING
AG11182	c	30.1856	51	202253620109_R01C01	Baseline profiling	60.0075	59.8942	TRAINING
AG16146	b	22.0452	50	202253620097_R03C01	Baseline profiling	57.9196	58.6938	TRAINING
AG11546	b	33.8279	20	202253620111_R01C01	Baseline profiling	46.2224	46.2136	TRAINING
AG21839	b	45.9237	54	202253620085_R05C01	Baseline profiling	59.8374	59.8213	TRAINING
AG11182	c	20.0062	30	202253620098_R08C01	Baseline profiling	49.8281	50.4236	TRAINING
AG11546	b	45.891	51	202835130031_R01C01	Baseline profiling	58.2856	58.8968	TRAINING
AG21837	a	19.3192	23	204088030121_R08C01	Baseline profiling	19.0679	19.2467	TRAINING
AG21839	b	54.0207	65	202253620085_R07C01	Baseline profiling	67.9344	67.0611	TRAINING
AG21859	a	23.2155	18	202253660079_R07C01	Baseline profiling	42.7643	42.7657	TRAINING
AG06561	c	56.7735	79	203723190090_R04C01	Baseline profiling	57.966	56.9026	TRAINING
AG21859	b	22.9157	18	202253660079_R08C01	Baseline profiling	42.4644	43.1516	TRAINING
AG11546	b	38.3041	33	202253620111_R05C01	Baseline profiling	50.6986	51.4997	TRAINING
AG11182	c	39.8807	74	203030040048_R08C01	Baseline profiling	69.7026	70.4885	TRAINING
AG06561	c	43.8483	52	203723190088_R08C01	Baseline profiling	45.0408	45.5402	TRAINING
AG16146	c	24.695	57	202253620097_R06C01	Baseline profiling	60.5694	60.0351	TRAINING
AG21859	a	26.9414	23	202253660081_R02C01	Baseline profiling	46.4902	46.9881	TRAINING
AG11182	c	47.6071	123	203038250119_R05C01	Baseline profiling	77.429	77.2883	TRAINING
AG11182	b	39.3651	92	203030040048_R07C01	Baseline profiling	69.187	68.6441	TRAINING
AG21859	a	50.0435	59	202253660120_R01C01	Baseline profiling	69.5923	68.4601	TRAINING
AG21859	b	30.1555	27	202225190185_R02C01	Baseline profiling	49.7043	49.0243	TRAINING
AG16146	c	32.9338	102	203030040048_R03C01	Baseline profiling	68.8082	67.2905	TRAINING
AG06561	c	30.4657	31	203723190088_R04C01	Baseline profiling	31.6581	32.0503	TRAINING
AG11182	b	32.2872	60	202253620109_R03C01	Baseline profiling	62.1091	62.5321	TRAINING
AG21837	a	10.5423	9	204088030006_R07C01	Baseline profiling	10.291	13.048	TRAINING
AG11182	a	23.0992	37	202253620099_R02C01	Baseline profiling	52.9211	52.5529	TRAINING
AG21859	c	42.8751	48	202253660118_R05C01	Baseline profiling	62.4239	62.605	TRAINING
AG06561	b	58.2718	79	203723190078_R05C01	Baseline profiling	59.4643	59.4901	TRAINING
AG21837	b	22.8308	27	204088010070_R04C01	Baseline profiling	22.5795	22.872	TRAINING
AG11546	b	42.8474	42	202253620111_R07C01	Baseline profiling	55.2419	54.746	TRAINING
AG21859	c	36.8812	37	202253660118_R02C01	Baseline profiling	56.43	55.8573	TRAINING
AG21859	a	39.6873	42	202225190185_R04C01	Baseline profiling	59.2361	59.0908	TRAINING
AG11546	a	53.0039	73	203038250119_R06C01	Baseline profiling	65.3984	65.9923	TRAINING
AG21837	c	19.5935	23	204088010070_R02C01	Baseline profiling	19.3422	18.9485	TRAINING
AG21859	b	26.6933	23	202253660081_R03C01	Baseline profiling	46.2421	46.9651	TRAINING
AG11546	a	34.3086	20	202253620109_R08C01	Baseline profiling	46.7031	46.248	TRAINING
AG11182	b	20.0581	30	202253620098_R07C01	Baseline profiling	49.88	49.7141	TRAINING
AG06561	b	33.7735	36	203723190076_R06C01	Baseline profiling	34.966	35.6119	TRAINING
AG06561	b	23.9261	21	203723190076_R03C01	Baseline profiling	25.1185	25.1073	TEST
AG06561	b	47.1884	58	203723190078_R02C01	Baseline profiling	48.3809	48.2316	TEST
AG06561	b	55.8716	73	203723190078_R04C01	Baseline profiling	57.0641	56.0354	TEST
AG06561	b	66.1942	102	203723190078_R08C01	Baseline profiling	67.3867	65.8742	TEST
AG06561	c	23.5927	21	203723190088_R02C01	Baseline profiling	24.7852	26.7873	TEST
AG06561	c	33.8313	36	203723190088_R05C01	Baseline profiling	35.0238	35.4917	TEST
AG06561	c	38.1149	42	203723190088_R06C01	Baseline profiling	39.3074	40.2506	TEST
AG06561	c	47.082	58	203723190090_R01C01	Baseline profiling	48.2745	49.7995	TEST
AG06561	c	50.5832	65	203723190090_R02C01	Baseline profiling	51.7757	52.4018	TEST
AG06561	c	64.0098	102	203723190090_R06C01	Baseline profiling	65.2023	65.8846	TEST
AG11182	NA	8.84913	10	202253620098_R01C01	Baseline profiling	38.671	42.3199	TEST
AG11182	a	17.4055	24	202253620098_R03C01	Baseline profiling	47.2274	45.9606	TEST
AG11182	b	17.6167	24	202253620098_R04C01	Baseline profiling	47.4386	46.419	TEST
AG11182	c	17.8055	24	202253620098_R05C01	Baseline profiling	47.6274	46.3608	TEST
AG11182	a	26.7313	44	202253620099_R04C01	Baseline profiling	56.5532	56.3835	TEST
AG11182	b	26.711	44	202253620099_R05C01	Baseline profiling	56.5329	55.8005	TEST
AG11182	c	26.8376	44	202253620099_R06C01	Baseline profiling	56.6595	56.0199	TEST
AG11182	c	37.056	67	202253620109_R05C01	Baseline profiling	66.8779	66.7218	TEST
AG11182	a	36.3998	74	203030040048_R04C01	Baseline profiling	66.2217	70.7863	TEST
AG11182	a	39.5825	92	203030040048_R06C01	Baseline profiling	69.4044	74.8569	TEST
AG11182	a	43.8661	105	203038250119_R01C01	Baseline profiling	73.688	76.3727	TEST
AG11182	c	43.4109	81	203038250119_R02C01	Baseline profiling	73.2328	71.1356	TEST
AG11182	a	45.1239	123	203038250119_R03C01	Baseline profiling	74.9458	73.7124	TEST
AG11546	NA	30.4839	13	202253620109_R07C01	Baseline profiling	42.8784	45.3723	TEST
AG11546	a	36.1591	26	202253620111_R02C01	Baseline profiling	48.5536	48.5479	TEST
AG11546	a	42.8564	42	202253620111_R06C01	Baseline profiling	55.251	55.0619	TEST
AG16146	b	11.6553	27	202253620093_R05C01	Baseline profiling	47.5296	50.127	TEST
AG16146	c	11.6607	27	202253620093_R06C01	Baseline profiling	47.5351	49.0112	TEST
AG16146	b	14.5669	34	202253620093_R07C01	Baseline profiling	50.4413	53.1738	TEST
AG16146	c	14.8408	34	202253620093_R08C01	Baseline profiling	50.7152	53.691	TEST
AG16146	c	19.1497	43	202253620097_R02C01	Baseline profiling	55.0241	55.6304	TEST
AG16146	c	21.3631	50	202253620097_R04C01	Baseline profiling	57.2375	58.1574	TEST
AG16146	b	24.9358	57	202253620097_R05C01	Baseline profiling	60.8102	59.6569	TEST
AG16146	c	31.0469	83	203030040048_R01C01	Baseline profiling	66.9213	65.3244	TEST
AG16146	b	34.1919	102	203030040048_R02C01	Baseline profiling	70.0663	66.2686	TEST
AG21837	NA	6.96538	5	204088030006_R06C01	Baseline profiling	6.71406	11.2253	TEST
AG21837	b	9.94027	9	204088030006_R08C01	Baseline profiling	9.68895	14.3241	TEST
AG21837	c	9.93265	9	204088030121_R01C01	Baseline profiling	9.68133	14.6997	TEST
AG21837	b	15.5188	14	204088030121_R03C01	Baseline profiling	15.2675	16.8167	TEST
AG21837	c	15.4516	14	204088030121_R04C01	Baseline profiling	15.2002	17.2086	TEST
AG21837	a	18.1381	19	204088030121_R05C01	Baseline profiling	17.8868	18.4494	TEST
AG21837	c	18.0293	19	204088030121_R07C01	Baseline profiling	17.778	16.6402	TEST
AG21837	b	19.799	23	204088010070_R01C01	Baseline profiling	19.5477	17.896	TEST
AG21837	a	26.2743	34	204088010070_R06C01	Baseline profiling	26.0229	25.2927	TEST
AG21837	b	26.2217	34	204088010070_R07C01	Baseline profiling	25.9704	27.0202	TEST
AG21839	b	9.27438	7	202253620011_R02C01	Baseline profiling	23.1881	23.0595	TEST
AG21839	b	36.296	40	202253620085_R02C01	Baseline profiling	50.2097	51.1979	TEST
AG21839	b	59.6574	74	202253620093_R01C01	Baseline profiling	73.5711	74.1026	TEST
AG21839	b	77.0972	107	203026840107_R02C01	Baseline profiling	91.0109	89.1771	TEST
AG21839	b	84.1553	122	203026840107_R04C01	Baseline profiling	98.069	97.8803	TEST
AG21839	b	85.2377	126	203026840107_R05C01	Baseline profiling	99.1514	99.704	TEST
AG21859	b	39.632	42	202225190185_R05C01	Baseline profiling	59.1808	59.3537	TEST
AG21859	c	23.1733	18	202253660081_R01C01	Baseline profiling	42.7221	42.4233	TEST
AG21859	c	26.7488	23	202253660081_R04C01	Baseline profiling	46.2975	46.8895	TEST
AG21859	b	33.2388	32	202253660081_R06C01	Baseline profiling	52.7876	51.933	TEST
AG21859	b	36.5738	37	202253660118_R01C01	Baseline profiling	56.1225	56.3857	TEST
AG21859	a	42.7038	48	202253660118_R03C01	Baseline profiling	62.2525	62.1923	TEST
AG21859	b	46.8136	54	202253660118_R07C01	Baseline profiling	66.3624	63.0704	TEST
AG21859	c	50.2744	59	202253660120_R03C01	Baseline profiling	69.8232	71.1742	TEST
AG21859	c	52.8357	65	202253660120_R06C01	Baseline profiling	72.3844	75.5996	TEST

## Sheet: Fig4b,SF18
Coriell_ID	Subculture	Total_PDL	Days_in_culture	EPIC_ID	Experiment	epiTOC2_tnsc
AG06561	NA	16.6249	10	203723190076_R01C01	Baseline profiling	1507.56
AG06561	b	21.2009	17	203723190076_R02C01	Baseline profiling	1797.7
AG06561	b	23.9261	21	203723190076_R03C01	Baseline profiling	1951.46
AG06561	b	27.8192	26	203723190076_R04C01	Baseline profiling	2132.65
AG06561	b	30.3848	31	203723190076_R05C01	Baseline profiling	2243.02
AG06561	b	33.7735	36	203723190076_R06C01	Baseline profiling	2375.94
AG06561	b	38.0202	42	203723190076_R07C01	Baseline profiling	2538.68
AG06561	b	41.1369	47	203723190076_R08C01	Baseline profiling	2062.01
AG06561	b	43.7114	52	203723190078_R01C01	Baseline profiling	2825.4
AG06561	b	47.1884	58	203723190078_R02C01	Baseline profiling	3140.02
AG06561	b	50.6615	65	203723190078_R03C01	Baseline profiling	3491.1
AG06561	b	55.8716	73	203723190078_R04C01	Baseline profiling	3540.33
AG06561	b	58.2718	79	203723190078_R05C01	Baseline profiling	3857.17
AG06561	b	61.267	86	203723190078_R06C01	Baseline profiling	3906.55
AG06561	b	64.6275	95	203723190078_R07C01	Baseline profiling	4177.64
AG06561	b	66.1942	102	203723190078_R08C01	Baseline profiling	3836.34
AG06561	a	21.0718	17	203723190088_R01C01	Baseline profiling	1720.73
AG06561	c	23.5927	21	203723190088_R02C01	Baseline profiling	1878.19
AG06561	c	27.6761	26	203723190088_R03C01	Baseline profiling	2059.13
AG06561	c	30.4657	31	203723190088_R04C01	Baseline profiling	2125.74
AG06561	c	33.8313	36	203723190088_R05C01	Baseline profiling	2339.47
AG06561	c	38.1149	42	203723190088_R06C01	Baseline profiling	2515.56
AG06561	c	41.1223	47	203723190088_R07C01	Baseline profiling	2545.09
AG06561	c	43.8483	52	203723190088_R08C01	Baseline profiling	2032.18
AG06561	c	47.082	58	203723190090_R01C01	Baseline profiling	3024.34
AG06561	c	50.5832	65	203723190090_R02C01	Baseline profiling	3272.58
AG06561	c	54.8094	73	203723190090_R03C01	Baseline profiling	3294.8
AG06561	c	56.7735	79	203723190090_R04C01	Baseline profiling	3379.05
AG06561	c	61.0068	90	203723190090_R05C01	Baseline profiling	3670.72
AG06561	c	64.0098	102	203723190090_R06C01	Baseline profiling	3903.48
AG11182	NA	8.84913	10	202253620098_R01C01	Baseline profiling	1646.31
AG11182	NA	14.6582	17	202253620098_R02C01	Baseline profiling	1667.92
AG11182	a	17.4055	24	202253620098_R03C01	Baseline profiling	1483.29
AG11182	b	17.6167	24	202253620098_R04C01	Baseline profiling	1599.52
AG11182	c	17.8055	24	202253620098_R05C01	Baseline profiling	1554.51
AG11182	a	19.8125	30	202253620098_R06C01	Baseline profiling	1630.92
AG11182	b	20.0581	30	202253620098_R07C01	Baseline profiling	1343.63
AG11182	c	20.0062	30	202253620098_R08C01	Baseline profiling	911.358
AG11182	c	23.1518	37	202253620099_R01C01	Baseline profiling	1954.69
AG11182	a	23.0992	37	202253620099_R02C01	Baseline profiling	1784.48
AG11182	b	22.5078	37	202253620099_R03C01	Baseline profiling	1856.05
AG11182	a	26.7313	44	202253620099_R04C01	Baseline profiling	1853.19
AG11182	b	26.711	44	202253620099_R05C01	Baseline profiling	1795.43
AG11182	c	26.8376	44	202253620099_R06C01	Baseline profiling	1663.63
AG11182	a	29.7424	51	202253620099_R07C01	Baseline profiling	1769.29
AG11182	b	29.461	51	202253620099_R08C01	Baseline profiling	1007.01
AG11182	c	30.1856	51	202253620109_R01C01	Baseline profiling	2037.8
AG11182	a	32.5413	60	202253620109_R02C01	Baseline profiling	2174.38
AG11182	b	32.2872	60	202253620109_R03C01	Baseline profiling	2014.66
AG11182	c	33.8646	58	202253620109_R04C01	Baseline profiling	1884.45
AG11182	c	37.056	67	202253620109_R05C01	Baseline profiling	2209.45
AG11182	a	36.3998	74	203030040048_R04C01	Baseline profiling	1767.05
AG11182	b	35.0141	74	203030040048_R05C01	Baseline profiling	1682.37
AG11182	a	39.5825	92	203030040048_R06C01	Baseline profiling	1672.93
AG11182	b	39.3651	92	203030040048_R07C01	Baseline profiling	1839.79
AG11182	c	39.8807	74	203030040048_R08C01	Baseline profiling	1698.32
AG11182	a	43.8661	105	203038250119_R01C01	Baseline profiling	2617.1
AG11182	c	43.4109	81	203038250119_R02C01	Baseline profiling	2193.22
AG11182	a	45.1239	123	203038250119_R03C01	Baseline profiling	1897.85
AG11182	c	46.7727	89	203038250119_R04C01	Baseline profiling	2363.06
AG11182	c	47.6071	123	203038250119_R05C01	Baseline profiling	2863.86
AG11546	NA	27.0455	6	202253620109_R06C01	Baseline profiling	1682.16
AG11546	NA	30.4839	13	202253620109_R07C01	Baseline profiling	999.456
AG11546	a	34.3086	20	202253620109_R08C01	Baseline profiling	651.246
AG11546	b	33.8279	20	202253620111_R01C01	Baseline profiling	2175.96
AG11546	a	36.1591	26	202253620111_R02C01	Baseline profiling	1979.43
AG11546	b	35.8334	26	202253620111_R03C01	Baseline profiling	1975.64
AG11546	a	39.2047	33	202253620111_R04C01	Baseline profiling	2079.9
AG11546	b	38.3041	33	202253620111_R05C01	Baseline profiling	2025.45
AG11546	a	42.8564	42	202253620111_R06C01	Baseline profiling	2113.48
AG11546	b	42.8474	42	202253620111_R07C01	Baseline profiling	1826
AG11546	a	45.8636	51	202253620111_R08C01	Baseline profiling	1172.52
AG11546	b	45.891	51	202835130031_R01C01	Baseline profiling	1745.16
AG11546	a	50.368	63	202835130031_R02C01	Baseline profiling	2089.54
AG11546	b	50.2439	63	202835130031_R03C01	Baseline profiling	1606.62
AG11546	a	53.0039	73	203038250119_R06C01	Baseline profiling	1953.19
AG11546	b	53.2888	73	203038250119_R07C01	Baseline profiling	1784.82
AG11546	a	56.8293	85	203038250119_R08C01	Baseline profiling	1418.12
AG11546	b	57.3181	88	203020780110_R01C01	Baseline profiling	2043.74
AG11546	a	60.4686	111	203020780110_R02C01	Baseline profiling	2239.48
AG16146	b	11.6553	27	202253620093_R05C01	Baseline profiling	2571.32
AG16146	c	11.6607	27	202253620093_R06C01	Baseline profiling	2570.62
AG16146	b	14.5669	34	202253620093_R07C01	Baseline profiling	2707.93
AG16146	c	14.8408	34	202253620093_R08C01	Baseline profiling	1936.83
AG16146	b	18.5061	43	202253620097_R01C01	Baseline profiling	3101.54
AG16146	c	19.1497	43	202253620097_R02C01	Baseline profiling	3108.44
AG16146	b	22.0452	50	202253620097_R03C01	Baseline profiling	3385.48
AG16146	c	21.3631	50	202253620097_R04C01	Baseline profiling	3442.25
AG16146	b	24.9358	57	202253620097_R05C01	Baseline profiling	3600.01
AG16146	c	24.695	57	202253620097_R06C01	Baseline profiling	3744.2
AG16146	b	27.851	66	202253620097_R07C01	Baseline profiling	4201.99
AG16146	c	27.7619	66	202253620097_R08C01	Baseline profiling	2471.68
AG16146	b	31.8088	83	203026840107_R08C01	Baseline profiling	2692.35
AG16146	c	31.0469	83	203030040048_R01C01	Baseline profiling	3946.48
AG16146	b	34.1919	102	203030040048_R02C01	Baseline profiling	2658.69
AG16146	c	32.9338	102	203030040048_R03C01	Baseline profiling	3343.59
AG21837	NA	6.96538	5	204088030006_R06C01	Baseline profiling	1111.78
AG21837	a	10.5423	9	204088030006_R07C01	Baseline profiling	1162.76
AG21837	b	9.94027	9	204088030006_R08C01	Baseline profiling	765.734
AG21837	c	9.93265	9	204088030121_R01C01	Baseline profiling	1372.93
AG21837	a	15.4706	14	204088030121_R02C01	Baseline profiling	1478.36
AG21837	b	15.5188	14	204088030121_R03C01	Baseline profiling	1454.37
AG21837	c	15.4516	14	204088030121_R04C01	Baseline profiling	1423.76
AG21837	a	18.1381	19	204088030121_R05C01	Baseline profiling	1455.81
AG21837	b	17.9302	19	204088030121_R06C01	Baseline profiling	1380.96
AG21837	c	18.0293	19	204088030121_R07C01	Baseline profiling	1279.12
AG21837	a	19.3192	23	204088030121_R08C01	Baseline profiling	1262.4
AG21837	b	19.799	23	204088010070_R01C01	Baseline profiling	1306.16
AG21837	c	19.5935	23	204088010070_R02C01	Baseline profiling	1412.95
AG21837	a	22.9601	27	204088010070_R03C01	Baseline profiling	1779.38
AG21837	b	22.8308	27	204088010070_R04C01	Baseline profiling	1713.41
AG21837	c	22.5871	27	204088010070_R05C01	Baseline profiling	1671.09
AG21837	a	26.2743	34	204088010070_R06C01	Baseline profiling	1755.36
AG21837	b	26.2217	34	204088010070_R07C01	Baseline profiling	1649.27
AG21837	c	26.2422	34	204088010070_R08C01	Baseline profiling	1420.13
AG21839	NA	7.24092	5	202253620011_R01C01	Baseline profiling	1537.77
AG21839	b	9.27438	7	202253620011_R02C01	Baseline profiling	1707.25
AG21839	b	13.0486	11	202253620011_R03C01	Baseline profiling	1761.4
AG21839	b	15.6351	14	202253620011_R04C01	Baseline profiling	1774.78
AG21839	b	19.6394	18	202253620011_R05C01	Baseline profiling	1921.82
AG21839	b	24.1983	24	202253620011_R06C01	Baseline profiling	2023.79
AG21839	b	26.7581	28	202253620011_R07C01	Baseline profiling	2002.33
AG21839	b	29.2827	32	202253620011_R08C01	Baseline profiling	1326.41
AG21839	b	33.4851	36	202253620085_R01C01	Baseline profiling	2638.47
AG21839	b	36.296	40	202253620085_R02C01	Baseline profiling	2867.29
AG21839	b	39.8851	45	202253620085_R03C01	Baseline profiling	2994.88
AG21839	b	42.9298	48	202253620085_R04C01	Baseline profiling	3009.97
AG21839	b	45.9237	54	202253620085_R05C01	Baseline profiling	3094.57
AG21839	b	49.0488	58	202253620085_R06C01	Baseline profiling	3389.63
AG21839	b	54.0207	65	202253620085_R07C01	Baseline profiling	3708.58
AG21839	b	56.5397	69	202253620085_R08C01	Baseline profiling	3448.34
AG21839	b	59.6574	74	202253620093_R01C01	Baseline profiling	3985.39
AG21839	b	62.8653	79	202253620093_R02C01	Baseline profiling	4120.12
AG21839	b	66.6126	86	202253620093_R03C01	Baseline profiling	4317.02
AG21839	b	68.7657	90	202253620093_R04C01	Baseline profiling	4289.01
AG21839	b	73.7498	98	203026840107_R01C01	Baseline profiling	4006.29
AG21839	b	77.0972	107	203026840107_R02C01	Baseline profiling	3832.38
AG21839	b	80.1216	113	203026840107_R03C01	Baseline profiling	3705.49
AG21839	b	84.1553	122	203026840107_R04C01	Baseline profiling	3763.87
AG21839	b	85.2377	126	203026840107_R05C01	Baseline profiling	3744.7
AG21839	b	89.9033	136	203026840107_R06C01	Baseline profiling	3670.38
AG21839	b	91.8193	149	203026840107_R07C01	Baseline profiling	3725.42
AG21859	NA	12.6291	6	202225190134_R04C01	Baseline profiling	1532.24
AG21859	a	20.9144	15	202225190134_R06C01	Baseline profiling	1879.37
AG21859	b	20.5131	15	202225190134_R07C01	Baseline profiling	911.526
AG21859	c	20.3716	15	202225190134_R08C01	Baseline profiling	675.888
AG21859	a	30.1069	27	202225190185_R01C01	Baseline profiling	2377.95
AG21859	b	30.1555	27	202225190185_R02C01	Baseline profiling	2429.28
AG21859	c	30.1105	27	202225190185_R03C01	Baseline profiling	2499.94
AG21859	a	39.6873	42	202225190185_R04C01	Baseline profiling	2881.22
AG21859	b	39.632	42	202225190185_R05C01	Baseline profiling	2670.41
AG21859	c	39.8678	42	202225190185_R06C01	Baseline profiling	2687.98
AG21859	a	14.2647	8	202253660079_R01C01	Baseline profiling	1820.99
AG21859	b	14.2936	8	202253660079_R02C01	Baseline profiling	1779.74
AG21859	c	13.9417	8	202253660079_R03C01	Baseline profiling	1741.05
AG21859	a	17.1317	11	202253660079_R04C01	Baseline profiling	1913.43
AG21859	b	17.2209	11	202253660079_R05C01	Baseline profiling	1755.29
AG21859	c	17.1566	11	202253660079_R06C01	Baseline profiling	1798.64
AG21859	a	23.2155	18	202253660079_R07C01	Baseline profiling	1921.37
AG21859	b	22.9157	18	202253660079_R08C01	Baseline profiling	1493.81
AG21859	c	23.1733	18	202253660081_R01C01	Baseline profiling	2356.03
AG21859	a	26.9414	23	202253660081_R02C01	Baseline profiling	2533.25
AG21859	b	26.6933	23	202253660081_R03C01	Baseline profiling	2343.31
AG21859	c	26.7488	23	202253660081_R04C01	Baseline profiling	2437.47
AG21859	a	33.5317	32	202253660081_R05C01	Baseline profiling	2566.8
AG21859	b	33.2388	32	202253660081_R06C01	Baseline profiling	2615.16
AG21859	c	33.2722	32	202253660081_R07C01	Baseline profiling	2428.53
AG21859	a	36.7827	37	202253660081_R08C01	Baseline profiling	2527.48
AG21859	b	36.5738	37	202253660118_R01C01	Baseline profiling	2792.99
AG21859	c	36.8812	37	202253660118_R02C01	Baseline profiling	2816.78
AG21859	a	42.7038	48	202253660118_R03C01	Baseline profiling	2966.29
AG21859	b	42.9659	48	202253660118_R04C01	Baseline profiling	2819.48
AG21859	c	42.8751	48	202253660118_R05C01	Baseline profiling	2931.28
AG21859	a	46.6144	54	202253660118_R06C01	Baseline profiling	2951.11
AG21859	b	46.8136	54	202253660118_R07C01	Baseline profiling	2889.26
AG21859	c	46.3947	54	202253660118_R08C01	Baseline profiling	2383.44
AG21859	a	50.0435	59	202253660120_R01C01	Baseline profiling	3298.86
AG21859	b	49.6052	59	202253660120_R02C01	Baseline profiling	3534.83
AG21859	c	50.2744	59	202253660120_R03C01	Baseline profiling	3188.32
AG21859	a	53.3649	65	202253660120_R04C01	Baseline profiling	3060.33
AG21859	c	52.8357	65	202253660120_R06C01	Baseline profiling	3627.51
AG21859	c	55.8873	72	202253660120_R07C01	Baseline profiling	3197.48

## Sheet: Fig4d,c
Coriell_ID	Subculture	Total_PDL	Days_in_culture	EPIC_ID	Experiment	Percent_FBS	Agent	RepliTali	epiTOC2_tnsc
AG06561	NA	18.4425	14	204088030122_R01C01	Growth arrest: Serum withdrawal	0.15	NA	28.0687	1911.92
AG06561	NA	18.6581	14	204088030122_R02C01	Growth arrest: Serum withdrawal	0.05	NA	26.4748	2002.53
AG06561	NA	18.488	14	204088030122_R03C01	Growth arrest: Serum withdrawal	0.01	NA	24.6812	1852.59
AG06561	NA	17.8981	14	204088030122_R04C01	Growth arrest: Serum withdrawal	0.005	NA	23.8247	1858.33
AG06561	a	23.6429	19	204088030122_R05C01	Growth arrest: Serum withdrawal	0.15	NA	31.5876	2033.74
AG06561	b	23.49	19	204088030122_R06C01	Growth arrest: Serum withdrawal	0.15	NA	30.8234	1981.42
AG06561	c	23.4847	19	204088030122_R07C01	Growth arrest: Serum withdrawal	0.15	NA	30.3567	1843.03
AG06561	a	21.8487	21	204088030122_R08C01	Growth arrest: Serum withdrawal	0.05	NA	28.5815	1602.85
AG06561	a	28.5917	27	204088030040_R01C01	Growth arrest: Serum withdrawal	0.15	NA	39.3483	2385.2
AG06561	b	28.8929	27	204088030040_R02C01	Growth arrest: Serum withdrawal	0.15	NA	39.6688	2524.93
AG06561	c	28.6622	27	204088030040_R03C01	Growth arrest: Serum withdrawal	0.15	NA	40.0665	2432.1
AG06561	a	25.5169	27	204088030040_R04C01	Growth arrest: Serum withdrawal	0.05	NA	33.5288	2418.26
AG06561	b	25.5081	27	204088030040_R05C01	Growth arrest: Serum withdrawal	0.05	NA	34.264	2345.15
AG06561	c	25.4606	27	204088030040_R06C01	Growth arrest: Serum withdrawal	0.05	NA	33.9204	2447.28
AG06561	a	33.3805	32	204088030040_R07C01	Growth arrest: Serum withdrawal	0.15	NA	42.2631	2303.03
AG06561	b	33.5727	32	204088030040_R08C01	Growth arrest: Serum withdrawal	0.15	NA	42.9687	1584.43
AG06561	c	33.5941	32	204088030140_R01C01	Growth arrest: Serum withdrawal	0.15	NA	42.6779	2534.51
AG06561	a	35.5089	36	204088030140_R02C01	Growth arrest: Serum withdrawal	0.15	NA	45.6797	2766.19
AG06561	b	35.3228	36	204088030140_R03C01	Growth arrest: Serum withdrawal	0.15	NA	45.2876	2798.84
AG06561	c	34.6836	36	204088030140_R04C01	Growth arrest: Serum withdrawal	0.15	NA	44.7915	2852.23
AG06561	a	28.9405	36	204088030140_R05C01	Growth arrest: Serum withdrawal	0.05	NA	38.0352	2760.13
AG06561	b	29.0235	36	204088030140_R06C01	Growth arrest: Serum withdrawal	0.05	NA	39.1514	2667.08
AG06561	c	29.0159	36	204088030140_R07C01	Growth arrest: Serum withdrawal	0.05	NA	38.8169	2839.15
AG06561	a	22.6037	36	204088030140_R08C01	Growth arrest: Serum withdrawal	0.01	NA	29.4462	2004.76
AG06561	b	22.6837	36	204088030006_R01C01	Growth arrest: Serum withdrawal	0.01	NA	27.9213	1951.05
AG06561	c	23.5023	36	204088030006_R02C01	Growth arrest: Serum withdrawal	0.01	NA	28.2822	2144.69
AG06561	a	20.5078	36	204088030006_R03C01	Growth arrest: Serum withdrawal	0.005	NA	24.4285	2072.79
AG06561	b	20.0699	36	204088030006_R04C01	Growth arrest: Serum withdrawal	0.005	NA	25.2527	2100.52
AG06561	c	20.4331	36	204088030006_R05C01	Growth arrest: Serum withdrawal	0.005	NA	24.7052	2046.95
AG11182	NA	7.32602	8	204088010094_R03C01	Growth arrest: MMC	Full	NA	39.9677	2065.67
AG11182	1	9.96383	12	204088010094_R08C01	Growth arrest: MMC	Full	control	43.2889	1840.03
AG11182	2	9.66784	12	204088020026_R01C01	Growth arrest: MMC	Full	control	43.1406	2022
AG11182	1	12.5531	18	204088020026_R07C01	Growth arrest: MMC	Full	control	47.8445	1817.67
AG11182	2	12.7214	18	204088020026_R08C01	Growth arrest: MMC	Full	control	47.6512	1149.81
AG11182	1	8.86234	18	204088040012_R01C01	Growth arrest: MMC	Full	MMC	42.6107	2082.38
AG11182	2	8.97432	18	204088040012_R02C01	Growth arrest: MMC	Full	MMC	44.3673	2192.38
AG11182	3	8.77432	18	204088040012_R03C01	Growth arrest: MMC	Full	MMC	43.0076	2168.29
AG11182	1	15.0895	25	204088030111_R03C01	Growth arrest: MMC	Full	control	50.6696	2142.11
AG11182	2	14.817	25	204088030111_R04C01	Growth arrest: MMC	Full	control	50.7663	2253.75
AG11182	4	7.99451	25	204088030111_R05C01	Growth arrest: MMC	Full	MMC	42.5577	2201.78
AG11182	5	8.19588	25	204088030111_R06C01	Growth arrest: MMC	Full	MMC	42.0544	2072.33
AG11182	6	7.97669	25	204088030111_R07C01	Growth arrest: MMC	Full	MMC	43.2942	1993
AG11546	NA	28.6877	8	204088010094_R02C01	Growth arrest: MMC	Full	NA	45.6386	2124.75
AG11546	1	30.3913	12	204088010094_R04C01	Growth arrest: MMC	Full	control	47.212	2264.67
AG11546	2	30.5126	12	204088010094_R05C01	Growth arrest: MMC	Full	control	47.3142	2276.93
AG11546	1	32.7943	18	204088020026_R02C01	Growth arrest: MMC	Full	control	48.8854	2166.32
AG11546	2	32.5782	18	204088020026_R03C01	Growth arrest: MMC	Full	control	50.4837	2380.37
AG11546	1	30.9937	18	204088020026_R04C01	Growth arrest: MMC	Full	MMC	46.9556	2254.27
AG11546	2	30.8385	18	204088020026_R05C01	Growth arrest: MMC	Full	MMC	46.704	2174.56
AG11546	3	30.478	18	204088020026_R06C01	Growth arrest: MMC	Full	MMC	46.8002	2061.36
AG11546	1	36.2743	25	204088030060_R06C01	Growth arrest: MMC	Full	control	52.4422	2420.86
AG11546	2	36.043	25	204088030060_R07C01	Growth arrest: MMC	Full	control	52.8315	2398.45
AG11546	4	31.3135	25	204088030060_R08C01	Growth arrest: MMC	Full	MMC	47.0474	2035.07
AG11546	5	31.084	25	204088030111_R01C01	Growth arrest: MMC	Full	MMC	46.9352	2303.25
AG11546	6	31.6391	25	204088030111_R02C01	Growth arrest: MMC	Full	MMC	46.0834	2305.21
AG16146	NA	4.59134	8	204088010094_R01C01	Growth arrest: MMC	Full	NA	44.5222	2567.72
AG16146	1	7.64903	12	204088010094_R06C01	Growth arrest: MMC	Full	control	48.0448	2672.74
AG16146	2	7.67547	12	204088010094_R07C01	Growth arrest: MMC	Full	control	47.1572	2658.17
AG16146	1	10.6513	18	204088040012_R04C01	Growth arrest: MMC	Full	control	50.025	2933.42
AG16146	2	10.8245	18	204088040012_R05C01	Growth arrest: MMC	Full	control	50.4634	2913.88
AG16146	1	8.25401	18	204088040012_R06C01	Growth arrest: MMC	Full	MMC	46.7127	2662.25
AG16146	2	7.36111	18	204088040012_R07C01	Growth arrest: MMC	Full	MMC	46.9075	2602.4
AG16146	3	7.90261	18	204088040012_R08C01	Growth arrest: MMC	Full	MMC	46.8907	2473.65
AG16146	1	13.3489	25	204088030060_R01C01	Growth arrest: MMC	Full	control	51.5683	3250.83
AG16146	2	13.2112	25	204088030060_R02C01	Growth arrest: MMC	Full	control	51.7431	3209.9
AG16146	4	7.52936	25	204088030060_R03C01	Growth arrest: MMC	Full	MMC	47.1028	2753.36
AG16146	5	7.13459	25	204088030060_R04C01	Growth arrest: MMC	Full	MMC	46.7672	2841.66
AG16146	6	7.61737	25	204088030060_R05C01	Growth arrest: MMC	Full	MMC	46.4846	2796.34

[truncated: 3 more sheets: Fig4e,SF12,SF13, SF11,SF19, SF14]
